# Supplementary material for: A comparative study of phyllostachys edulis and its dwarf variant phyllostachys edulis ‘Tubaeformis’ at the anatomical, transcriptomic, and DNA methylation levels
Source: Front Plant Sci. 2026 Feb 4;17:1747179. doi: 10.3389/fpls.2026.1747179 (PMC12913471; doi:10.3389/fpls.2026.1747179)
Supplement: Supplementary file 1 [file Table1.xlsx]

## Sheet: Table S1
Table S1 The primers used for qRT-PCR
	Forward primer	Reverse primer
Ped09CXg23240 (GRF)	GAGCTGGAGCACCAGGTGCT	GGCGGCGTCGCGGGAGCACCT
Ped02Dg25300 (E2F/DP)	CAGCAACCGCCGCCGCATCC	GGCGGCGTTGCTGCTTGGAC
Ped10Dg00320 (DNA methylaion)	CGAGGCTACCAAGCGCCCGC	GCCGGCGCTGCTGCCGGCAG
Ped08Dg13960 (DNMT)	CACCGATACTACTAGTTCTCCAGGC	GCTCGGAGACATACGGAGATTGCT
Ped04Cg23400 (EXPA)	CAGACATTTGCGACCTCGAACCAG	GCCGGCGGTGTTGGGTCGATCCAG
Ped01Dg09700 (EXPA)	CAGTCCTTTGAAGGAGGCCAGTTCTAG	GCCGGCGGTGCCGGCGACGTGCAG
TIP41	AAAATCATTGTAGGCCATTGTCG	ACTAAATTAAGCCAGCGGGAGTG
OsKNOX2	ATTCCTCTTCTTCTCCTTCCTAC	TACCCTTCCCTCCTCTCC
OsKNOX3	GGTAAATCTGAATGTGTTGG	CGATGATCGAGATCGAG
OsUBI	AGCAGAAGCACAAGCACAAG	AAGCCTGCTGGTTGTAGACG

## Sheet: Table S2
Table S2 Gene expression levels and functional annotation of Moso Bamboo and Shengyin Bamboo
gene_id	seed_ortholog	evalue	score	eggNOG_OGs	max_annot_lvl	COG_category	Description	Preferred_name	GOs	EC	KEGG_ko	KEGG_Pathway	KEGG_Module	KEGG_Reaction	KEGG_rclass	BRITE	KEGG_TC	CAZy	BiGG_Reaction	PFAMs	swiss-prot	M1-1	M1-2	M1-3	M2-1	M2-2	M2-3	S1-1	S1-2	S1-3	S2-1	S2-2	S2-3
Ped02Dg25300	4537.OPUNC02G29630.1	3.79e-234	653	KOG2577@1|root,KOG2578@2759|Eukaryota,37Q6K@33090|Viridiplantae,3G9A8@35493|Streptophyta,3KX94@4447|Liliopsida,3I58S@38820|Poales	35493|Streptophyta	K	E2F/DP family winged-helix DNA-binding domain	DEL1	GO:0003674,GO:0003676,GO:0003677,GO:0003700,GO:0005488,GO:0005575,GO:0005622,GO:0005623,GO:0005634,GO:0006139,GO:0006259,GO:0006260,GO:0006261,GO:0006275,GO:0006355,GO:0006725,GO:0006807,GO:0007049,GO:0008150,GO:0008152,GO:0008156,GO:0009058,GO:0009059,GO:0009889,GO:0009890,GO:0009892,GO:0009987,GO:0010468,GO:0010556,GO:0010558,GO:0010564,GO:0010605,GO:0010948,GO:0019219,GO:0019222,GO:0022402,GO:…	-	ko:K09391	-	-	-	-	ko00000,ko03000	-	-	-	E2F_TDP	sp|Q8LSZ4|E2FE_ARATH	19.65	14.9786	21.9939	0.103421	0.243274	1.89946	0.37072	0.149951	0	0	0	0
Ped04Dg07100	4565.Traes_2DL_BD8048C15.1	2.59e-213	602	KOG2577@1|root,KOG2577@2759|Eukaryota,37JWT@33090|Viridiplantae,3GAZ5@35493|Streptophyta,3KQVW@4447|Liliopsida,3I8B0@38820|Poales	35493|Streptophyta	K	E2F transcription factor CC-MB domain	E2F3	GO:0000902,GO:0000904,GO:0003674,GO:0003676,GO:0003677,GO:0003700,GO:0005488,GO:0005575,GO:0005622,GO:0005623,GO:0005634,GO:0005737,GO:0006355,GO:0008150,GO:0008284,GO:0009653,GO:0009719,GO:0009725,GO:0009733,GO:0009888,GO:0009889,GO:0009891,GO:0009893,GO:0009987,GO:0010026,GO:0010033,GO:0010090,GO:0010468,GO:0010556,GO:0010557,GO:0010604,GO:0010628,GO:0016043,GO:0019219,GO:0019222,GO:0030154,GO:…	-	ko:K06620	ko01522,ko04110,ko04218,ko04934,ko05161,ko05166,ko05167,ko05200,ko05206,ko05212,ko05214,ko05215,ko05218,ko05219,ko05220,ko05222,ko05223,ko05224,ko05225,ko05226,map01522,map04110,map04218,map04934,map05161,map05166,map05167,map05200,map05206,map05212,map05214,map05215,map05218,map05219,map05220,map05222,map05223,map05224,map05225,map05226	M00692	-	-	ko00000,ko00001,ko00002,ko03000	-	-	-	E2F_CC-MB,E2F_TDP	sp|Q9FNY0|E2FA_ARATH	2.792	4.56175	2.96529	1.17078	0.840334	1.5928	1.72681	1.04585	0.867244	1.45838	1.66513	0.918532
Ped02Dg14170	4555.Si017108m	6.34e-252	698	KOG2577@1|root,KOG2577@2759|Eukaryota,37JWT@33090|Viridiplantae,3GAZ5@35493|Streptophyta,3KQVW@4447|Liliopsida,3I8B0@38820|Poales	35493|Streptophyta	K	E2F transcription factor CC-MB domain	E2F3	GO:0000902,GO:0000904,GO:0003674,GO:0003676,GO:0003677,GO:0003700,GO:0005488,GO:0005575,GO:0005622,GO:0005623,GO:0005634,GO:0005737,GO:0006355,GO:0008150,GO:0008284,GO:0009653,GO:0009719,GO:0009725,GO:0009733,GO:0009888,GO:0009889,GO:0009891,GO:0009893,GO:0009987,GO:0010026,GO:0010033,GO:0010090,GO:0010468,GO:0010556,GO:0010557,GO:0010604,GO:0010628,GO:0016043,GO:0019219,GO:0019222,GO:0030154,GO:…	-	ko:K06620	ko01522,ko04110,ko04218,ko04934,ko05161,ko05166,ko05167,ko05200,ko05206,ko05212,ko05214,ko05215,ko05218,ko05219,ko05220,ko05222,ko05223,ko05224,ko05225,ko05226,map01522,map04110,map04218,map04934,map05161,map05166,map05167,map05200,map05206,map05212,map05214,map05215,map05218,map05219,map05220,map05222,map05223,map05224,map05225,map05226	M00692	-	-	ko00000,ko00001,ko00002,ko03000	-	-	-	E2F_CC-MB,E2F_TDP	sp|Q9FNY0|E2FA_ARATH	7.04566	5.44558	6.91265	8.81949	6.59015	10.3239	6.25406	4.48929	3.7612	11.5525	6.59453	8.02419
Ped09CXg26750	40149.OMERI02G29820.1	1.35e-165	477	KOG2577@1|root,KOG2578@2759|Eukaryota,37Q6K@33090|Viridiplantae,3G9A8@35493|Streptophyta,3KX94@4447|Liliopsida,3I58S@38820|Poales	35493|Streptophyta	K	E2F/DP family winged-helix DNA-binding domain	DEL1	GO:0003674,GO:0003676,GO:0003677,GO:0003700,GO:0005488,GO:0005575,GO:0005622,GO:0005623,GO:0005634,GO:0006139,GO:0006259,GO:0006260,GO:0006261,GO:0006275,GO:0006355,GO:0006725,GO:0006807,GO:0007049,GO:0008150,GO:0008152,GO:0008156,GO:0009058,GO:0009059,GO:0009889,GO:0009890,GO:0009892,GO:0009987,GO:0010468,GO:0010556,GO:0010558,GO:0010564,GO:0010605,GO:0010948,GO:0019219,GO:0019222,GO:0022402,GO:…	-	ko:K09391	-	-	-	-	ko00000,ko03000	-	-	-	E2F_TDP	sp|Q8LSZ4|E2FE_ARATH	0	0	0	0	0	0	0	0	0	0	0	0
Ped05Dg02750	4537.OPUNC02G29630.1	3.43e-94	291	KOG2577@1|root,KOG2578@2759|Eukaryota,37Q6K@33090|Viridiplantae,3G9A8@35493|Streptophyta,3KX94@4447|Liliopsida,3I58S@38820|Poales	35493|Streptophyta	K	E2F/DP family winged-helix DNA-binding domain	DEL1	GO:0003674,GO:0003676,GO:0003677,GO:0003700,GO:0005488,GO:0005575,GO:0005622,GO:0005623,GO:0005634,GO:0006139,GO:0006259,GO:0006260,GO:0006261,GO:0006275,GO:0006355,GO:0006725,GO:0006807,GO:0007049,GO:0008150,GO:0008152,GO:0008156,GO:0009058,GO:0009059,GO:0009889,GO:0009890,GO:0009892,GO:0009987,GO:0010468,GO:0010556,GO:0010558,GO:0010564,GO:0010605,GO:0010948,GO:0019219,GO:0019222,GO:0022402,GO:…	-	ko:K09391	-	-	-	-	ko00000,ko03000	-	-	-	E2F_TDP	sp|Q8LSZ4|E2FE_ARATH	0	0	0	0	0	0	0	0	0	0	0	0
Ped04Cg25940	40148.OGLUM04G00590.1	1.11e-171	499	KOG2577@1|root,KOG2577@2759|Eukaryota,37YQ0@33090|Viridiplantae,3GN38@35493|Streptophyta,3KQVP@4447|Liliopsida,3I6TY@38820|Poales	35493|Streptophyta	K	E2F transcription factor CC-MB domain	-	-	-	ko:K06620	ko01522,ko04110,ko04218,ko04934,ko05161,ko05166,ko05167,ko05200,ko05206,ko05212,ko05214,ko05215,ko05218,ko05219,ko05220,ko05222,ko05223,ko05224,ko05225,ko05226,map01522,map04110,map04218,map04934,map05161,map05166,map05167,map05200,map05206,map05212,map05214,map05215,map05218,map05219,map05220,map05222,map05223,map05224,map05225,map05226	M00692	-	-	ko00000,ko00001,ko00002,ko03000	-	-	-	E2F_CC-MB,E2F_TDP	sp|Q9FV71|E2FB_ARATH	2.24865	2.83434	2.07987	1.85023	2.02768	2.06749	1.59075	1.23081	1.51407	1.92395	1.93389	1.44109
Ped04Cg18050	4565.Traes_2DL_BD8048C15.1	4.27e-241	673	KOG2577@1|root,KOG2577@2759|Eukaryota,37JWT@33090|Viridiplantae,3GAZ5@35493|Streptophyta,3KQVW@4447|Liliopsida,3I8B0@38820|Poales	35493|Streptophyta	K	E2F transcription factor CC-MB domain	E2F3	GO:0000902,GO:0000904,GO:0003674,GO:0003676,GO:0003677,GO:0003700,GO:0005488,GO:0005575,GO:0005622,GO:0005623,GO:0005634,GO:0005737,GO:0006355,GO:0008150,GO:0008284,GO:0009653,GO:0009719,GO:0009725,GO:0009733,GO:0009888,GO:0009889,GO:0009891,GO:0009893,GO:0009987,GO:0010026,GO:0010033,GO:0010090,GO:0010468,GO:0010556,GO:0010557,GO:0010604,GO:0010628,GO:0016043,GO:0019219,GO:0019222,GO:0030154,GO:…	-	ko:K06620	ko01522,ko04110,ko04218,ko04934,ko05161,ko05166,ko05167,ko05200,ko05206,ko05212,ko05214,ko05215,ko05218,ko05219,ko05220,ko05222,ko05223,ko05224,ko05225,ko05226,map01522,map04110,map04218,map04934,map05161,map05166,map05167,map05200,map05206,map05212,map05214,map05215,map05218,map05219,map05220,map05222,map05223,map05224,map05225,map05226	M00692	-	-	ko00000,ko00001,ko00002,ko03000	-	-	-	E2F_CC-MB,E2F_TDP	sp|Q9FNY0|E2FA_ARATH	3.54323	3.7225	3.33756	4.06969	1.88459	3.76157	2.32689	1.73434	1.22495	2.16324	3.91353	1.93413
Ped03Cg12030	37682.EMT22228	2.24e-105	319	KOG2577@1|root,KOG2578@2759|Eukaryota,37Q6K@33090|Viridiplantae,3G9A8@35493|Streptophyta,3KX94@4447|Liliopsida,3I58S@38820|Poales	35493|Streptophyta	K	E2F/DP family winged-helix DNA-binding domain	DEL1	GO:0003674,GO:0003676,GO:0003677,GO:0003700,GO:0005488,GO:0005575,GO:0005622,GO:0005623,GO:0005634,GO:0006139,GO:0006259,GO:0006260,GO:0006261,GO:0006275,GO:0006355,GO:0006725,GO:0006807,GO:0007049,GO:0008150,GO:0008152,GO:0008156,GO:0009058,GO:0009059,GO:0009889,GO:0009890,GO:0009892,GO:0009987,GO:0010468,GO:0010556,GO:0010558,GO:0010564,GO:0010605,GO:0010948,GO:0019219,GO:0019222,GO:0022402,GO:…	-	ko:K09391	-	-	-	-	ko00000,ko03000	-	-	-	E2F_TDP	sp|Q8LSZ4|E2FE_ARATH	0	0	0	0	0	0	0	0	0	0	0	0
Ped09CXg20570	4530.OS02T0635700-01	7.57e-80	239	KOG3395@1|root,KOG3395@2759|Eukaryota,37UVS@33090|Viridiplantae,3GIMD@35493|Streptophyta,3KRDX@4447|Liliopsida,3IBG3@38820|Poales	35493|Streptophyta	S	E2F-associated phosphoprotein	-	-	-	-	-	-	-	-	-	-	-	-	Eapp_C	sp|Q56P03|EAPP_HUMAN	6.48259	5.82031	4.14806	1.99053	2.18062	2.60385	3.13553	3.01511	2.76818	1.76885	1.61098	1.86791
Ped02Dg19230	4530.OS02T0635700-01	1.29e-103	301	KOG3395@1|root,KOG3395@2759|Eukaryota,37UVS@33090|Viridiplantae,3GIMD@35493|Streptophyta,3KRDX@4447|Liliopsida,3IBG3@38820|Poales	35493|Streptophyta	S	E2F-associated phosphoprotein	-	-	-	-	-	-	-	-	-	-	-	-	Eapp_C	sp|Q5BU09|EAPP_MOUSE	2.4049	2.4622	2.44897	1.09775	2.20601	2.59254	1.74687	1.30459	2.19707	1.46409	0.405986	1.03603
Ped12Cg11520	4529.ORUFI12G04170.1	2.65e-290	796	KOG2577@1|root,KOG2577@2759|Eukaryota,37JWT@33090|Viridiplantae,3GAZ5@35493|Streptophyta,3KQVW@4447|Liliopsida,3ICJB@38820|Poales	35493|Streptophyta	K	E2F transcription factor CC-MB domain	E2F3	GO:0000902,GO:0000904,GO:0003674,GO:0003676,GO:0003677,GO:0003700,GO:0005488,GO:0005575,GO:0005622,GO:0005623,GO:0005634,GO:0005737,GO:0006355,GO:0008150,GO:0008284,GO:0009653,GO:0009719,GO:0009725,GO:0009733,GO:0009888,GO:0009889,GO:0009891,GO:0009893,GO:0009987,GO:0010026,GO:0010033,GO:0010090,GO:0010468,GO:0010556,GO:0010557,GO:0010604,GO:0010628,GO:0016043,GO:0019219,GO:0019222,GO:0030154,GO:…	-	ko:K06620,ko:K12590	ko01522,ko03018,ko04110,ko04218,ko04934,ko05161,ko05166,ko05167,ko05200,ko05206,ko05212,ko05214,ko05215,ko05218,ko05219,ko05220,ko05222,ko05223,ko05224,ko05225,ko05226,map01522,map03018,map04110,map04218,map04934,map05161,map05166,map05167,map05200,map05206,map05212,map05214,map05215,map05218,map05219,map05220,map05222,map05223,map05224,map05225,map05226	M00391,M00692	-	-	ko00000,ko00001,ko00002,ko03000,ko03019	-	-	-	E2F_CC-MB,E2F_TDP	sp|Q9FNY0|E2FA_ARATH	22.3598	26.2084	28.4788	13.7833	10.2807	9.91784	9.72156	11.9503	15.1038	4.63205	3.82927	5.68292
Ped03Cg10830	77586.LPERR02G26130.1	1.25e-140	412	KOG2577@1|root,KOG2578@2759|Eukaryota,37Q6K@33090|Viridiplantae,3G9A8@35493|Streptophyta,3KX94@4447|Liliopsida,3I58S@38820|Poales	35493|Streptophyta	K	E2F/DP family winged-helix DNA-binding domain	DEL1	GO:0003674,GO:0003676,GO:0003677,GO:0003700,GO:0005488,GO:0005575,GO:0005622,GO:0005623,GO:0005634,GO:0006139,GO:0006259,GO:0006260,GO:0006261,GO:0006275,GO:0006355,GO:0006725,GO:0006807,GO:0007049,GO:0008150,GO:0008152,GO:0008156,GO:0009058,GO:0009059,GO:0009889,GO:0009890,GO:0009892,GO:0009987,GO:0010468,GO:0010556,GO:0010558,GO:0010564,GO:0010605,GO:0010948,GO:0019219,GO:0019222,GO:0022402,GO:…	-	ko:K09391	-	-	-	-	ko00000,ko03000	-	-	-	E2F_TDP	sp|Q8LSZ4|E2FE_ARATH	0	0	0	0	0	0	0	0	0	0	0	0
Ped02Cg00580	4555.Si017108m	4.75e-244	680	KOG2577@1|root,KOG2577@2759|Eukaryota,37JWT@33090|Viridiplantae,3GAZ5@35493|Streptophyta,3KQVW@4447|Liliopsida,3I8B0@38820|Poales	35493|Streptophyta	K	E2F transcription factor CC-MB domain	E2F3	GO:0000902,GO:0000904,GO:0003674,GO:0003676,GO:0003677,GO:0003700,GO:0005488,GO:0005575,GO:0005622,GO:0005623,GO:0005634,GO:0005737,GO:0006355,GO:0008150,GO:0008284,GO:0009653,GO:0009719,GO:0009725,GO:0009733,GO:0009888,GO:0009889,GO:0009891,GO:0009893,GO:0009987,GO:0010026,GO:0010033,GO:0010090,GO:0010468,GO:0010556,GO:0010557,GO:0010604,GO:0010628,GO:0016043,GO:0019219,GO:0019222,GO:0030154,GO:…	-	ko:K06620	ko01522,ko04110,ko04218,ko04934,ko05161,ko05166,ko05167,ko05200,ko05206,ko05212,ko05214,ko05215,ko05218,ko05219,ko05220,ko05222,ko05223,ko05224,ko05225,ko05226,map01522,map04110,map04218,map04934,map05161,map05166,map05167,map05200,map05206,map05212,map05214,map05215,map05218,map05219,map05220,map05222,map05223,map05224,map05225,map05226	M00692	-	-	ko00000,ko00001,ko00002,ko03000	-	-	-	E2F_CC-MB,E2F_TDP	-	3.65432	4.3535	4.03135	2.00593	1.46257	2.18017	1.79712	1.12199	1.09947	1.98053	1.26537	1.14096
PedCtg01215g00010	40148.OGLUM12G04270.1	2.84e-242	674	KOG2577@1|root,KOG2577@2759|Eukaryota,37JWT@33090|Viridiplantae,3GAZ5@35493|Streptophyta,3KQVW@4447|Liliopsida,3ICJB@38820|Poales	35493|Streptophyta	K	E2F transcription factor CC-MB domain	E2F3	GO:0000902,GO:0000904,GO:0003674,GO:0003676,GO:0003677,GO:0003700,GO:0005488,GO:0005575,GO:0005622,GO:0005623,GO:0005634,GO:0005737,GO:0006355,GO:0008150,GO:0008284,GO:0009653,GO:0009719,GO:0009725,GO:0009733,GO:0009888,GO:0009889,GO:0009891,GO:0009893,GO:0009987,GO:0010026,GO:0010033,GO:0010090,GO:0010468,GO:0010556,GO:0010557,GO:0010604,GO:0010628,GO:0016043,GO:0019219,GO:0019222,GO:0030154,GO:…	-	ko:K06620,ko:K12590	ko01522,ko03018,ko04110,ko04218,ko04934,ko05161,ko05166,ko05167,ko05200,ko05206,ko05212,ko05214,ko05215,ko05218,ko05219,ko05220,ko05222,ko05223,ko05224,ko05225,ko05226,map01522,map03018,map04110,map04218,map04934,map05161,map05166,map05167,map05200,map05206,map05212,map05214,map05215,map05218,map05219,map05220,map05222,map05223,map05224,map05225,map05226	M00391,M00692	-	-	ko00000,ko00001,ko00002,ko03000,ko03019	-	-	-	E2F_CC-MB,E2F_TDP	sp|Q9FNY0|E2FA_ARATH	3.71904	3.58588	2.46331	0.873465	1.24766	2.27361	1.8253	1.314	1.22877	1.41916	0.288119	0.961268
Ped03Cg18030	40149.OMERI02G29820.1	3.42e-98	308	KOG2577@1|root,KOG2578@2759|Eukaryota,37Q6K@33090|Viridiplantae,3G9A8@35493|Streptophyta,3KX94@4447|Liliopsida,3I58S@38820|Poales	35493|Streptophyta	K	E2F/DP family winged-helix DNA-binding domain	DEL1	GO:0003674,GO:0003676,GO:0003677,GO:0003700,GO:0005488,GO:0005575,GO:0005622,GO:0005623,GO:0005634,GO:0006139,GO:0006259,GO:0006260,GO:0006261,GO:0006275,GO:0006355,GO:0006725,GO:0006807,GO:0007049,GO:0008150,GO:0008152,GO:0008156,GO:0009058,GO:0009059,GO:0009889,GO:0009890,GO:0009892,GO:0009987,GO:0010468,GO:0010556,GO:0010558,GO:0010564,GO:0010605,GO:0010948,GO:0019219,GO:0019222,GO:0022402,GO:…	-	ko:K09391	-	-	-	-	ko00000,ko03000	-	-	-	E2F_TDP	sp|Q8LSZ4|E2FE_ARATH	0	0	0	0	0	0	0	0	0	0	0	0
Ped06Cg14140	4558.Sb10g008800.1	1.05e-185	535	KOG2577@1|root,KOG2578@2759|Eukaryota,37Q6K@33090|Viridiplantae,3G9A8@35493|Streptophyta,3KNQX@4447|Liliopsida,3IBYI@38820|Poales	35493|Streptophyta	K	E2F/DP family winged-helix DNA-binding domain	DEL1	GO:0003674,GO:0003676,GO:0003677,GO:0003700,GO:0005488,GO:0005575,GO:0005622,GO:0005623,GO:0005634,GO:0006139,GO:0006259,GO:0006260,GO:0006261,GO:0006275,GO:0006355,GO:0006725,GO:0006807,GO:0007049,GO:0008150,GO:0008152,GO:0008156,GO:0009058,GO:0009059,GO:0009889,GO:0009890,GO:0009892,GO:0009987,GO:0010468,GO:0010556,GO:0010558,GO:0010564,GO:0010605,GO:0010948,GO:0019219,GO:0019222,GO:0022402,GO:…	-	ko:K09391	-	-	-	-	ko00000,ko03000	-	-	-	E2F_TDP	sp|Q8LSZ4|E2FE_ARATH	11.5016	11.6904	12.473	0.173533	0.510178	1.08289	0.189323	0.39207	0.443755	0	0	0.195939
Ped09CXg20550	77586.LPERR02G20600.1	3.91e-98	286	KOG3395@1|root,KOG3395@2759|Eukaryota,37UVS@33090|Viridiplantae,3GIMD@35493|Streptophyta,3KRDX@4447|Liliopsida,3IBG3@38820|Poales	35493|Streptophyta	S	E2F-associated phosphoprotein	-	-	-	-	-	-	-	-	-	-	-	-	Eapp_C	sp|Q5BU09|EAPP_MOUSE	10.7389	8.10273	8.10605	4.84964	4.82535	5.93268	6.80203	6.56116	5.30047	4.58298	3.67849	4.28552
Ped12Dg02660	40148.OGLUM12G04270.1	1.63e-274	756	KOG2577@1|root,KOG2577@2759|Eukaryota,37JWT@33090|Viridiplantae,3GAZ5@35493|Streptophyta,3KQVW@4447|Liliopsida,3ICJB@38820|Poales	35493|Streptophyta	K	E2F transcription factor CC-MB domain	E2F3	GO:0000902,GO:0000904,GO:0003674,GO:0003676,GO:0003677,GO:0003700,GO:0005488,GO:0005575,GO:0005622,GO:0005623,GO:0005634,GO:0005737,GO:0006355,GO:0008150,GO:0008284,GO:0009653,GO:0009719,GO:0009725,GO:0009733,GO:0009888,GO:0009889,GO:0009891,GO:0009893,GO:0009987,GO:0010026,GO:0010033,GO:0010090,GO:0010468,GO:0010556,GO:0010557,GO:0010604,GO:0010628,GO:0016043,GO:0019219,GO:0019222,GO:0030154,GO:…	-	ko:K06620,ko:K12590	ko01522,ko03018,ko04110,ko04218,ko04934,ko05161,ko05166,ko05167,ko05200,ko05206,ko05212,ko05214,ko05215,ko05218,ko05219,ko05220,ko05222,ko05223,ko05224,ko05225,ko05226,map01522,map03018,map04110,map04218,map04934,map05161,map05166,map05167,map05200,map05206,map05212,map05214,map05215,map05218,map05219,map05220,map05222,map05223,map05224,map05225,map05226	M00391,M00692	-	-	ko00000,ko00001,ko00002,ko03000,ko03019	-	-	-	E2F_CC-MB,E2F_TDP	sp|Q9FNY0|E2FA_ARATH	5.32646	4.70165	5.85658	2.13336	1.80981	3.32273	2.61442	1.6194	1.55703	1.85085	0.904544	1.40899
Ped04Dg01380	40148.OGLUM04G00590.1	9.87e-163	476	KOG2577@1|root,KOG2577@2759|Eukaryota,37YQ0@33090|Viridiplantae,3GN38@35493|Streptophyta,3KQVP@4447|Liliopsida,3I6TY@38820|Poales	35493|Streptophyta	K	E2F transcription factor CC-MB domain	-	-	-	ko:K06620	ko01522,ko04110,ko04218,ko04934,ko05161,ko05166,ko05167,ko05200,ko05206,ko05212,ko05214,ko05215,ko05218,ko05219,ko05220,ko05222,ko05223,ko05224,ko05225,ko05226,map01522,map04110,map04218,map04934,map05161,map05166,map05167,map05200,map05206,map05212,map05214,map05215,map05218,map05219,map05220,map05222,map05223,map05224,map05225,map05226	M00692	-	-	ko00000,ko00001,ko00002,ko03000	-	-	-	E2F_CC-MB,E2F_TDP	sp|Q9FNY0|E2FA_ARATH	0.932752	0.915877	0.689237	0.611437	0.480617	0.651239	0.811906	0.58601	0.485574	0.990869	1.4713	1.29295
Ped01Dg24700	4537.OPUNC02G29630.1	1.19e-135	400	KOG2577@1|root,KOG2578@2759|Eukaryota,37Q6K@33090|Viridiplantae,3G9A8@35493|Streptophyta,3KX94@4447|Liliopsida,3I58S@38820|Poales	35493|Streptophyta	K	E2F/DP family winged-helix DNA-binding domain	DEL1	GO:0003674,GO:0003676,GO:0003677,GO:0003700,GO:0005488,GO:0005575,GO:0005622,GO:0005623,GO:0005634,GO:0006139,GO:0006259,GO:0006260,GO:0006261,GO:0006275,GO:0006355,GO:0006725,GO:0006807,GO:0007049,GO:0008150,GO:0008152,GO:0008156,GO:0009058,GO:0009059,GO:0009889,GO:0009890,GO:0009892,GO:0009987,GO:0010468,GO:0010556,GO:0010558,GO:0010564,GO:0010605,GO:0010948,GO:0019219,GO:0019222,GO:0022402,GO:…	-	ko:K09391	-	-	-	-	ko00000,ko03000	-	-	-	E2F_TDP	sp|Q8LSZ4|E2FE_ARATH	0	0	0	0	0	0	0	0	0	0	0	0
Ped06Dg00850	4537.OPUNC06G00660.1	0	2240	COG1215@1|root,2QU14@2759|Eukaryota,37KTG@33090|Viridiplantae,3G7YN@35493|Streptophyta,3KT2I@4447|Liliopsida,3IFXD@38820|Poales	35493|Streptophyta	G	Belongs to the glycosyltransferase 2 family	-	GO:0000030,GO:0003674,GO:0003824,GO:0005575,GO:0005622,GO:0005623,GO:0005737,GO:0005794,GO:0008150,GO:0008152,GO:0009987,GO:0012505,GO:0016740,GO:0016757,GO:0016758,GO:0019187,GO:0043226,GO:0043227,GO:0043229,GO:0043231,GO:0044424,GO:0044444,GO:0044464,GO:0051753,GO:0070085,GO:0071554,GO:0071669,GO:0097502	-	ko:K20924	-	-	-	-	ko00000,ko01000,ko01003,ko02000	4.D.3.1.9	GT2	-	Cellulose_synt,zf-RING_4	sp|A2YU42|CSLD2_ORYSI	31.9487	41.154	33.7272	41.0311	50.369	34.7788	38.9867	70.9802	97.5481	22.0487	23.8372	19.6811
Ped12Dg08070	4513.MLOC_17477.1	5.33e-315	889	COG1215@1|root,2QQG2@2759|Eukaryota,37IX5@33090|Viridiplantae,3GBT6@35493|Streptophyta,3KUWC@4447|Liliopsida,3IFRD@38820|Poales	35493|Streptophyta	G	Belongs to the glycosyltransferase 2 family	-	GO:0000030,GO:0000278,GO:0000281,GO:0000910,GO:0000911,GO:0000919,GO:0001101,GO:0003674,GO:0003824,GO:0005575,GO:0005622,GO:0005623,GO:0005737,GO:0005794,GO:0006950,GO:0006970,GO:0007049,GO:0007275,GO:0008150,GO:0008152,GO:0009414,GO:0009415,GO:0009628,GO:0009651,GO:0009987,GO:0010035,GO:0012505,GO:0016043,GO:0016740,GO:0016757,GO:0016758,GO:0019187,GO:0022402,GO:0022607,GO:0032501,GO:0032502,GO:…	2.4.2.24	ko:K00770	ko00520,ko01100,map00520,map01100	-	R03928,R06083	RC00005	ko00000,ko00001,ko01000,ko01003	-	GT2	-	Cellulose_synt,zf-RING_4	sp|Q2QNS6|CSLD4_ORYSJ	50.5211	31.1051	52.4888	0.723152	0.869378	4.93131	0.472667	0.257007	0.186464	0.078005	0	0.123747
Ped12Cg04780	4513.MLOC_17477.1	0	1082	COG1215@1|root,2QQG2@2759|Eukaryota,37IX5@33090|Viridiplantae,3GBT6@35493|Streptophyta,3KUWC@4447|Liliopsida,3IFRD@38820|Poales	35493|Streptophyta	G	Belongs to the glycosyltransferase 2 family	-	GO:0000030,GO:0000278,GO:0000281,GO:0000910,GO:0000911,GO:0000919,GO:0001101,GO:0003674,GO:0003824,GO:0005575,GO:0005622,GO:0005623,GO:0005737,GO:0005794,GO:0006950,GO:0006970,GO:0007049,GO:0007275,GO:0008150,GO:0008152,GO:0009414,GO:0009415,GO:0009628,GO:0009651,GO:0009987,GO:0010035,GO:0012505,GO:0016043,GO:0016740,GO:0016757,GO:0016758,GO:0019187,GO:0022402,GO:0022607,GO:0032501,GO:0032502,GO:…	2.4.2.24	ko:K00770	ko00520,ko01100,map00520,map01100	-	R03928,R06083	RC00005	ko00000,ko00001,ko01000,ko01003	-	GT2	-	Cellulose_synt,zf-RING_4	sp|Q2QNS6|CSLD4_ORYSJ	33.1213	19.545	35.0776	0.274677	0.395994	2.92198	0.195619	0.062668	0.156015	0	0	0
Ped03Cg26730	4513.MLOC_37123.2	8.63e-56	189	COG1215@1|root,2QU14@2759|Eukaryota,37KTG@33090|Viridiplantae,3G7YN@35493|Streptophyta,3M26M@4447|Liliopsida,3I3RW@38820|Poales	35493|Streptophyta	G	Belongs to the glycosyltransferase 2 family	-	-	-	ko:K20924	-	-	-	-	ko00000,ko01000,ko01003,ko02000	4.D.3.1.9	GT2	-	Cellulose_synt,zf-RING_4	sp|A2ZAK8|CSLD1_ORYSI	0	0	0	0	0	0	0	0	0	0	0	0
Ped06Dg12140	4558.Sb10g019350.1	0	1948	COG1215@1|root,2QQH4@2759|Eukaryota,37SN2@33090|Viridiplantae,3GDIF@35493|Streptophyta,3KRV4@4447|Liliopsida,3I87S@38820|Poales	35493|Streptophyta	G	Belongs to the glycosyltransferase 2 family	-	GO:0000003,GO:0000030,GO:0003674,GO:0003824,GO:0005575,GO:0005622,GO:0005623,GO:0005737,GO:0005794,GO:0008150,GO:0008152,GO:0009846,GO:0009856,GO:0009987,GO:0012505,GO:0016740,GO:0016757,GO:0016758,GO:0019187,GO:0022414,GO:0032501,GO:0043226,GO:0043227,GO:0043229,GO:0043231,GO:0044424,GO:0044444,GO:0044464,GO:0044706,GO:0051704,GO:0051753,GO:0070085,GO:0071554,GO:0071669,GO:0097502	-	ko:K20924	-	-	-	-	ko00000,ko01000,ko01003,ko02000	4.D.3.1.9	GT2	-	Cellulose_synt	sp|A2YCI3|CSLD5_ORYSI	0	0	0	0	0	0	0	0	0	0	0	0
Ped08Dg07740	4538.ORGLA08G0104100.1	0	2039	COG1215@1|root,2QTM8@2759|Eukaryota,37KF0@33090|Viridiplantae,3G8RC@35493|Streptophyta,3KXU7@4447|Liliopsida,3I8R4@38820|Poales	35493|Streptophyta	G	Belongs to the glycosyltransferase 2 family	-	GO:0000003,GO:0000030,GO:0003674,GO:0003824,GO:0005575,GO:0005622,GO:0005623,GO:0005737,GO:0005794,GO:0008150,GO:0008152,GO:0009846,GO:0009856,GO:0009987,GO:0012505,GO:0016740,GO:0016757,GO:0016758,GO:0019187,GO:0022414,GO:0032501,GO:0043226,GO:0043227,GO:0043229,GO:0043231,GO:0044424,GO:0044444,GO:0044464,GO:0044706,GO:0051704,GO:0051753,GO:0070085,GO:0071554,GO:0071669,GO:0097502	-	ko:K20924	-	-	-	-	ko00000,ko01000,ko01003,ko02000	4.D.3.1.9	GT2	-	Cellulose_synt,zf-RING_4	sp|Q7EZW6|CSLD3_ORYSJ	0	0	0	0	0	0	0.006981	0	0	0	0	0
Ped10Dg11910	15368.BRADI3G34490.1	0	2147	COG1215@1|root,2QU14@2759|Eukaryota,37KTG@33090|Viridiplantae,3G7YN@35493|Streptophyta,3M26M@4447|Liliopsida,3I3RW@38820|Poales	35493|Streptophyta	G	Belongs to the glycosyltransferase 2 family	-	-	-	ko:K20924	-	-	-	-	ko00000,ko01000,ko01003,ko02000	4.D.3.1.9	GT2	-	Cellulose_synt,zf-RING_4	sp|A2ZAK8|CSLD1_ORYSI	0.359996	0.440779	0.479303	0.320511	0.254986	0.338514	0.367755	0.364663	0.193395	0.20464	0.559965	0.35016
Ped10Cg00160	15368.BRADI3G34490.1	0	2127	COG1215@1|root,2QU14@2759|Eukaryota,37KTG@33090|Viridiplantae,3G7YN@35493|Streptophyta,3M26M@4447|Liliopsida,3I3RW@38820|Poales	35493|Streptophyta	G	Belongs to the glycosyltransferase 2 family	-	-	-	ko:K20924	-	-	-	-	ko00000,ko01000,ko01003,ko02000	4.D.3.1.9	GT2	-	Cellulose_synt,zf-RING_4	sp|A2ZAK8|CSLD1_ORYSI	0.057383	0.141264	0.04871	0.503823	0.10801	0.213886	0.442832	0.274914	0.128639	0.03527	0.078095	0.376415
Ped06Cg21080	4537.OPUNC06G00660.1	0	2224	COG1215@1|root,2QU14@2759|Eukaryota,37KTG@33090|Viridiplantae,3G7YN@35493|Streptophyta,3KT2I@4447|Liliopsida,3IFXD@38820|Poales	35493|Streptophyta	G	Belongs to the glycosyltransferase 2 family	-	GO:0000030,GO:0003674,GO:0003824,GO:0005575,GO:0005622,GO:0005623,GO:0005737,GO:0005794,GO:0008150,GO:0008152,GO:0009987,GO:0012505,GO:0016740,GO:0016757,GO:0016758,GO:0019187,GO:0043226,GO:0043227,GO:0043229,GO:0043231,GO:0044424,GO:0044444,GO:0044464,GO:0051753,GO:0070085,GO:0071554,GO:0071669,GO:0097502	-	ko:K20924	-	-	-	-	ko00000,ko01000,ko01003,ko02000	4.D.3.1.9	GT2	-	Cellulose_synt,zf-RING_4	sp|Q9LHZ7|CSLD2_ORYSJ	14.2199	15.5393	15.0443	37.0039	24.2169	15.1364	51.9831	82.5503	59.6219	69.4868	126.269	108.292
Ped08Dg07670	4538.ORGLA08G0104100.1	0	2131	COG1215@1|root,2QTM8@2759|Eukaryota,37KF0@33090|Viridiplantae,3G8RC@35493|Streptophyta,3KXU7@4447|Liliopsida,3I8R4@38820|Poales	35493|Streptophyta	G	Belongs to the glycosyltransferase 2 family	-	GO:0000003,GO:0000030,GO:0003674,GO:0003824,GO:0005575,GO:0005622,GO:0005623,GO:0005737,GO:0005794,GO:0008150,GO:0008152,GO:0009846,GO:0009856,GO:0009987,GO:0012505,GO:0016740,GO:0016757,GO:0016758,GO:0019187,GO:0022414,GO:0032501,GO:0043226,GO:0043227,GO:0043229,GO:0043231,GO:0044424,GO:0044444,GO:0044464,GO:0044706,GO:0051704,GO:0051753,GO:0070085,GO:0071554,GO:0071669,GO:0097502	-	ko:K20924	-	-	-	-	ko00000,ko01000,ko01003,ko02000	4.D.3.1.9	GT2	-	Cellulose_synt,zf-RING_4	sp|Q7EZW6|CSLD3_ORYSJ	0	0	0	0	0	0	0.006775	0	0	0	0	0
Ped06Cg03910	4558.Sb10g019350.1	0	1135	COG1215@1|root,2QQH4@2759|Eukaryota,37SN2@33090|Viridiplantae,3GDIF@35493|Streptophyta,3KRV4@4447|Liliopsida,3I87S@38820|Poales	35493|Streptophyta	G	Belongs to the glycosyltransferase 2 family	-	GO:0000003,GO:0000030,GO:0003674,GO:0003824,GO:0005575,GO:0005622,GO:0005623,GO:0005737,GO:0005794,GO:0008150,GO:0008152,GO:0009846,GO:0009856,GO:0009987,GO:0012505,GO:0016740,GO:0016757,GO:0016758,GO:0019187,GO:0022414,GO:0032501,GO:0043226,GO:0043227,GO:0043229,GO:0043231,GO:0044424,GO:0044444,GO:0044464,GO:0044706,GO:0051704,GO:0051753,GO:0070085,GO:0071554,GO:0071669,GO:0097502	-	ko:K20924	-	-	-	-	ko00000,ko01000,ko01003,ko02000	4.D.3.1.9	GT2	-	Cellulose_synt	sp|A2YCI3|CSLD5_ORYSI	0	0	0	0	0	0	0	0	0	0	0	0
Ped01Cg12490	15368.BRADI2G57860.1	0	957	COG0318@1|root,KOG1176@2759|Eukaryota,37T2F@33090|Viridiplantae,3G7I7@35493|Streptophyta,3KRYF@4447|Liliopsida,3I94P@38820|Poales	35493|Streptophyta	I	4-coumarate--CoA ligase-like	-	-	-	ko:K10526	ko00592,ko01100,ko01110,map00592,map01100,map01110	M00113	R07887	RC00014	ko00000,ko00001,ko00002,ko01000	-	-	-	AMP-binding,AMP-binding_C	sp|Q7F1X5|4CLL5_ORYSJ	15.2782	19.1966	17.1467	49.431	52.1605	74.1515	46.7722	35.0306	34.5384	85.0265	48.6231	53.1643
Ped02Dg04840	13333.ERN12583	5.51e-17	83.2	COG0318@1|root,KOG1176@2759|Eukaryota,37P6I@33090|Viridiplantae,3GFE7@35493|Streptophyta	35493|Streptophyta	I	4-coumarate--CoA ligase-like	-	-	6.2.1.12	ko:K01904	ko00130,ko00360,ko00940,ko01100,ko01110,map00130,map00360,map00940,map01100,map01110	M00039,M00137,M00350	R01616,R01943,R02194,R02221,R02255,R06583	RC00004,RC00131	ko00000,ko00001,ko00002,ko01000	-	-	-	AMP-binding,AMP-binding_C	sp|Q7XXL2|4CLL9_ORYSJ	0	0	0	0	0	0	0	0	0	0	0	0
Ped03Dg14260	38727.Pavir.Ib03781.1.p	1.2e-76	240	COG0318@1|root,KOG1176@2759|Eukaryota,37Z2U@33090|Viridiplantae,3GH1T@35493|Streptophyta,3KR96@4447|Liliopsida	35493|Streptophyta	I	4-coumarate--CoA ligase-like	-	-	-	-	-	-	-	-	-	-	-	-	AMP-binding,AMP-binding_C	sp|Q69RG7|4CLL7_ORYSJ	0	0	0	0	0	0	0	0	0	0	0	0
Ped01Dg04950	15368.BRADI2G57860.1	0	949	COG0318@1|root,KOG1176@2759|Eukaryota,37T2F@33090|Viridiplantae,3G7I7@35493|Streptophyta,3KRYF@4447|Liliopsida,3I94P@38820|Poales	35493|Streptophyta	I	4-coumarate--CoA ligase-like	-	-	-	ko:K10526	ko00592,ko01100,ko01110,map00592,map01100,map01110	M00113	R07887	RC00014	ko00000,ko00001,ko00002,ko01000	-	-	-	AMP-binding,AMP-binding_C	sp|Q7F1X5|4CLL5_ORYSJ	13.9731	13.4865	14.3746	5.45998	11.923	7.55951	6.68607	8.51171	14.8794	0.965112	1.14378	0.587777
Ped11Cg07180	4558.Sb02g020270.1	7.4e-296	819	COG0318@1|root,KOG1176@2759|Eukaryota,37Z2U@33090|Viridiplantae,3GH1T@35493|Streptophyta,3KR96@4447|Liliopsida,3I2BY@38820|Poales	35493|Streptophyta	I	4-coumarate--CoA ligase-like	-	-	-	-	-	-	-	-	-	-	-	-	AMP-binding,AMP-binding_C	sp|Q69RG7|4CLL7_ORYSJ	2.54907	3.29325	3.57045	0.295196	0.258797	0.692501	0.537472	0.299632	0.051478	0.654059	1.3587	2.16355
Ped11Cg09530	4565.Traes_4DS_6B94D4FA6.1	1.84e-96	289	COG2273@1|root,2QQUC@2759|Eukaryota,37N4A@33090|Viridiplantae,3GC5J@35493|Streptophyta,3KP8K@4447|Liliopsida,3I57Z@38820|Poales	35493|Streptophyta	G	Catalyzes xyloglucan endohydrolysis (XEH) and or endotransglycosylation (XET). Cleaves and religates xyloglucan polymers, an essential constituent of the primary cell wall, and thereby participates in cell wall construction of growing tissues	XTH	-	2.4.1.207	ko:K08235	-	-	-	-	ko00000,ko01000	-	-	-	Glyco_hydro_16,XET_C	sp|Q41542|XTH_WHEAT	0.103371	0.045579	0	0	0.06368	0	0	0	0	0	0	0
PedCtg01754g00430	4537.OPUNC11G13230.1	5.42e-203	563	COG2273@1|root,2QQUC@2759|Eukaryota,37N4A@33090|Viridiplantae,3GC5J@35493|Streptophyta,3KP8K@4447|Liliopsida,3I57Z@38820|Poales	35493|Streptophyta	G	Catalyzes xyloglucan endohydrolysis (XEH) and or endotransglycosylation (XET). Cleaves and religates xyloglucan polymers, an essential constituent of the primary cell wall, and thereby participates in cell wall construction of growing tissues	XTH	-	2.4.1.207	ko:K08235	-	-	-	-	ko00000,ko01000	-	-	-	Glyco_hydro_16,XET_C	sp|Q41542|XTH_WHEAT	147.882	145.055	138.631	513.353	1452.18	578.269	715.181	1702.52	1624.36	46.6544	22.223	39.6192
Ped08Cg10560	4529.ORUFI08G21860.1	1.68e-197	576	2C6W2@1|root,2QPIX@2759|Eukaryota,37J24@33090|Viridiplantae,3G8ME@35493|Streptophyta,3KW3K@4447|Liliopsida,3IAK8@38820|Poales	35493|Streptophyta	S	metal ion binding	-	-	-	-	-	-	-	-	-	-	-	-	DNMT1-RFD	sp|F4K3G5|EDM2_ARATH	0.987732	1.70297	0.715882	1.78819	0.765615	1.33253	0.987151	1.06101	0.124413	0.255508	0.525792	0.095825
Ped08Cg04110	4529.ORUFI08G12520.1	9.08e-60	212	2C6W2@1|root,2QPIX@2759|Eukaryota,37J24@33090|Viridiplantae,3G8ME@35493|Streptophyta,3KYH0@4447|Liliopsida,3IN5E@38820|Poales	35493|Streptophyta	O	Cytosine specific DNA methyltransferase replication foci domain	-	-	-	-	-	-	-	-	-	-	-	-	DNMT1-RFD	-	0	0	0	0	0	0	0	0	0	0	0	0
Ped09DXg13380	4536.ONIVA01G19260.1	0	1716	2C6W2@1|root,2QPIX@2759|Eukaryota,37J24@33090|Viridiplantae,3G8ME@35493|Streptophyta,3KTGU@4447|Liliopsida,3IA1V@38820|Poales	35493|Streptophyta	S	metal ion binding	-	-	-	-	-	-	-	-	-	-	-	-	DNMT1-RFD	sp|F4K3G5|EDM2_ARATH	9.4615	9.9655	9.54945	7.50186	5.97733	7.7247	8.81547	7.58578	7.29302	9.43623	7.58597	8.58283
Ped03Dg03880	4555.Si039047m	0	1445	COG0270@1|root,2QPKK@2759|Eukaryota,37IRP@33090|Viridiplantae,3GEE3@35493|Streptophyta,3KXJG@4447|Liliopsida,3IFN8@38820|Poales	35493|Streptophyta	B	Belongs to the class I-like SAM-binding methyltransferase superfamily. C5-methyltransferase family	-	GO:0006139,GO:0006259,GO:0006304,GO:0006305,GO:0006306,GO:0006725,GO:0006807,GO:0008150,GO:0008152,GO:0009892,GO:0009987,GO:0010216,GO:0010424,GO:0010468,GO:0010605,GO:0010629,GO:0016458,GO:0019222,GO:0032259,GO:0032776,GO:0034641,GO:0043170,GO:0043412,GO:0043414,GO:0044237,GO:0044238,GO:0044260,GO:0044728,GO:0046483,GO:0048519,GO:0050789,GO:0060255,GO:0065007,GO:0071704,GO:0090304,GO:1901360	2.1.1.37	ko:K00558	ko00270,ko01100,ko05206,map00270,map01100,map05206	M00035	R04858	RC00003,RC00332	ko00000,ko00001,ko00002,ko01000,ko02048,ko03032,ko03036	-	-	-	BAH,DNA_methylase,DNMT1-RFD	sp|Q7Y1I7|DNM1A_ORYSJ	0.01031	0	0	0	0	0	0	0	0	0	0	0
Ped07Dg03770	4572.TRIUR3_31441-P1	0	2754	COG0270@1|root,2QPKK@2759|Eukaryota,37IRP@33090|Viridiplantae,3GEE3@35493|Streptophyta,3KPMC@4447|Liliopsida,3I45Q@38820|Poales	35493|Streptophyta	B	Belongs to the class I-like SAM-binding methyltransferase superfamily. C5-methyltransferase family	met1	GO:0006139,GO:0006259,GO:0006304,GO:0006305,GO:0006306,GO:0006725,GO:0006807,GO:0008150,GO:0008152,GO:0009987,GO:0010216,GO:0010424,GO:0032259,GO:0032776,GO:0034641,GO:0043170,GO:0043412,GO:0043414,GO:0044237,GO:0044238,GO:0044260,GO:0044728,GO:0046483,GO:0071704,GO:0090304,GO:1901360	2.1.1.37	ko:K00558	ko00270,ko01100,ko05206,map00270,map01100,map05206	M00035	R04858	RC00003,RC00332	ko00000,ko00001,ko00002,ko01000,ko02048,ko03032,ko03036	-	-	-	BAH,DNA_methylase,DNMT1-RFD	sp|B1Q3J6|DNM1B_ORYSJ	28.0195	26.2755	27.7754	5.02889	5.41225	7.58631	4.76363	3.82342	3.54283	4.96132	3.24082	3.50683
Ped08Dg13960	4530.OS08T0502000-01	1.63e-153	461	2C6W2@1|root,2QPIX@2759|Eukaryota,37J24@33090|Viridiplantae,3G8ME@35493|Streptophyta,3KW3K@4447|Liliopsida,3IAK8@38820|Poales	35493|Streptophyta	S	metal ion binding	-	-	-	-	-	-	-	-	-	-	-	-	DNMT1-RFD	sp|F4K3G5|EDM2_ARATH	0	0	0	0	0	0	0	0	0	0	0	0
Ped08Cg04100	15368.BRADI3G22470.1	1.38e-69	230	2C6W2@1|root,2QPIX@2759|Eukaryota,37J24@33090|Viridiplantae,3G8ME@35493|Streptophyta	35493|Streptophyta	S	metal ion binding	-	-	-	-	-	-	-	-	-	-	-	-	DNMT1-RFD	sp|F4K3G5|EDM2_ARATH	0.631402	0.822345	0.448561	0.47527	0.290187	0.347152	0.450248	0.461471	0.594236	0.380284	0.352219	0.219722
Ped03Cg04160	77586.LPERR03G31700.1	2.41e-270	786	COG0270@1|root,2QPKK@2759|Eukaryota,37IRP@33090|Viridiplantae,3GEE3@35493|Streptophyta,3KXJG@4447|Liliopsida,3IFN8@38820|Poales	35493|Streptophyta	B	Belongs to the class I-like SAM-binding methyltransferase superfamily. C5-methyltransferase family	-	GO:0006139,GO:0006259,GO:0006304,GO:0006305,GO:0006306,GO:0006725,GO:0006807,GO:0008150,GO:0008152,GO:0009892,GO:0009987,GO:0010216,GO:0010424,GO:0010468,GO:0010605,GO:0010629,GO:0016458,GO:0019222,GO:0032259,GO:0032776,GO:0034641,GO:0043170,GO:0043412,GO:0043414,GO:0044237,GO:0044238,GO:0044260,GO:0044728,GO:0046483,GO:0048519,GO:0050789,GO:0060255,GO:0065007,GO:0071704,GO:0090304,GO:1901360	2.1.1.37	ko:K00558	ko00270,ko01100,ko05206,map00270,map01100,map05206	M00035	R04858	RC00003,RC00332	ko00000,ko00001,ko00002,ko01000,ko02048,ko03032,ko03036	-	-	-	BAH,DNA_methylase,DNMT1-RFD	sp|Q7Y1I7|DNM1A_ORYSJ	0.178523	0.354632	0.299876	0	0	0.029972	0.035011	0.009366	0	0	0	0
Ped09Cg03860	4536.ONIVA01G19260.1	0	1617	2C6W2@1|root,2QPIX@2759|Eukaryota,37J24@33090|Viridiplantae,3G8ME@35493|Streptophyta,3KTGU@4447|Liliopsida,3IA1V@38820|Poales	35493|Streptophyta	S	metal ion binding	-	-	-	-	-	-	-	-	-	-	-	-	DNMT1-RFD	sp|F4K3G5|EDM2_ARATH	0.282922	0.157091	0.211837	0.171291	0.117949	0.102516	0.097813	0.199857	0.124001	0.201429	0.129483	0.349939
Ped08Dg07290	40149.OMERI08G09190.3	6.07e-102	334	2C6W2@1|root,2QPIX@2759|Eukaryota,37J24@33090|Viridiplantae,3G8ME@35493|Streptophyta,3KYH0@4447|Liliopsida,3IN5E@38820|Poales	35493|Streptophyta	O	Cytosine specific DNA methyltransferase replication foci domain	-	-	-	-	-	-	-	-	-	-	-	-	DNMT1-RFD	sp|F4K3G5|EDM2_ARATH	4.74618	5.28473	5.2678	4.36123	4.72326	4.11454	5.06618	4.31192	5.23479	5.89901	3.52894	5.14765
Ped07Cg06260	4565.Traes_2AS_9B3DEDDAB.2	0	2728	COG0270@1|root,2QPKK@2759|Eukaryota,37IRP@33090|Viridiplantae,3GEE3@35493|Streptophyta,3KPMC@4447|Liliopsida,3I45Q@38820|Poales	35493|Streptophyta	B	Belongs to the class I-like SAM-binding methyltransferase superfamily. C5-methyltransferase family	met1	GO:0006139,GO:0006259,GO:0006304,GO:0006305,GO:0006306,GO:0006725,GO:0006807,GO:0008150,GO:0008152,GO:0009987,GO:0010216,GO:0010424,GO:0032259,GO:0032776,GO:0034641,GO:0043170,GO:0043412,GO:0043414,GO:0044237,GO:0044238,GO:0044260,GO:0044728,GO:0046483,GO:0071704,GO:0090304,GO:1901360	2.1.1.37	ko:K00558	ko00270,ko01100,ko05206,map00270,map01100,map05206	M00035	R04858	RC00003,RC00332	ko00000,ko00001,ko00002,ko01000,ko02048,ko03032,ko03036	-	-	-	BAH,DNA_methylase,DNMT1-RFD	sp|B1Q3J6|DNM1B_ORYSJ	25.7537	25.402	26.4756	2.22533	1.54487	3.13729	1.38761	1.69443	0.776096	1.46203	1.51785	1.50058
Ped08Cg04090	4529.ORUFI08G12500.1	1.13e-149	474	2C6W2@1|root,2QPIX@2759|Eukaryota,37J24@33090|Viridiplantae,3G8ME@35493|Streptophyta,3M2WA@4447|Liliopsida,3IGSP@38820|Poales	35493|Streptophyta	S	metal ion binding	-	-	-	-	-	-	-	-	-	-	-	-	DNMT1-RFD	-	0.698051	0.8592	1.02302	0.197411	0.094543	0.084624	0.043344	0.036117	0	0	0	0
Ped08Dg07300	4537.OPUNC08G10420.1	0	1303	2C6W2@1|root,2QPIX@2759|Eukaryota,37J24@33090|Viridiplantae,3G8ME@35493|Streptophyta,3KYH0@4447|Liliopsida,3IN5E@38820|Poales	35493|Streptophyta	O	Cytosine specific DNA methyltransferase replication foci domain	-	-	-	-	-	-	-	-	-	-	-	-	DNMT1-RFD	sp|F4K3G5|EDM2_ARATH	8.87917	10.307	8.85595	9.70664	6.79686	8.95933	11.0352	9.89642	7.86782	12.7107	9.70026	10.7208
Ped03Cg19550	3694.POPTR_0003s21520.1	5.05e-15	76.6	COG0270@1|root,2QW29@2759|Eukaryota,37K1J@33090|Viridiplantae,3G8WN@35493|Streptophyta,4JI69@91835|fabids	35493|Streptophyta	B	DNA (cytosine-5)-methyltransferase	-	GO:0000003,GO:0000278,GO:0000281,GO:0000910,GO:0003006,GO:0003674,GO:0003824,GO:0003886,GO:0006139,GO:0006259,GO:0006304,GO:0006305,GO:0006306,GO:0006325,GO:0006342,GO:0006355,GO:0006464,GO:0006479,GO:0006725,GO:0006807,GO:0006996,GO:0007049,GO:0007275,GO:0008150,GO:0008152,GO:0008168,GO:0008213,GO:0008356,GO:0008757,GO:0009008,GO:0009790,GO:0009791,GO:0009793,GO:0009889,GO:0009890,GO:0009892,GO:…	2.1.1.37	ko:K00558	ko00270,ko01100,ko05206,map00270,map01100,map05206	M00035	R04858	RC00003,RC00332	ko00000,ko00001,ko00002,ko01000,ko02048,ko03032,ko03036	-	-	-	BAH,Chromo,DNA_methylase	sp|C0SQ89|CMT3_ORYSJ	0	0	0	0	0	0	0	0	0	0	0	0
Ped03Dg32870	4538.ORGLA03G0006300.1	0	972	2CNFU@1|root,2QVZV@2759|Eukaryota,37QKF@33090|Viridiplantae,3G815@35493|Streptophyta,3KPM1@4447|Liliopsida,3ID9C@38820|Poales	35493|Streptophyta	S	DNA (cytosine-5)-methyltransferase	DRM2	GO:0003674,GO:0003824,GO:0003886,GO:0005575,GO:0005622,GO:0005623,GO:0005634,GO:0005654,GO:0006139,GO:0006259,GO:0006304,GO:0006305,GO:0006306,GO:0006325,GO:0006342,GO:0006346,GO:0006355,GO:0006464,GO:0006479,GO:0006725,GO:0006807,GO:0006950,GO:0006952,GO:0006996,GO:0008150,GO:0008152,GO:0008168,GO:0008213,GO:0008757,GO:0009008,GO:0009605,GO:0009607,GO:0009620,GO:0009743,GO:0009744,GO:0009746,GO:…	-	-	-	-	-	-	-	-	-	-	DNA_methylase	sp|Q10SU5|DRM2_ORYSJ	9.28673	8.61664	8.10286	21.0141	12.0084	19.5482	14.381	12.5505	10.0603	13.7857	10.6557	11.7895
Ped10Cg14920	4530.OS10T0104900-01	1.5e-89	275	COG0270@1|root,2QW29@2759|Eukaryota,37K1J@33090|Viridiplantae,3G8WN@35493|Streptophyta,3KWW9@4447|Liliopsida,3IC8J@38820|Poales	35493|Streptophyta	B	Cytosine-specific methyltransferase	CMT1	GO:0006139,GO:0006259,GO:0006304,GO:0006305,GO:0006306,GO:0006725,GO:0006807,GO:0008150,GO:0008152,GO:0009292,GO:0009294,GO:0009987,GO:0010216,GO:0032259,GO:0032776,GO:0034641,GO:0043170,GO:0043412,GO:0043414,GO:0044237,GO:0044238,GO:0044260,GO:0044728,GO:0044764,GO:0046483,GO:0051704,GO:0071704,GO:0090304,GO:1901360	2.1.1.37	ko:K00558	ko00270,ko01100,ko05206,map00270,map01100,map05206	M00035	R04858	RC00003,RC00332	ko00000,ko00001,ko00002,ko01000,ko02048,ko03032,ko03036	-	-	-	BAH,Chromo,DNA_methylase	sp|C0SQ89|CMT3_ORYSJ	6.24592	6.11477	11.547	0.325294	0.156156	0.096316	0.017979	0.083047	0	0	0	0
Ped03Dg25500	4537.OPUNC03G08800.1	9.59e-258	760	COG0515@1|root,KOG1187@2759|Eukaryota,38ABE@33090|Viridiplantae,3GYET@35493|Streptophyta,3MB04@4447|Liliopsida,3IUIM@38820|Poales	35493|Streptophyta	T	C-5 cytosine-specific DNA methylase	-	-	2.1.1.37	ko:K00558	ko00270,ko01100,ko05206,map00270,map01100,map05206	M00035	R04858	RC00003,RC00332	ko00000,ko00001,ko00002,ko01000,ko02048,ko03032,ko03036	-	-	-	BAH,Chromo,DNA_methylase,Pkinase_Tyr	sp|Q9LV48|PERK1_ARATH	0	0	0.027157	0	0	0	0.023932	0.014989	0	0	0.104528	0
Ped03Cg35440	4537.OPUNC03G00780.1	0	931	2CNFU@1|root,2QVZV@2759|Eukaryota,37QKF@33090|Viridiplantae,3G815@35493|Streptophyta,3KPM1@4447|Liliopsida,3ID9C@38820|Poales	35493|Streptophyta	S	DNA (cytosine-5)-methyltransferase	DRM2	GO:0003674,GO:0003824,GO:0003886,GO:0005575,GO:0005622,GO:0005623,GO:0005634,GO:0005654,GO:0006139,GO:0006259,GO:0006304,GO:0006305,GO:0006306,GO:0006325,GO:0006342,GO:0006346,GO:0006355,GO:0006464,GO:0006479,GO:0006725,GO:0006807,GO:0006950,GO:0006952,GO:0006996,GO:0008150,GO:0008152,GO:0008168,GO:0008213,GO:0008757,GO:0009008,GO:0009605,GO:0009607,GO:0009620,GO:0009743,GO:0009744,GO:0009746,GO:…	-	-	-	-	-	-	-	-	-	-	DNA_methylase	sp|Q10SU5|DRM2_ORYSJ	7.11827	8.49412	7.05739	6.51142	5.12524	7.18554	7.34774	5.82332	6.04972	7.08739	7.57743	6.75265
Ped01Cg29090	15368.BRADI2G43310.1	9.6e-227	629	COG0270@1|root,KOG0919@2759|Eukaryota,37IUE@33090|Viridiplantae,3G99X@35493|Streptophyta,3KNX1@4447|Liliopsida,3IBF8@38820|Poales	35493|Streptophyta	K	Belongs to the class I-like SAM-binding methyltransferase superfamily. C5-methyltransferase family	DNMT2	-	2.1.1.204	ko:K15336	-	-	-	-	ko00000,ko01000,ko03016	-	-	-	DNA_methylase	sp|F4JWT7|TRDMT_ARATH	7.8869	6.42537	7.80025	2.61111	3.39107	2.91345	3.23333	2.791	2.97379	2.66486	3.23225	2.2856
Ped09Cg24390	37682.EMT20605	9.28e-12	66.2	COG0270@1|root,2QW29@2759|Eukaryota,37K1J@33090|Viridiplantae,3G8WN@35493|Streptophyta	35493|Streptophyta	B	Belongs to the class I-like SAM-binding methyltransferase superfamily. C5-methyltransferase family	CMT1	GO:0008150,GO:0009292,GO:0009294,GO:0009987,GO:0044764,GO:0051704	2.1.1.37	ko:K00558	ko00270,ko01100,ko05206,map00270,map01100,map05206	M00035	R04858	RC00003,RC00332	ko00000,ko00001,ko00002,ko01000,ko02048,ko03032,ko03036	-	-	-	BAH,Chromo,DNA_methylase	sp|Q9AXT8|CMT1_MAIZE	0	0	0	0	0	0	0	0.113385	0	0	0	0
Ped10Cg14900	40148.OGLUM10G00270.1	3.34e-148	443	COG0270@1|root,2QW29@2759|Eukaryota,37K1J@33090|Viridiplantae,3G8WN@35493|Streptophyta,3KWW9@4447|Liliopsida,3IC8J@38820|Poales	35493|Streptophyta	B	Cytosine-specific methyltransferase	-	GO:0006139,GO:0006259,GO:0006304,GO:0006305,GO:0006306,GO:0006725,GO:0006807,GO:0008150,GO:0008152,GO:0009292,GO:0009294,GO:0009987,GO:0010216,GO:0032259,GO:0032776,GO:0034641,GO:0043170,GO:0043412,GO:0043414,GO:0044237,GO:0044238,GO:0044260,GO:0044728,GO:0044764,GO:0046483,GO:0051704,GO:0071704,GO:0090304,GO:1901360	2.1.1.37	ko:K00558	ko00270,ko01100,ko05206,map00270,map01100,map05206	M00035	R04858	RC00003,RC00332	ko00000,ko00001,ko00002,ko01000,ko02048,ko03032,ko03036	-	-	-	BAH,Chromo,DNA_methylase	sp|Q9ARI6|CMT2_MAIZE	23.6151	11.2617	20.0015	0.260444	0.26808	1.37839	0.175017	0.150903	0.233247	0.050041	0	0
Ped03Cg18490	40149.OMERI03G08510.1	8.75e-209	632	COG0515@1|root,KOG1187@2759|Eukaryota,38ABE@33090|Viridiplantae,3GYET@35493|Streptophyta,3MB04@4447|Liliopsida,3IUIM@38820|Poales	35493|Streptophyta	T	C-5 cytosine-specific DNA methylase	-	-	2.1.1.37	ko:K00558	ko00270,ko01100,ko05206,map00270,map01100,map05206	M00035	R04858	RC00003,RC00332	ko00000,ko00001,ko00002,ko01000,ko02048,ko03032,ko03036	-	-	-	BAH,Chromo,DNA_methylase,Pkinase_Tyr	sp|Q9XI96|PERK7_ARATH	0	0	0	0	0	0.021541	0	0	0	0	0	0
Ped10Cg05710	4529.ORUFI03G00630.1	7.73e-164	486	2CNFU@1|root,2QVZV@2759|Eukaryota,37QKF@33090|Viridiplantae,3G815@35493|Streptophyta,3KPM1@4447|Liliopsida,3ID9C@38820|Poales	35493|Streptophyta	S	DNA (cytosine-5)-methyltransferase	DRM2	GO:0003674,GO:0003824,GO:0003886,GO:0005575,GO:0005622,GO:0005623,GO:0005634,GO:0005654,GO:0006139,GO:0006259,GO:0006304,GO:0006305,GO:0006306,GO:0006325,GO:0006342,GO:0006346,GO:0006355,GO:0006464,GO:0006479,GO:0006725,GO:0006807,GO:0006950,GO:0006952,GO:0006996,GO:0008150,GO:0008152,GO:0008168,GO:0008213,GO:0008757,GO:0009008,GO:0009605,GO:0009607,GO:0009620,GO:0009743,GO:0009744,GO:0009746,GO:…	-	-	-	-	-	-	-	-	-	-	DNA_methylase	sp|Q10SU5|DRM2_ORYSJ	0.021667	0.087866	0.082134	0.043587	0.016927	0	0	0.030777	0.026607	0	0	0
Ped10Cg14950	4555.Si033890m	1.09e-229	683	COG0515@1|root,KOG1187@2759|Eukaryota,38ABE@33090|Viridiplantae,3GYET@35493|Streptophyta,3MB9W@4447|Liliopsida,3IUVJ@38820|Poales	35493|Streptophyta	T	Chromo (CHRromatin Organisation MOdifier) domain	-	-	2.1.1.37	ko:K00558	ko00270,ko01100,ko05206,map00270,map01100,map05206	M00035	R04858	RC00003,RC00332	ko00000,ko00001,ko00002,ko01000,ko02048,ko03032,ko03036	-	-	-	BAH,Chromo,DNA_methylase,Pkinase_Tyr	sp|Q9ZNQ8|PERK4_ARATH	0	0	0	0	0	0	0.0242	0.15369	0	0	0	0.046423
Ped10Dg00320	38727.Pavir.Ib02669.1.p	0	1357	COG0515@1|root,KOG1187@2759|Eukaryota,38ABE@33090|Viridiplantae,3GYET@35493|Streptophyta,3MB9W@4447|Liliopsida,3IUVJ@38820|Poales	35493|Streptophyta	T	Chromo (CHRromatin Organisation MOdifier) domain	-	-	2.1.1.37	ko:K00558	ko00270,ko01100,ko05206,map00270,map01100,map05206	M00035	R04858	RC00003,RC00332	ko00000,ko00001,ko00002,ko01000,ko02048,ko03032,ko03036	-	-	-	BAH,Chromo,DNA_methylase,Pkinase_Tyr	sp|C0SQ89|CMT3_ORYSJ	67.6524	52.5062	70.2526	2.58947	3.58779	6.39644	1.87318	1.85121	3.74381	1.10113	0.160153	0.575267
Ped03Dg25490	40149.OMERI03G08510.1	1.54e-90	306	COG0515@1|root,KOG1187@2759|Eukaryota,38ABE@33090|Viridiplantae,3GYET@35493|Streptophyta,3MB04@4447|Liliopsida,3IUIM@38820|Poales	35493|Streptophyta	T	C-5 cytosine-specific DNA methylase	-	-	2.1.1.37	ko:K00558	ko00270,ko01100,ko05206,map00270,map01100,map05206	M00035	R04858	RC00003,RC00332	ko00000,ko00001,ko00002,ko01000,ko02048,ko03032,ko03036	-	-	-	BAH,Chromo,DNA_methylase,Pkinase_Tyr	sp|A0A0P0VUY4|CMT1_ORYSJ	0	0.136485	0.078285	0.124039	0	0.071521	0.029326	0	0	0	0	0.023374
Ped09Cg20410	65489.OBART05G07800.2	1.74e-108	358	COG0270@1|root,2QT36@2759|Eukaryota,37SRJ@33090|Viridiplantae,3GF6G@35493|Streptophyta,3KMP4@4447|Liliopsida,3IDHJ@38820|Poales	35493|Streptophyta	B	DNA (cytosine-5-)-methyltransferase activity	-	GO:0003674,GO:0003824,GO:0003886,GO:0006139,GO:0006259,GO:0006304,GO:0006305,GO:0006306,GO:0006725,GO:0006807,GO:0006950,GO:0008150,GO:0008152,GO:0008168,GO:0008757,GO:0009008,GO:0009266,GO:0009408,GO:0009628,GO:0009987,GO:0010426,GO:0016740,GO:0016741,GO:0032259,GO:0032776,GO:0033554,GO:0034605,GO:0034641,GO:0043170,GO:0043412,GO:0043414,GO:0044237,GO:0044238,GO:0044260,GO:0044728,GO:0046483,GO:…	2.1.1.37	ko:K00558	ko00270,ko01100,ko05206,map00270,map01100,map05206	M00035	R04858	RC00003,RC00332	ko00000,ko00001,ko00002,ko01000,ko02048,ko03032,ko03036	-	-	-	BAH,Chromo,DNA_methylase	sp|Q5KQL9|CMT2_ORYSJ	0.800545	0.905639	0.54556	5.46375	4.43535	6.05788	2.85731	2.30785	2.91174	5.11707	3.9914	4.64771
Ped05Dg14970	40148.OGLUM05G08120.2	0	1701	COG0270@1|root,2QT36@2759|Eukaryota,37SRJ@33090|Viridiplantae,3GF6G@35493|Streptophyta,3KMP4@4447|Liliopsida,3IDHJ@38820|Poales	35493|Streptophyta	B	DNA (cytosine-5-)-methyltransferase activity	-	GO:0003674,GO:0003824,GO:0003886,GO:0006139,GO:0006259,GO:0006304,GO:0006305,GO:0006306,GO:0006725,GO:0006807,GO:0006950,GO:0008150,GO:0008152,GO:0008168,GO:0008757,GO:0009008,GO:0009266,GO:0009408,GO:0009628,GO:0009987,GO:0010426,GO:0016740,GO:0016741,GO:0032259,GO:0032776,GO:0033554,GO:0034605,GO:0034641,GO:0043170,GO:0043412,GO:0043414,GO:0044237,GO:0044238,GO:0044260,GO:0044728,GO:0046483,GO:…	2.1.1.37	ko:K00558	ko00270,ko01100,ko05206,map00270,map01100,map05206	M00035	R04858	RC00003,RC00332	ko00000,ko00001,ko00002,ko01000,ko02048,ko03032,ko03036	-	-	-	BAH,Chromo,DNA_methylase	sp|Q5KQL9|CMT2_ORYSJ	15.9272	18.374	15.5781	13.2296	11.9184	13.8937	13.1086	14.8026	12.8831	15.7721	13.4024	14.4711
Ped10Cg14880	4555.Si033890m	0	1250	COG0515@1|root,KOG1187@2759|Eukaryota,38ABE@33090|Viridiplantae,3GYET@35493|Streptophyta,3MB9W@4447|Liliopsida,3IUVJ@38820|Poales	35493|Streptophyta	T	Chromo (CHRromatin Organisation MOdifier) domain	-	-	2.1.1.37	ko:K00558	ko00270,ko01100,ko05206,map00270,map01100,map05206	M00035	R04858	RC00003,RC00332	ko00000,ko00001,ko00002,ko01000,ko02048,ko03032,ko03036	-	-	-	BAH,Chromo,DNA_methylase,Pkinase_Tyr	sp|C0SQ89|CMT3_ORYSJ	71.4258	63.1456	68.2196	1.15694	1.07213	5.07665	0.931587	0.586573	0.721126	0.315471	0.70062	0.110999
Ped05Dg18980	4537.OPUNC05G02220.1	0	984	28JUI@1|root,2QS8G@2759|Eukaryota,37J88@33090|Viridiplantae,3GE56@35493|Streptophyta,3KTAT@4447|Liliopsida,3IBKT@38820|Poales	35493|Streptophyta	S	DNA (cytosine-5-)-methyltransferase	DRM3	GO:0005575,GO:0005622,GO:0005623,GO:0005634,GO:0006139,GO:0006259,GO:0006304,GO:0006305,GO:0006306,GO:0006725,GO:0006807,GO:0008150,GO:0008152,GO:0009987,GO:0032259,GO:0034641,GO:0043170,GO:0043226,GO:0043227,GO:0043229,GO:0043231,GO:0043412,GO:0043414,GO:0044237,GO:0044238,GO:0044260,GO:0044424,GO:0044464,GO:0044728,GO:0046483,GO:0071704,GO:0090304,GO:1901360	-	-	-	-	-	-	-	-	-	-	DNA_methylase	sp|Q6AUQ7|DRM3_ORYSJ	5.76243	9.63003	6.46279	3.68745	6.23751	4.10669	5.84404	7.7771	7.04418	5.42929	4.09832	3.99604
Ped06Cg20840	4530.OS05T0224800-01	1.04e-33	129	COG0270@1|root,2QT36@2759|Eukaryota,37SRJ@33090|Viridiplantae,3GF6G@35493|Streptophyta,3KMP4@4447|Liliopsida,3IDHJ@38820|Poales	35493|Streptophyta	B	DNA (cytosine-5-)-methyltransferase activity	-	GO:0003674,GO:0003824,GO:0003886,GO:0006139,GO:0006259,GO:0006304,GO:0006305,GO:0006306,GO:0006725,GO:0006807,GO:0006950,GO:0008150,GO:0008152,GO:0008168,GO:0008757,GO:0009008,GO:0009266,GO:0009408,GO:0009628,GO:0009987,GO:0010426,GO:0016740,GO:0016741,GO:0032259,GO:0032776,GO:0033554,GO:0034605,GO:0034641,GO:0043170,GO:0043412,GO:0043414,GO:0044237,GO:0044238,GO:0044260,GO:0044728,GO:0046483,GO:…	2.1.1.37	ko:K00558	ko00270,ko01100,ko05206,map00270,map01100,map05206	M00035	R04858	RC00003,RC00332	ko00000,ko00001,ko00002,ko01000,ko02048,ko03032,ko03036	-	-	-	BAH,Chromo,DNA_methylase	sp|Q5KQL9|CMT2_ORYSJ	1.48432	0.988821	2.09958	1.98987	0.241832	2.04677	2.60617	3.2166	2.74614	1.16703	2.09568	2.65858
Ped03Cg18500	4530.OS10T0104900-01	4.99e-62	202	COG0270@1|root,2QW29@2759|Eukaryota,37K1J@33090|Viridiplantae,3G8WN@35493|Streptophyta,3KWW9@4447|Liliopsida,3IC8J@38820|Poales	35493|Streptophyta	B	Cytosine-specific methyltransferase	CMT1	GO:0006139,GO:0006259,GO:0006304,GO:0006305,GO:0006306,GO:0006725,GO:0006807,GO:0008150,GO:0008152,GO:0009292,GO:0009294,GO:0009987,GO:0010216,GO:0032259,GO:0032776,GO:0034641,GO:0043170,GO:0043412,GO:0043414,GO:0044237,GO:0044238,GO:0044260,GO:0044728,GO:0044764,GO:0046483,GO:0051704,GO:0071704,GO:0090304,GO:1901360	2.1.1.37	ko:K00558	ko00270,ko01100,ko05206,map00270,map01100,map05206	M00035	R04858	RC00003,RC00332	ko00000,ko00001,ko00002,ko01000,ko02048,ko03032,ko03036	-	-	-	BAH,Chromo,DNA_methylase	sp|A0A0P0VUY4|CMT1_ORYSJ	0	0	0	0	0	0	0	0.038657	0	0	0	0
Ped09Cg24060	4537.OPUNC05G02220.1	0	1002	28JUI@1|root,2QS8G@2759|Eukaryota,37J88@33090|Viridiplantae,3GE56@35493|Streptophyta,3KTAT@4447|Liliopsida,3IBKT@38820|Poales	35493|Streptophyta	S	DNA (cytosine-5-)-methyltransferase	DRM3	GO:0005575,GO:0005622,GO:0005623,GO:0005634,GO:0006139,GO:0006259,GO:0006304,GO:0006305,GO:0006306,GO:0006725,GO:0006807,GO:0008150,GO:0008152,GO:0009987,GO:0032259,GO:0034641,GO:0043170,GO:0043226,GO:0043227,GO:0043229,GO:0043231,GO:0043412,GO:0043414,GO:0044237,GO:0044238,GO:0044260,GO:0044424,GO:0044464,GO:0044728,GO:0046483,GO:0071704,GO:0090304,GO:1901360	-	-	-	-	-	-	-	-	-	-	DNA_methylase	sp|Q6AUQ7|DRM3_ORYSJ	9.81691	10.5472	9.80132	6.02968	4.55945	7.87935	9.15634	6.32087	5.14518	9.63624	7.95557	6.2964
Ped09CXg23240	4537.OPUNC02G25570.1	9.65e-97	287	2CXTW@1|root,2RZPC@2759|Eukaryota,37UNZ@33090|Viridiplantae,3GJ1G@35493|Streptophyta,3KUJZ@4447|Liliopsida,3I6A1@38820|Poales	35493|Streptophyta	K	QLQ	-	-	-	-	-	-	-	-	-	-	-	-	QLQ,WRC	sp|Q6EPP9|GRF10_ORYSJ	30.6166	23.6875	36.7445	3.50439	5.32867	7.09815	2.85838	6.82623	5.00009	0	0	0
Ped10Dg05140	77586.LPERR10G08420.1	1.51e-19	89.4	28YDR@1|root,2R57M@2759|Eukaryota,38AX7@33090|Viridiplantae,3GTZH@35493|Streptophyta,3M83R@4447|Liliopsida,3IJ7K@38820|Poales	35493|Streptophyta	S	WRC	-	-	-	-	-	-	-	-	-	-	-	-	WRC	-	0.67802	1.23686	0.873153	1.44919	0.511456	0.809536	1.8077	2.11659	0.967365	2.0397	1.75529	1.88842
Ped06Dg06110	4555.Si006922m	5.15e-125	367	2CS5U@1|root,2RAHZ@2759|Eukaryota,37QD8@33090|Viridiplantae,3GGXY@35493|Streptophyta,3KT1F@4447|Liliopsida,3I2K8@38820|Poales	35493|Streptophyta	K	QLQ	-	GO:0005575,GO:0005622,GO:0005623,GO:0005634,GO:0007275,GO:0008150,GO:0032501,GO:0032502,GO:0043226,GO:0043227,GO:0043229,GO:0043231,GO:0044424,GO:0044464,GO:0048366,GO:0048367,GO:0048731,GO:0048827,GO:0048856,GO:0099402	-	-	-	-	-	-	-	-	-	-	QLQ,WRC	sp|Q6AWY7|GRF2_ORYSJ	0.629	0.568048	0.594211	0	0	0.042135	0.114648	0	0.096473	0.10501	0	0.050635
Ped09CXg28880	40148.OGLUM02G35690.1	4.69e-219	611	2CS5U@1|root,2RAHZ@2759|Eukaryota,37QD8@33090|Viridiplantae,3GGXY@35493|Streptophyta,3KWM8@4447|Liliopsida,3ICNS@38820|Poales	35493|Streptophyta	K	QLQ	-	GO:0005575,GO:0005622,GO:0005623,GO:0005634,GO:0007275,GO:0008150,GO:0032501,GO:0032502,GO:0043226,GO:0043227,GO:0043229,GO:0043231,GO:0044424,GO:0044464,GO:0048366,GO:0048367,GO:0048731,GO:0048827,GO:0048856,GO:0099402	-	-	-	-	-	-	-	-	-	-	QLQ,WRC	sp|A2XA73|GRF1_ORYSI	3.75337	7.00781	3.56821	0.369366	0.241802	0.472516	0.316464	0.365659	0.190173	0	0	0.155163
Ped06Dg06250	77586.LPERR06G06210.1	2.37e-43	157	28X9H@1|root,2R42A@2759|Eukaryota,37UYZ@33090|Viridiplantae,3GH9H@35493|Streptophyta,3M0GM@4447|Liliopsida,3IINH@38820|Poales	35493|Streptophyta	S	WRC	-	-	-	-	-	-	-	-	-	-	-	-	WRC	-	1.56874	3.17044	1.90208	0.48013	1.70971	0.845641	0.5647	3.87535	3.49609	0	0	0.105478
Ped04Dg19040	4537.OPUNC04G21620.1	2.69e-223	621	2CMWW@1|root,2QSFK@2759|Eukaryota,37I77@33090|Viridiplantae,3GA5I@35493|Streptophyta,3KQ40@4447|Liliopsida,3I732@38820|Poales	35493|Streptophyta	K	WRC	-	-	-	-	-	-	-	-	-	-	-	-	QLQ,WRC	sp|Q6AWY6|GRF3_ORYSJ	21.1094	23.9792	28.5793	15.718	14.6211	13.8203	24.268	38.834	30.7701	21.6296	31.5243	30.5497
Ped06Cg16110	15368.BRADI1G46270.1	1.53e-60	198	28X9H@1|root,2R42A@2759|Eukaryota,37UYZ@33090|Viridiplantae,3GH9H@35493|Streptophyta,3M0GM@4447|Liliopsida,3IINH@38820|Poales	35493|Streptophyta	S	WRC	-	-	-	-	-	-	-	-	-	-	-	-	WRC	-	3.88517	3.07359	3.39193	1.34765	1.19996	2.02372	3.98724	1.61348	3.28548	0.149323	0	0.060482
Ped09CXg24360	4537.OPUNC02G26750.1	1.86e-198	559	2CMWW@1|root,2QSFK@2759|Eukaryota,37I77@33090|Viridiplantae,3GA5I@35493|Streptophyta,3KW29@4447|Liliopsida,3ICBK@38820|Poales	35493|Streptophyta	K	QLQ	-	-	-	-	-	-	-	-	-	-	-	-	QLQ,WRC	sp|Q6ZIK5|GRF4_ORYSJ	2.4959	2.01428	3.71277	0.655764	0.178677	0.64298	1.62036	1.03822	0.546602	0.859834	2.0061	1.91099
Ped10Cg07150	4537.OPUNC10G09950.1	2.27e-20	91.7	28YDR@1|root,2R57M@2759|Eukaryota,38AX7@33090|Viridiplantae,3GTZH@35493|Streptophyta,3M83R@4447|Liliopsida,3IJ7K@38820|Poales	35493|Streptophyta	S	WRC	-	-	-	-	-	-	-	-	-	-	-	-	WRC	-	0.165061	0.212704	0.184625	0.672873	0.546732	0.200849	0.399651	0.699333	0.698314	0.562708	0.299029	0.641104
Ped02Dg21670	4577.GRMZM2G124566_P01	4.01e-77	237	2CXTW@1|root,2RZPC@2759|Eukaryota,37UNZ@33090|Viridiplantae,3GJ1G@35493|Streptophyta,3KUJZ@4447|Liliopsida,3I6A1@38820|Poales	35493|Streptophyta	K	QLQ	-	-	-	-	-	-	-	-	-	-	-	-	QLQ,WRC	sp|Q6EPP9|GRF10_ORYSJ	26.8506	26.0631	39.3081	0	0.786073	1.81578	0.860199	0.673058	0	0	0	0
Ped10Dg05150	4538.ORGLA10G0103000.1	4.82e-65	220	2B0FP@1|root,2S07X@2759|Eukaryota,37URS@33090|Viridiplantae,3GIQ2@35493|Streptophyta,3M1PU@4447|Liliopsida,3IHQ3@38820|Poales	35493|Streptophyta	S	WRC	-	-	-	-	-	-	-	-	-	-	-	-	WRC	-	1.18189	1.18652	1.08942	0.720147	0.576374	0.729772	1.28671	0.737556	0.733	0.894729	0.682415	0.781771
Ped03Cg13160	4536.ONIVA10G10860.1	3.01e-13	79.3	2B0FP@1|root,2S07X@2759|Eukaryota,37URS@33090|Viridiplantae,3GIQ2@35493|Streptophyta,3M1PU@4447|Liliopsida,3IHQ3@38820|Poales	35493|Streptophyta	S	WRC	-	-	-	-	-	-	-	-	-	-	-	-	WRC	-	0.168548	0.23766	0.218633	0.137333	0.207551	0.148014	0.171567	0.130589	0.059059	0	0	0.106195
Ped02Dg27970	65489.OBART02G34550.1	7.54e-119	352	2CS5U@1|root,2RAHZ@2759|Eukaryota,37QD8@33090|Viridiplantae,3GGXY@35493|Streptophyta,3KWM8@4447|Liliopsida,3ICNS@38820|Poales	35493|Streptophyta	K	QLQ	-	GO:0005575,GO:0005622,GO:0005623,GO:0005634,GO:0007275,GO:0008150,GO:0032501,GO:0032502,GO:0043226,GO:0043227,GO:0043229,GO:0043231,GO:0044424,GO:0044464,GO:0048366,GO:0048367,GO:0048731,GO:0048827,GO:0048856,GO:0099402	-	-	-	-	-	-	-	-	-	-	QLQ,WRC	sp|A2XA73|GRF1_ORYSI	23.6072	20.0854	23.447	2.76557	2.16174	6.02213	2.90031	7.16526	2.42382	0.071098	0.223265	0.242585
Ped01Cg33200	38727.Pavir.Bb02610.1.p	2.71e-92	287	2EDSJ@1|root,2SJBU@2759|Eukaryota,37Z5Y@33090|Viridiplantae,3GN89@35493|Streptophyta,3KXNW@4447|Liliopsida,3IFHD@38820|Poales	35493|Streptophyta	S	QLQ	-	-	-	-	-	-	-	-	-	-	-	-	QLQ,WRC	sp|A5HEG9|GRF10_MAIZE	3.50677	4.10394	3.31855	3.04645	5.22343	3.08931	3.7227	3.87766	3.8419	3.06158	2.6248	2.38757
Ped04Cg06460	40148.OGLUM04G24010.1	8.68e-192	545	2CMWW@1|root,2QSFK@2759|Eukaryota,37I77@33090|Viridiplantae,3GA5I@35493|Streptophyta,3KQ40@4447|Liliopsida,3I732@38820|Poales	35493|Streptophyta	K	WRC	-	-	-	-	-	-	-	-	-	-	-	-	QLQ,WRC	sp|Q6AWY6|GRF3_ORYSJ	3.9204	2.3463	3.85434	6.04524	2.66714	2.91061	6.07459	9.29326	8.625	10.1265	9.04131	10.2277
Ped07Cg01320	4565.Traes_2DL_243DA9D84.2	7.89e-130	375	2EDSJ@1|root,2SJBU@2759|Eukaryota,37Z5Y@33090|Viridiplantae,3GN89@35493|Streptophyta,3KXNW@4447|Liliopsida,3IFHD@38820|Poales	35493|Streptophyta	S	QLQ	-	-	-	-	-	-	-	-	-	-	-	-	QLQ,WRC	sp|A5HEG9|GRF10_MAIZE	12.4774	12.6055	12.277	23.9269	14.019	14.3733	13.9506	14.5294	11.9793	15.881	24.0426	21.629
Ped02Dg22670	4537.OPUNC02G26750.1	6.19e-211	591	2CMWW@1|root,2QSFK@2759|Eukaryota,37I77@33090|Viridiplantae,3GA5I@35493|Streptophyta,3KW29@4447|Liliopsida,3ICBK@38820|Poales	35493|Streptophyta	K	QLQ	-	-	-	-	-	-	-	-	-	-	-	-	QLQ,WRC	sp|Q6ZIK5|GRF4_ORYSJ	5.97201	8.44539	7.71274	0.247497	0.213421	0.345909	0.584574	0.313347	0.163209	0.147625	0	0.197273
Ped04Cg07870	4533.OB04G29390.1	1.13e-25	107	2CXTW@1|root,2RZPC@2759|Eukaryota,37UNZ@33090|Viridiplantae,3GJ1G@35493|Streptophyta,3KUJZ@4447|Liliopsida,3IPRP@38820|Poales	35493|Streptophyta	K	QLQ	-	-	-	-	-	-	-	-	-	-	-	-	QLQ,WRC	sp|Q6AWX7|GRF12_ORYSJ	0	0	0	0	0	0	0	0	0	0	0	0
Ped09CXg28860	40148.OGLUM02G35690.1	6.8e-172	490	2CS5U@1|root,2RAHZ@2759|Eukaryota,37QD8@33090|Viridiplantae,3GGXY@35493|Streptophyta,3KWM8@4447|Liliopsida,3ICNS@38820|Poales	35493|Streptophyta	K	QLQ	-	GO:0005575,GO:0005622,GO:0005623,GO:0005634,GO:0007275,GO:0008150,GO:0032501,GO:0032502,GO:0043226,GO:0043227,GO:0043229,GO:0043231,GO:0044424,GO:0044464,GO:0048366,GO:0048367,GO:0048731,GO:0048827,GO:0048856,GO:0099402	-	-	-	-	-	-	-	-	-	-	QLQ,WRC	sp|A2XA73|GRF1_ORYSI	1.74859	3.22899	1.99966	0.117132	0.227707	0.216711	0.360806	0.600668	0.572168	0.196964	0.492849	0.362155
Ped10Cg07130	4537.OPUNC10G09960.1	6.02e-49	174	2B0FP@1|root,2S07X@2759|Eukaryota,37URS@33090|Viridiplantae,3GIQ2@35493|Streptophyta,3M1PU@4447|Liliopsida,3IHQ3@38820|Poales	35493|Streptophyta	S	WRC	-	-	-	-	-	-	-	-	-	-	-	-	WRC	-	1.04266	1.26937	1.11231	0.249316	0.58928	0.605102	0.615894	0.713968	0.591074	0.734267	0	0.653263
Ped02Dg27650	40149.OMERI02G31780.1	3.63e-86	267	28X9H@1|root,2R42A@2759|Eukaryota,37UYZ@33090|Viridiplantae,3GH9H@35493|Streptophyta,3M721@4447|Liliopsida,3IIJB@38820|Poales	35493|Streptophyta	S	WRC	-	-	-	-	-	-	-	-	-	-	-	-	WRC	-	0.356502	0.997225	0.267415	0.573765	1.93223	0.281178	0.602706	2.92077	3.05408	0.104803	0.236359	0.043673
Ped03Dg10760	4533.OB03G36650.1	8.78e-240	666	28J7T@1|root,2QRK7@2759|Eukaryota,37MV0@33090|Viridiplantae,3GFPP@35493|Streptophyta,3M4J4@4447|Liliopsida,3ID5R@38820|Poales	35493|Streptophyta	K	QLQ	-	-	-	-	-	-	-	-	-	-	-	-	QLQ,WRC	sp|Q9FRG8|GRF9_ORYSJ	4.27812	4.02579	3.6804	0.873703	1.03067	1.33518	1.0698	0.646065	0.783214	1.18372	0.826131	0.822509
Ped07Cg12470	4513.MLOC_71715.1	8.48e-248	706	KOG1356@1|root,KOG1356@2759|Eukaryota,37YUD@33090|Viridiplantae,3GN88@35493|Streptophyta,3KW21@4447|Liliopsida,3I412@38820|Poales	35493|Streptophyta	O	WRC	-	-	-	-	-	-	-	-	-	-	-	-	WRC,zf-4CXXC_R1	sp|F4HZD1|JMJ24_ARATH	17.9593	18.095	19.2984	9.44838	10.5941	13.0437	9.54196	10.2772	9.16919	10.814	8.22569	8.87697
Ped07Dg07830	4533.OB07G19720.1	4.58e-118	345	2EDSJ@1|root,2SJBU@2759|Eukaryota,37Z5Y@33090|Viridiplantae,3GN89@35493|Streptophyta,3KXNW@4447|Liliopsida,3IFHD@38820|Poales	35493|Streptophyta	S	QLQ	-	-	-	-	-	-	-	-	-	-	-	-	QLQ,WRC	sp|Q6AWX8|GRF11_ORYSJ	8.76888	9.11679	8.85492	6.3393	5.72167	6.17442	5.46444	7.11027	5.7476	3.43172	5.63408	4.72584
Ped10Cg07140	4558.Sb01g020490.1	8.61e-75	244	2B0FP@1|root,2S07X@2759|Eukaryota,37URS@33090|Viridiplantae,3GIQ2@35493|Streptophyta,3M1PU@4447|Liliopsida,3IAJB@38820|Poales	35493|Streptophyta	S	WRC	-	-	-	-	-	-	-	-	-	-	-	-	WRC	-	2.8776	2.95619	3.25688	1.58452	1.51635	2.08245	1.89227	1.69867	2.56396	1.58531	2.70964	2.26046
Ped06Dg01090	4538.ORGLA06G0010200.1	1.75e-177	503	2CMWW@1|root,2QSFK@2759|Eukaryota,37I77@33090|Viridiplantae,3GA5I@35493|Streptophyta,3KVXX@4447|Liliopsida,3IMZ8@38820|Poales	35493|Streptophyta	K	WRC	-	-	-	-	-	-	-	-	-	-	-	-	QLQ,WRC	sp|Q6AWY4|GRF5_ORYSJ	8.5485	8.24486	8.85813	2.47301	3.97595	5.60268	4.13317	3.03714	2.12577	2.58507	4.20506	3.63906
Ped06Cg16320	4555.Si006922m	1.42e-135	394	2CS5U@1|root,2RAHZ@2759|Eukaryota,37QD8@33090|Viridiplantae,3GGXY@35493|Streptophyta,3KT1F@4447|Liliopsida,3I2K8@38820|Poales	35493|Streptophyta	K	QLQ	-	GO:0005575,GO:0005622,GO:0005623,GO:0005634,GO:0007275,GO:0008150,GO:0032501,GO:0032502,GO:0043226,GO:0043227,GO:0043229,GO:0043231,GO:0044424,GO:0044464,GO:0048366,GO:0048367,GO:0048731,GO:0048827,GO:0048856,GO:0099402	-	-	-	-	-	-	-	-	-	-	QLQ,WRC	sp|Q6AWY7|GRF2_ORYSJ	0.831054	1.00158	0.828188	0	0	0	0.146454	0.188628	0	0	0	0.051784
Ped09CXg28640	4538.ORGLA02G0296600.1	5.77e-85	259	28X9H@1|root,2R42A@2759|Eukaryota,37UYZ@33090|Viridiplantae,3GH9H@35493|Streptophyta,3M721@4447|Liliopsida,3IIJB@38820|Poales	35493|Streptophyta	S	WRC	-	-	-	-	-	-	-	-	-	-	-	-	WRC	-	3.69211	2.87906	2.99724	2.18648	1.23184	2.07384	1.02706	2.47097	2.99109	0.120416	1.37319	0.496249
Ped07Dg11300	4513.MLOC_71715.1	9.09e-253	719	KOG1356@1|root,KOG1356@2759|Eukaryota,37YUD@33090|Viridiplantae,3GN88@35493|Streptophyta,3KW21@4447|Liliopsida,3I412@38820|Poales	35493|Streptophyta	O	WRC	-	-	-	-	-	-	-	-	-	-	-	-	WRC,zf-4CXXC_R1	sp|F4HZD1|JMJ24_ARATH	13.0924	12.3366	14.218	7.10309	6.07613	7.85736	7.17652	8.41505	7.39036	5.95856	4.3687	5.84115
Ped09DXg08020	3694.POPTR_0006s20790.1	1.37e-07	60.8	28X9H@1|root,2R42A@2759|Eukaryota,37UYZ@33090|Viridiplantae,3GH9H@35493|Streptophyta,4JQBM@91835|fabids	35493|Streptophyta	S	WRC	-	-	-	-	-	-	-	-	-	-	-	-	WRC	-	0.157616	0	0	0	0	0	0	0	0	0	0	0.106211
Ped05Cg05390	4537.OPUNC11G13830.1	2.91e-186	528	28J7T@1|root,2QRK7@2759|Eukaryota,37MV0@33090|Viridiplantae,3GFPP@35493|Streptophyta,3KYBU@4447|Liliopsida,3IFYW@38820|Poales	35493|Streptophyta	K	QLQ	-	-	-	-	-	-	-	-	-	-	-	-	QLQ,WRC	sp|Q6AWY1|GRF8_ORYSJ	2.86272	3.05814	2.05023	0.441454	0.618012	0.724071	0.603642	0.475863	0.119709	0.057847	0	0.244405
Ped09Cg09400	3694.POPTR_0016s05840.1	2.6e-09	63.9	28X9H@1|root,2R42A@2759|Eukaryota,37UYZ@33090|Viridiplantae,3GH9H@35493|Streptophyta,4JQBM@91835|fabids	35493|Streptophyta	S	WRC	-	-	-	-	-	-	-	-	-	-	-	-	WRC	sp|Q6AWX8|GRF11_ORYSJ	0	0	0	0	0	0	0	0	0	0	0	0
Ped04Dg17300	4533.OB04G29390.1	3.15e-95	285	2CXTW@1|root,2RZPC@2759|Eukaryota,37UNZ@33090|Viridiplantae,3GJ1G@35493|Streptophyta,3KUJZ@4447|Liliopsida,3IPRP@38820|Poales	35493|Streptophyta	K	QLQ	-	-	-	-	-	-	-	-	-	-	-	-	QLQ,WRC	sp|Q6AWX7|GRF12_ORYSJ	0.531627	0.539366	0.848474	0.350563	0.108035	0	1.10292	0.380179	0	1.63555	6.56276	3.58717
Ped06Cg20700	4538.ORGLA06G0010200.1	6.58e-185	523	2CMWW@1|root,2QSFK@2759|Eukaryota,37I77@33090|Viridiplantae,3GA5I@35493|Streptophyta,3KVXX@4447|Liliopsida,3IMZ8@38820|Poales	35493|Streptophyta	K	WRC	-	-	-	-	-	-	-	-	-	-	-	-	QLQ,WRC	sp|Q6AWY4|GRF5_ORYSJ	7.42069	5.84268	5.47009	0.63295	0.685852	1.2681	0.754994	0.368744	0.476844	0.70887	0.547456	0.61161
Ped03Cg11230	4533.OB03G36650.1	3.89e-241	670	28J7T@1|root,2QRK7@2759|Eukaryota,37MV0@33090|Viridiplantae,3GFPP@35493|Streptophyta,3M4J4@4447|Liliopsida,3ID5R@38820|Poales	35493|Streptophyta	K	QLQ	-	-	-	-	-	-	-	-	-	-	-	-	QLQ,WRC	sp|Q9FRG8|GRF9_ORYSJ	4.59268	6.45591	3.75164	0.178756	0.167541	0.450486	0.070947	0.320646	0.067889	0.086898	0	0.084781
PedCtg01757g00100	40148.OGLUM11G16300.2	1.64e-126	375	28J7T@1|root,2QRK7@2759|Eukaryota,37MV0@33090|Viridiplantae,3GFPP@35493|Streptophyta,3KYBU@4447|Liliopsida,3IFYW@38820|Poales	35493|Streptophyta	K	QLQ	-	-	-	-	-	-	-	-	-	-	-	-	QLQ,WRC	sp|Q6AWY1|GRF8_ORYSJ	0.56911	0.354506	0.753753	0.370146	0.492224	1.47363	0.91645	0.524615	0.121484	1.26135	0	0.544052
Ped09Cg01270	4533.OB06G35770.1	9.06e-21	92.8	COG5024@1|root,KOG0653@2759|Eukaryota,37K6W@33090|Viridiplantae,3G7ME@35493|Streptophyta,3KP4I@4447|Liliopsida,3ICK2@38820|Poales	35493|Streptophyta	D	Belongs to the cyclin family	-	-	-	ko:K21777	-	-	-	-	ko00000,ko03032,ko03036	-	-	-	Cyclin_C,Cyclin_N	sp|A2YH60|CCB22_ORYSI	0	0	0	0	0	0	0	0	0	0	0	0
Ped04Cg08470	4533.OB04G28750.1	5.14e-234	652	COG5024@1|root,KOG0653@2759|Eukaryota,37K6W@33090|Viridiplantae,3G7ME@35493|Streptophyta,3KV53@4447|Liliopsida,3I77W@38820|Poales	35493|Streptophyta	D	Belongs to the cyclin family	-	-	-	ko:K21777	-	-	-	-	ko00000,ko03032,ko03036	-	-	-	Cyclin_C,Cyclin_N	sp|Q7XSJ6|CCB21_ORYSJ	63.086	39.7093	60.4946	1.69287	0.927314	5.7381	1.15347	0.437999	0.386585	0.31258	0.221418	0.108482
Ped08Dg00760	4530.OS06T0726800-01	1.57e-38	140	COG5024@1|root,KOG0653@2759|Eukaryota,37K6W@33090|Viridiplantae,3G7ME@35493|Streptophyta,3KP4I@4447|Liliopsida,3ICK2@38820|Poales	35493|Streptophyta	D	Belongs to the cyclin family	-	-	-	ko:K21777	-	-	-	-	ko00000,ko03032,ko03036	-	-	-	Cyclin_C,Cyclin_N	sp|A2YH60|CCB22_ORYSI	0	0	0	0	0	0	0	0	0	0	0	0
Ped02Dg20530	40148.OGLUM04G20920.1	1.96e-66	211	KOG1674@1|root,KOG1674@2759|Eukaryota,37K82@33090|Viridiplantae,3G88K@35493|Streptophyta,3KZAP@4447|Liliopsida,3IGPZ@38820|Poales	35493|Streptophyta	L	Cyclin	-	-	-	-	-	-	-	-	-	-	-	-	Cyclin	sp|Q7FAT5|CCP21_ORYSJ	0	0	0	0	0	0	0	0	0	0	0	0
Ped07Dg08730	15368.BRADI3G46310.1	1.2e-75	234	KOG1674@1|root,KOG1674@2759|Eukaryota,386ME@33090|Viridiplantae,3GUIC@35493|Streptophyta,3M0EV@4447|Liliopsida,3IIRW@38820|Poales	35493|Streptophyta	S	Cyclin	-	-	-	-	-	-	-	-	-	-	-	-	Cyclin	sp|Q7XC35|CCP41_ORYSJ	0.928785	0.819306	0.555234	0.236045	0.536754	0.461106	0.325842	0.633727	0.314639	0.355903	0.361405	0.19168
Ped04Cg09190	40148.OGLUM04G20920.1	3.77e-119	345	KOG1674@1|root,KOG1674@2759|Eukaryota,37K82@33090|Viridiplantae,3G88K@35493|Streptophyta,3KZAP@4447|Liliopsida,3IGPZ@38820|Poales	35493|Streptophyta	L	Cyclin	-	-	-	-	-	-	-	-	-	-	-	-	Cyclin	sp|Q7FAT5|CCP21_ORYSJ	0.459228	0.519737	0.38124	12.4882	6.09397	16.8385	7.65281	4.72868	3.05426	7.63409	7.57839	14.0058
Ped03Cg18790	4537.OPUNC03G09480.1	1.14e-91	275	2CM8E@1|root,2QPM6@2759|Eukaryota,37HE7@33090|Viridiplantae,3GFB8@35493|Streptophyta,3KPI0@4447|Liliopsida,3I5F5@38820|Poales	35493|Streptophyta	S	Cyclin, N-terminal domain	-	GO:0008150,GO:0050789,GO:0050794,GO:0051726,GO:0065007	-	-	-	-	-	-	-	-	-	-	Cyclin_N	sp|Q0DTM7|CCJ18_ORYSJ	2.39931	1.90683	1.99292	1.26063	1.99611	1.05982	0.945872	1.02354	1.20163	1.93978	1.18158	1.06065
Ped07Cg15880	77586.LPERR07G19540.1	8.23e-181	511	KOG0656@1|root,KOG0656@2759|Eukaryota,37Q50@33090|Viridiplantae,3GX7N@35493|Streptophyta,3KV7Y@4447|Liliopsida,3IC34@38820|Poales	35493|Streptophyta	D	Cyclin, C-terminal domain	-	-	-	ko:K18810	-	M00692	-	-	ko00000,ko00002	-	-	-	Cyclin_C,Cyclin_N	sp|Q8LHA8|CCD22_ORYSJ	0.657955	0.782918	0.442136	0.37895	0.203124	0.48531	0.257911	0.396696	0.769787	0	0.277848	0.516833
Ped03Dg17890	4537.OPUNC09G00350.1	5.91e-10	65.5	KOG0656@1|root,KOG0656@2759|Eukaryota,37KH9@33090|Viridiplantae,3GE0I@35493|Streptophyta,3KXF4@4447|Liliopsida,3I997@38820|Poales	35493|Streptophyta	D	Belongs to the cyclin family	CYCD3	GO:0000003,GO:0000082,GO:0000278,GO:0003006,GO:0005575,GO:0005622,GO:0005623,GO:0005634,GO:0007049,GO:0007275,GO:0008150,GO:0009719,GO:0009725,GO:0009735,GO:0009743,GO:0009744,GO:0009791,GO:0009888,GO:0009987,GO:0010033,GO:0010154,GO:0010374,GO:0010440,GO:0010444,GO:0022402,GO:0022414,GO:0030154,GO:0032501,GO:0032502,GO:0034285,GO:0042221,GO:0043226,GO:0043227,GO:0043229,GO:0043231,GO:0044424,GO:…	-	ko:K14505	ko04075,map04075	M00692	-	-	ko00000,ko00001,ko00002	-	-	-	Cyclin_C,Cyclin_N	sp|Q0J3H7|CCD32_ORYSJ	0.100541	0.083217	0.209901	0	0	0.307694	0.057622	0	0	0	0	0
PedCtg01343g00070	40149.OMERI04G21180.1	2.53e-23	101	KOG1674@1|root,KOG1674@2759|Eukaryota,37JIS@33090|Viridiplantae,3GA7C@35493|Streptophyta,3KZ8B@4447|Liliopsida,3IH65@38820|Poales	35493|Streptophyta	D	Cyclin	-	-	-	-	-	-	-	-	-	-	-	-	Cyclin	sp|Q0J9W0|CCP11_ORYSJ	0	0	0	0	0	0	0	0	0	0	0	0
Ped03Cg27940	15368.BRADI1G60647.1	2.72e-137	400	KOG0656@1|root,KOG0656@2759|Eukaryota,3851M@33090|Viridiplantae,3GT0I@35493|Streptophyta,3M44A@4447|Liliopsida,3IPYD@38820|Poales	35493|Streptophyta	D	Cyclin, N-terminal domain	-	-	-	ko:K18810	-	M00692	-	-	ko00000,ko00002	-	-	-	Cyclin_C,Cyclin_N	sp|Q10K98|CCD23_ORYSJ	0	0	0	0	0	0	0	0	0	0	0	0
Ped09CXg27870	15368.BRADI3G58300.1	4.79e-204	572	KOG0656@1|root,KOG0656@2759|Eukaryota,37Q50@33090|Viridiplantae,3GBIF@35493|Streptophyta,3KRI5@4447|Liliopsida,3I2JS@38820|Poales	35493|Streptophyta	D	Belongs to the cyclin family	-	-	-	ko:K18810	-	M00692	-	-	ko00000,ko00002	-	-	-	Cyclin_C,Cyclin_N	sp|Q69QB8|CCD31_ORYSJ	29.1461	22.9703	30.3797	2.46419	2.19476	3.5515	2.58894	1.24926	1.18623	0.342112	0	0.245636
PedCtg01155g00020	15368.BRADI3G46310.1	1.38e-77	239	KOG1674@1|root,KOG1674@2759|Eukaryota,386ME@33090|Viridiplantae,3GUIC@35493|Streptophyta,3M0EV@4447|Liliopsida,3IIRW@38820|Poales	35493|Streptophyta	S	Cyclin	-	-	-	-	-	-	-	-	-	-	-	-	Cyclin	sp|Q7XC35|CCP41_ORYSJ	1.18134	0.961233	0.713718	0.351265	0.690735	0.355442	0.350367	0.616262	0.200273	0.152701	0.061117	0.492909
Ped06Cg00800	77586.LPERR06G23460.1	3.73e-252	704	COG5024@1|root,KOG0653@2759|Eukaryota,37K6W@33090|Viridiplantae,3G7ME@35493|Streptophyta,3KP4I@4447|Liliopsida,3ICK2@38820|Poales	35493|Streptophyta	D	Belongs to the cyclin family	-	-	-	ko:K21777	-	-	-	-	ko00000,ko03032,ko03036	-	-	-	Cyclin_C,Cyclin_N	sp|A2YH60|CCB22_ORYSI	52.559	33.8301	48.8864	0.634536	0.947032	4.54305	0.062187	0.160088	0.074154	0	0	0
Ped07Cg12370	4555.Si032222m	6.68e-156	444	KOG0656@1|root,KOG0656@2759|Eukaryota,37I4T@33090|Viridiplantae,3G9WN@35493|Streptophyta,3KW9F@4447|Liliopsida,3I61Y@38820|Poales	35493|Streptophyta	D	Belongs to the cyclin family	-	-	-	ko:K18812	-	M00692	-	-	ko00000,ko00002	-	-	-	Cyclin_C,Cyclin_N	sp|Q69S43|CCD61_ORYSJ	8.08662	4.55398	11.6567	3.27872	2.61662	5.17821	4.65433	4.25132	4.27003	1.74026	2.50484	2.32173
Ped07Dg11200	4555.Si032222m	1.59e-128	373	KOG0656@1|root,KOG0656@2759|Eukaryota,37I4T@33090|Viridiplantae,3G9WN@35493|Streptophyta,3KW9F@4447|Liliopsida,3I61Y@38820|Poales	35493|Streptophyta	D	Belongs to the cyclin family	-	-	-	ko:K18812	-	M00692	-	-	ko00000,ko00002	-	-	-	Cyclin_C,Cyclin_N	sp|Q69S43|CCD61_ORYSJ	7.82134	6.57123	10.9519	2.53645	2.41545	2.33901	2.56577	1.46427	1.89987	0.979399	0.348808	0.659115
Ped01Dg10920	77586.LPERR01G29670.1	1.09e-239	691	COG5024@1|root,KOG0653@2759|Eukaryota,389FE@33090|Viridiplantae,3GYJA@35493|Streptophyta,3MB4P@4447|Liliopsida,3IUPQ@38820|Poales	35493|Streptophyta	D	Actin-binding domain of plant-specific actin-binding protein	-	-	-	-	-	-	-	-	-	-	-	-	Cyclin_C,Cyclin_N,SCAB-ABD,SCAB-IgPH,SCAB_CC	sp|Q0JIF2|CCB11_ORYSJ	83.7426	64.074	74.8898	3.28915	7.27384	6.64859	1.62863	3.80849	4.27034	0	0	0.150991
Ped06Cg20040	4555.Si032222m	6.54e-41	149	KOG0656@1|root,KOG0656@2759|Eukaryota,37I4T@33090|Viridiplantae,3G9WN@35493|Streptophyta,3KW9F@4447|Liliopsida,3I61Y@38820|Poales	35493|Streptophyta	D	Belongs to the cyclin family	-	-	-	ko:K18812	-	M00692	-	-	ko00000,ko00002	-	-	-	Cyclin_C,Cyclin_N	sp|Q69S43|CCD61_ORYSJ	0	0	0	0	0	0	0	0	0	0	0	0
Ped12Dg06720	77586.LPERR12G10150.1	5.16e-291	809	COG5333@1|root,KOG0834@2759|Eukaryota,37HRJ@33090|Viridiplantae,3GAWA@35493|Streptophyta,3KRW7@4447|Liliopsida,3I4CP@38820|Poales	35493|Streptophyta	D	Belongs to the cyclin family	-	GO:0000079,GO:0000307,GO:0000902,GO:0000904,GO:0001932,GO:0001934,GO:0003674,GO:0005575,GO:0005622,GO:0005623,GO:0005634,GO:0006355,GO:0006357,GO:0007275,GO:0008150,GO:0009605,GO:0009607,GO:0009615,GO:0009653,GO:0009888,GO:0009889,GO:0009891,GO:0009893,GO:0009987,GO:0010026,GO:0010090,GO:0010468,GO:0010556,GO:0010557,GO:0010562,GO:0010604,GO:0010628,GO:0016043,GO:0016538,GO:0019207,GO:0019219,GO:…	-	ko:K15188	ko05202,map05202	-	-	-	ko00000,ko00001,ko03021	-	-	-	Cyclin_N	sp|Q2QQS5|CCT14_ORYSJ	13.1995	13.8511	13.445	8.45873	6.36418	9.42503	9.60141	6.45385	5.57188	9.83692	5.80603	7.89875
Ped09DXg14960	4565.Traes_5BL_72579DBC0.1	1.11e-178	506	KOG0656@1|root,KOG0656@2759|Eukaryota,37J5Q@33090|Viridiplantae,3GGR7@35493|Streptophyta,3MAKE@4447|Liliopsida,3IU3R@38820|Poales	35493|Streptophyta	D	Belongs to the cyclin family	-	GO:0000003,GO:0000082,GO:0000278,GO:0003006,GO:0005575,GO:0005622,GO:0005623,GO:0005634,GO:0007049,GO:0007275,GO:0008150,GO:0009719,GO:0009725,GO:0009735,GO:0009743,GO:0009744,GO:0009791,GO:0009888,GO:0009987,GO:0010033,GO:0010154,GO:0010374,GO:0010440,GO:0010444,GO:0022402,GO:0022414,GO:0030154,GO:0032501,GO:0032502,GO:0034285,GO:0042221,GO:0043226,GO:0043227,GO:0043229,GO:0043231,GO:0044424,GO:…	-	ko:K14505	ko04075,map04075	M00692	-	-	ko00000,ko00001,ko00002	-	-	-	Cyclin_C,Cyclin_N	sp|Q0J3H7|CCD32_ORYSJ	1.09521	2.18976	1.20671	0.125339	0	0.311731	0.834839	0.044369	0	0	0	0.047203
Ped01Cg16410	4558.Sb01g014590.1	1.47e-14	77.4	KOG0656@1|root,KOG0656@2759|Eukaryota,37J2G@33090|Viridiplantae,3GCUJ@35493|Streptophyta,3KYKJ@4447|Liliopsida,3I2P4@38820|Poales	35493|Streptophyta	D	Belongs to the cyclin family	-	GO:0005575,GO:0005622,GO:0005623,GO:0005634,GO:0006139,GO:0006259,GO:0006260,GO:0006261,GO:0006725,GO:0006807,GO:0007049,GO:0008150,GO:0008152,GO:0009058,GO:0009059,GO:0009987,GO:0022402,GO:0034641,GO:0034645,GO:0042023,GO:0043170,GO:0043226,GO:0043227,GO:0043229,GO:0043231,GO:0044237,GO:0044238,GO:0044249,GO:0044260,GO:0044424,GO:0044464,GO:0044786,GO:0046483,GO:0071704,GO:0090304,GO:1901360,GO:…	-	ko:K18811	-	M00692	-	-	ko00000,ko00002	-	-	-	Cyclin_C,Cyclin_N	sp|Q0DQA9|CCD51_ORYSJ	0	0	0	0	0	0	0	0	0	0	0	0
Ped08Cg09320	38727.Pavir.Fb01781.1.p	3.74e-180	509	KOG0656@1|root,KOG0656@2759|Eukaryota,37KZR@33090|Viridiplantae,3GZAI@35493|Streptophyta,3MATW@4447|Liliopsida,3IUBQ@38820|Poales	35493|Streptophyta	D	Belongs to the cyclin family	-	GO:0005575,GO:0005622,GO:0005623,GO:0005634,GO:0005737,GO:0007275,GO:0008150,GO:0009791,GO:0009888,GO:0009987,GO:0010374,GO:0010440,GO:0032501,GO:0032502,GO:0043226,GO:0043227,GO:0043229,GO:0043231,GO:0044424,GO:0044464,GO:0048856,GO:0048869,GO:0090558	-	ko:K18810	-	M00692	-	-	ko00000,ko00002	-	-	-	Cyclin_C,Cyclin_N	sp|Q4KYM5|CCD42_ORYSJ	1.59889	3.42981	2.32299	0.881378	0.446004	1.23091	1.4732	0.659739	0.272298	0.852491	1.11446	0.428837
Ped06Cg15500	4537.OPUNC06G07130.1	4.34e-187	526	KOG0656@1|root,KOG0656@2759|Eukaryota,37KH9@33090|Viridiplantae,3GE0I@35493|Streptophyta,3MAKF@4447|Liliopsida	35493|Streptophyta	D	Cyclin, C-terminal domain	-	-	-	ko:K18810	-	M00692	-	-	ko00000,ko00002	-	-	-	Cyclin_C,Cyclin_N	sp|Q69QB8|CCD31_ORYSJ	7.70423	7.18717	5.22877	1.62443	1.19083	2.52478	2.03408	1.85492	2.51776	1.03602	0.253623	0.471093
Ped09Cg12660	4558.Sb02g029140.1	2.12e-178	497	COG5333@1|root,KOG0794@2759|Eukaryota,37M1X@33090|Viridiplantae,3GC6F@35493|Streptophyta,3KRP6@4447|Liliopsida,3ICKH@38820|Poales	35493|Streptophyta	K	Belongs to the cyclin family	-	GO:0000079,GO:0000307,GO:0001932,GO:0001934,GO:0003674,GO:0005575,GO:0005622,GO:0005623,GO:0005634,GO:0006355,GO:0006357,GO:0008150,GO:0009889,GO:0009891,GO:0009893,GO:0010468,GO:0010556,GO:0010557,GO:0010562,GO:0010604,GO:0010628,GO:0016538,GO:0019207,GO:0019219,GO:0019220,GO:0019222,GO:0019887,GO:0030234,GO:0031323,GO:0031325,GO:0031326,GO:0031328,GO:0031399,GO:0031401,GO:0032268,GO:0032270,GO:…	-	ko:K15161	-	-	-	-	ko00000,ko03021	-	-	-	Cyclin_N	sp|P93411|CCC11_ORYSJ	45.5444	40.9962	33.6019	37.9951	38.6546	43.2692	43.9076	40.8017	37.3574	51.2253	46.0906	40.7992
Ped12Dg09790	4572.TRIUR3_24455-P1	8.62e-180	510	KOG0656@1|root,KOG0656@2759|Eukaryota,37J2G@33090|Viridiplantae,3GCUJ@35493|Streptophyta,3KSIM@4447|Liliopsida,3ICCV@38820|Poales	35493|Streptophyta	D	Belongs to the cyclin family	-	GO:0005575,GO:0005622,GO:0005623,GO:0005634,GO:0006139,GO:0006259,GO:0006260,GO:0006261,GO:0006725,GO:0006807,GO:0007049,GO:0008150,GO:0008152,GO:0009058,GO:0009059,GO:0009987,GO:0022402,GO:0034641,GO:0034645,GO:0042023,GO:0043170,GO:0043226,GO:0043227,GO:0043229,GO:0043231,GO:0044237,GO:0044238,GO:0044249,GO:0044260,GO:0044424,GO:0044464,GO:0044786,GO:0046483,GO:0071704,GO:0090304,GO:1901360,GO:…	-	ko:K18811	-	M00692	-	-	ko00000,ko00002	-	-	-	Cyclin_C,Cyclin_N	sp|Q2QMW1|CCD52_ORYSJ	3.06581	4.11876	2.87319	1.5401	4.28173	0.8274	0.991726	2.45253	3.36013	0.552265	1.21073	0.199048
Ped05Dg07030	4555.Si036343m	5.52e-60	195	KOG0656@1|root,KOG0656@2759|Eukaryota,37J2G@33090|Viridiplantae,3GCUJ@35493|Streptophyta,3KYKJ@4447|Liliopsida,3I2P4@38820|Poales	35493|Streptophyta	D	Belongs to the cyclin family	-	GO:0005575,GO:0005622,GO:0005623,GO:0005634,GO:0006139,GO:0006259,GO:0006260,GO:0006261,GO:0006725,GO:0006807,GO:0007049,GO:0008150,GO:0008152,GO:0009058,GO:0009059,GO:0009987,GO:0022402,GO:0034641,GO:0034645,GO:0042023,GO:0043170,GO:0043226,GO:0043227,GO:0043229,GO:0043231,GO:0044237,GO:0044238,GO:0044249,GO:0044260,GO:0044424,GO:0044464,GO:0044786,GO:0046483,GO:0071704,GO:0090304,GO:1901360,GO:…	-	ko:K18811	-	M00692	-	-	ko00000,ko00002	-	-	-	Cyclin_C,Cyclin_N	sp|Q0DQA9|CCD51_ORYSJ	0	0	0	0	0	0	0	0	0	0	0	0
Ped02Dg17450	37682.EMT13425	2.63e-116	350	COG5024@1|root,KOG0654@2759|Eukaryota,37MYU@33090|Viridiplantae,3G7YM@35493|Streptophyta,3M68I@4447|Liliopsida,3IH9A@38820|Poales	35493|Streptophyta	D	Cyclin_C	-	-	-	ko:K06627	ko04110,ko04152,ko04218,ko04914,ko05161,ko05165,ko05169,ko05203,map04110,map04152,map04218,map04914,map05161,map05165,map05169,map05203	M00693	-	-	ko00000,ko00001,ko00002,ko03032,ko03036	-	-	-	Cyclin_C,Cyclin_N	sp|Q6K1Z6|CCF21_ORYSJ	0	0	0	0	0	0	0	0	0	0	0	0
Ped04Dg20950	4537.OPUNC04G23740.1	9.9e-98	292	KOG1674@1|root,KOG1674@2759|Eukaryota,37JIS@33090|Viridiplantae,3GA7C@35493|Streptophyta,3KZ8B@4447|Liliopsida,3IH65@38820|Poales	35493|Streptophyta	D	Cyclin	-	-	-	-	-	-	-	-	-	-	-	-	Cyclin	sp|Q0J9W0|CCP11_ORYSJ	0	0	0.034075	0	0	0	0	0	0	0	0	0
Ped05Cg16390	4537.OPUNC05G13680.1	7.23e-137	390	KOG1674@1|root,KOG1674@2759|Eukaryota,37T29@33090|Viridiplantae,3G85D@35493|Streptophyta,3KKZA@4447|Liliopsida,3IFSP@38820|Poales	35493|Streptophyta	D	Cyclin	-	-	-	-	-	-	-	-	-	-	-	-	Cyclin	sp|Q75HV0|CCP31_ORYSJ	15.6996	11.5608	12.034	7.69364	9.93312	8.60641	7.67813	9.22159	9.28441	4.95591	4.79324	3.43291
Ped09Cg10550	4555.Si029818m	6.92e-161	464	KOG0656@1|root,KOG0656@2759|Eukaryota,37KZR@33090|Viridiplantae,3GZAI@35493|Streptophyta,3MATX@4447|Liliopsida,3IUBR@38820|Poales	35493|Streptophyta	D	Belongs to the cyclin family	-	GO:0005575,GO:0005622,GO:0005623,GO:0005634,GO:0005737,GO:0007275,GO:0008150,GO:0009791,GO:0009888,GO:0009987,GO:0010374,GO:0010440,GO:0032501,GO:0032502,GO:0043226,GO:0043227,GO:0043229,GO:0043231,GO:0044424,GO:0044464,GO:0048856,GO:0048869,GO:0090558	-	ko:K18810	-	M00692	-	-	ko00000,ko00002	-	-	-	Cyclin_C,Cyclin_N	sp|Q6YXH8|CCD41_ORYSJ	1.31916	2.03307	1.18014	0.216282	0.730242	0.56191	0.235057	0.291038	0.142508	0	0	0.131065
Ped01Dg26260	4533.OB01G25850.1	6.86e-199	561	COG5333@1|root,KOG0835@2759|Eukaryota,37HXR@33090|Viridiplantae,3GECK@35493|Streptophyta,3KWN9@4447|Liliopsida,3IB9N@38820|Poales	35493|Streptophyta	D	Belongs to the cyclin family	-	GO:0000079,GO:0000307,GO:0001932,GO:0001934,GO:0003674,GO:0005575,GO:0005622,GO:0005623,GO:0005634,GO:0006355,GO:0006357,GO:0008150,GO:0009889,GO:0009891,GO:0009893,GO:0010468,GO:0010556,GO:0010557,GO:0010562,GO:0010604,GO:0010628,GO:0016538,GO:0019207,GO:0019219,GO:0019220,GO:0019222,GO:0019887,GO:0030234,GO:0031323,GO:0031325,GO:0031326,GO:0031328,GO:0031399,GO:0031401,GO:0032268,GO:0032270,GO:…	-	-	-	-	-	-	-	-	-	-	Cyclin_N	sp|Q9AS36|CCL11_ORYSJ	8.42537	8.06315	7.12917	6.34471	5.78522	6.41488	7.23635	5.14196	5.55045	8.71606	6.59147	7.75952
Ped01Cg07380	4533.OB01G18650.1	6.06e-227	639	COG5024@1|root,KOG0654@2759|Eukaryota,37QNA@33090|Viridiplantae,3GFDJ@35493|Streptophyta,3KP6H@4447|Liliopsida,3IDYW@38820|Poales	35493|Streptophyta	D	Belongs to the cyclin family	-	GO:0000003,GO:0000280,GO:0003006,GO:0005575,GO:0005622,GO:0005623,GO:0005634,GO:0005737,GO:0006996,GO:0007049,GO:0007135,GO:0007140,GO:0007275,GO:0007276,GO:0008150,GO:0009555,GO:0009556,GO:0009987,GO:0016043,GO:0019953,GO:0022402,GO:0022412,GO:0022414,GO:0032501,GO:0032502,GO:0032504,GO:0034293,GO:0043226,GO:0043227,GO:0043229,GO:0043231,GO:0043934,GO:0044424,GO:0044464,GO:0044703,GO:0048229,GO:…	-	ko:K06627	ko04110,ko04152,ko04218,ko04914,ko05161,ko05165,ko05169,ko05203,map04110,map04152,map04218,map04914,map05161,map05165,map05169,map05203	M00693	-	-	ko00000,ko00001,ko00002,ko03032,ko03036	-	-	-	Cyclin_C,Cyclin_N	sp|Q7F830|CCA11_ORYSJ	46.8395	34.7928	46.4609	0.595554	0.508077	3.17157	0.193483	0.598025	0.143939	0.087633	0	0.012219
PedCtg00614g00030	4533.OB06G35770.1	4.26e-14	72	COG5024@1|root,KOG0653@2759|Eukaryota,37K6W@33090|Viridiplantae,3G7ME@35493|Streptophyta,3KP4I@4447|Liliopsida,3ICK2@38820|Poales	35493|Streptophyta	D	Belongs to the cyclin family	-	-	-	ko:K21777	-	-	-	-	ko00000,ko03032,ko03036	-	-	-	Cyclin_C,Cyclin_N	sp|A2YH60|CCB22_ORYSI	0	0	0	0	0	0	0	0	0	0	0	0
Ped09Cg02700	4533.OB01G43230.1	8.32e-150	457	COG5024@1|root,KOG0653@2759|Eukaryota,389FE@33090|Viridiplantae,3GYJA@35493|Streptophyta,3MB4P@4447|Liliopsida,3IUPQ@38820|Poales	35493|Streptophyta	D	Actin-binding domain of plant-specific actin-binding protein	-	-	-	-	-	-	-	-	-	-	-	-	Cyclin_C,Cyclin_N,SCAB-ABD,SCAB-IgPH,SCAB_CC	sp|Q0JIF2|CCB11_ORYSJ	4.90093	4.85091	4.93855	4.17817	2.9581	4.35378	4.79395	4.73697	3.93798	6.19968	5.18931	4.13738
Ped02Dg15420	4577.AC212449.4_FGP002	1.5e-36	140	COG5024@1|root,KOG0654@2759|Eukaryota,37MYU@33090|Viridiplantae,3G7YM@35493|Streptophyta,3M9NV@4447|Liliopsida,3IMQA@38820|Poales	35493|Streptophyta	D	Cyclin, N-terminal domain	-	-	-	ko:K06627	ko04110,ko04152,ko04218,ko04914,ko05161,ko05165,ko05169,ko05203,map04110,map04152,map04218,map04914,map05161,map05165,map05169,map05203	M00693	-	-	ko00000,ko00001,ko00002,ko03032,ko03036	-	-	-	Cyclin_C,Cyclin_N	sp|Q6K8S0|CCF22_ORYSJ	0	0	0	0	0	0	0	0	0	0	0	0
Ped07Cg18280	4565.Traes_5BL_72579DBC0.1	6.07e-139	405	KOG0656@1|root,KOG0656@2759|Eukaryota,37J5Q@33090|Viridiplantae,3GGR7@35493|Streptophyta,3MAKE@4447|Liliopsida,3IU3R@38820|Poales	35493|Streptophyta	D	Belongs to the cyclin family	-	GO:0000003,GO:0000082,GO:0000278,GO:0003006,GO:0005575,GO:0005622,GO:0005623,GO:0005634,GO:0007049,GO:0007275,GO:0008150,GO:0009719,GO:0009725,GO:0009735,GO:0009743,GO:0009744,GO:0009791,GO:0009888,GO:0009987,GO:0010033,GO:0010154,GO:0010374,GO:0010440,GO:0010444,GO:0022402,GO:0022414,GO:0030154,GO:0032501,GO:0032502,GO:0034285,GO:0042221,GO:0043226,GO:0043227,GO:0043229,GO:0043231,GO:0044424,GO:…	-	ko:K14505	ko04075,map04075	M00692	-	-	ko00000,ko00001,ko00002	-	-	-	Cyclin_C,Cyclin_N	sp|Q0J3H7|CCD32_ORYSJ	0.905513	1.34749	1.27091	0.100847	0.069325	0.20299	0.414342	0.018734	0	0	0	0
Ped06Cg19660	15368.BRADI1G29830.1	2.3e-33	130	COG5024@1|root,KOG0653@2759|Eukaryota,37K6W@33090|Viridiplantae,3G7ME@35493|Streptophyta,3KP4I@4447|Liliopsida,3ICK2@38820|Poales	35493|Streptophyta	D	Belongs to the cyclin family	-	-	-	ko:K21777	-	-	-	-	ko00000,ko03032,ko03036	-	-	-	Cyclin_C,Cyclin_N	sp|A2YH60|CCB22_ORYSI	0	0	0	0	0	0	0	0	0	0	0	0
Ped02Dg17740	40148.OGLUM06G29400.1	7.37e-20	90.1	COG5024@1|root,KOG0653@2759|Eukaryota,37K6W@33090|Viridiplantae,3G7ME@35493|Streptophyta,3KP4I@4447|Liliopsida,3ICK2@38820|Poales	35493|Streptophyta	D	Belongs to the cyclin family	-	-	-	ko:K21777	-	-	-	-	ko00000,ko03032,ko03036	-	-	-	Cyclin_C,Cyclin_N	sp|A2YH60|CCB22_ORYSI	1.6193	1.24801	1.42257	0.468045	0.956445	0.719921	0.630345	0.293159	0.234362	0.611331	0	0.235933
Ped04Dg15400	4533.OB04G27450.1	4.55e-57	182	KOG1674@1|root,KOG1674@2759|Eukaryota,37S1J@33090|Viridiplantae,3GAQ0@35493|Streptophyta,3KNRM@4447|Liliopsida,3I75S@38820|Poales	35493|Streptophyta	S	Cyclin	-	-	-	-	-	-	-	-	-	-	-	-	Cyclin	sp|Q7XC35|CCP41_ORYSJ	0.270426	0.075678	0	0.452847	0.302139	0.923642	0.749806	0.507892	0.242619	0.356338	0.571475	1.38175
Ped02Cg02300	4537.OPUNC02G01450.1	3.59e-82	252	KOG1674@1|root,KOG1674@2759|Eukaryota,37S1J@33090|Viridiplantae,3GAQ0@35493|Streptophyta,3KZM7@4447|Liliopsida,3IGTN@38820|Poales	35493|Streptophyta	S	Cyclin	-	-	-	-	-	-	-	-	-	-	-	-	Cyclin	sp|Q7XC35|CCP41_ORYSJ	0.105535	0.777809	0.51668	16.391	5.41711	18.6465	12.777	10.8128	8.57139	10.9112	19.7179	20.3342
Ped09CXg17630	37682.EMT13425	1.01e-87	278	COG5024@1|root,KOG0654@2759|Eukaryota,37MYU@33090|Viridiplantae,3G7YM@35493|Streptophyta,3M68I@4447|Liliopsida,3IH9A@38820|Poales	35493|Streptophyta	D	Cyclin_C	-	-	-	ko:K06627	ko04110,ko04152,ko04218,ko04914,ko05161,ko05165,ko05169,ko05203,map04110,map04152,map04218,map04914,map05161,map05165,map05169,map05203	M00693	-	-	ko00000,ko00001,ko00002,ko03032,ko03036	-	-	-	Cyclin_C,Cyclin_N	sp|Q6K1Z6|CCF21_ORYSJ	0.024178	0.033828	0	0.035563	0	0	0.022441	0	0.039943	0.100783	0.378817	0.033802
Ped12Dg09650	15368.BRADI4G03470.1	2.9e-178	507	COG5024@1|root,KOG0654@2759|Eukaryota,37MYU@33090|Viridiplantae,3G7YM@35493|Streptophyta,3KN59@4447|Liliopsida,3IDIJ@38820|Poales	35493|Streptophyta	D	Belongs to the cyclin family	-	-	-	ko:K06627	ko04110,ko04152,ko04218,ko04914,ko05161,ko05165,ko05169,ko05203,map04110,map04152,map04218,map04914,map05161,map05165,map05169,map05203	M00693	-	-	ko00000,ko00001,ko00002,ko03032,ko03036	-	-	-	Cyclin_C,Cyclin_N	sp|Q2QN26|CCA32_ORYSJ	7.55835	6.50506	7.08767	0.666006	0.521349	0.667387	0.531722	0.222239	0.145387	1.26563	0.598815	1.07999
Ped03Cg15490	4529.ORUFI01G12520.1	4.38e-22	98.2	COG5024@1|root,KOG0653@2759|Eukaryota,37K6W@33090|Viridiplantae,3G7ME@35493|Streptophyta,3M46G@4447|Liliopsida,3I691@38820|Poales	35493|Streptophyta	D	Belongs to the cyclin family	-	-	-	ko:K21777	-	-	-	-	ko00000,ko03032,ko03036	-	-	-	Cyclin_C,Cyclin_N	sp|Q0JNK6|CCB13_ORYSJ	0	0	0	0	0	0	0	0	0	0	0	0
PedCtg00446g00160	4529.ORUFI04G27910.1	6.26e-34	129	KOG1674@1|root,KOG1674@2759|Eukaryota,37JIS@33090|Viridiplantae,3GA7C@35493|Streptophyta,3KZ8B@4447|Liliopsida,3IH65@38820|Poales	35493|Streptophyta	D	Cyclin	-	-	-	-	-	-	-	-	-	-	-	-	Cyclin	sp|Q0J9W0|CCP11_ORYSJ	0	0	0	0	0	0.052251	0	0	0	0	0	0
Ped01Dg25790	4555.Si002299m	5.23e-158	451	COG5333@1|root,KOG0834@2759|Eukaryota,37HSU@33090|Viridiplantae,3GEUS@35493|Streptophyta,3KZ1Y@4447|Liliopsida,3IFHA@38820|Poales	35493|Streptophyta	D	Belongs to the cyclin family	-	GO:0000079,GO:0000307,GO:0001932,GO:0001934,GO:0003674,GO:0005575,GO:0005622,GO:0005623,GO:0005634,GO:0006355,GO:0006357,GO:0008150,GO:0009889,GO:0009891,GO:0009893,GO:0010468,GO:0010556,GO:0010557,GO:0010562,GO:0010604,GO:0010628,GO:0016538,GO:0019207,GO:0019219,GO:0019220,GO:0019222,GO:0019887,GO:0030234,GO:0031323,GO:0031325,GO:0031326,GO:0031328,GO:0031399,GO:0031401,GO:0032268,GO:0032270,GO:…	-	ko:K15188	ko05202,map05202	-	-	-	ko00000,ko00001,ko03021	-	-	-	Cyclin_N	sp|Q2QQS5|CCT14_ORYSJ	2.12627	2.92839	2.63807	2.46826	2.64628	2.82622	3.22363	2.72664	3.09214	2.68517	2.44285	2.62347
Ped02Dg26730	15368.BRADI3G58300.1	1.86e-203	568	KOG0656@1|root,KOG0656@2759|Eukaryota,37Q50@33090|Viridiplantae,3GBIF@35493|Streptophyta,3KRI5@4447|Liliopsida,3I2JS@38820|Poales	35493|Streptophyta	D	Belongs to the cyclin family	-	-	-	ko:K18810	-	M00692	-	-	ko00000,ko00002	-	-	-	Cyclin_C,Cyclin_N	sp|Q69QB8|CCD31_ORYSJ	7.86348	6.34643	8.00032	0.919992	1.58985	1.9484	1.93037	1.20479	0.855317	0.769551	0	0.065671
Ped04Cg09710	4537.OPUNC04G18140.1	5.38e-109	318	KOG1674@1|root,KOG1674@2759|Eukaryota,37S1J@33090|Viridiplantae,3GAQ0@35493|Streptophyta,3KNRM@4447|Liliopsida,3I75S@38820|Poales	35493|Streptophyta	S	Cyclin	-	-	-	-	-	-	-	-	-	-	-	-	Cyclin	sp|Q7XC35|CCP41_ORYSJ	0.462619	0.413686	0.370979	0.851777	0.701626	1.36771	1.08763	1.26088	1.12345	0.953546	0.72393	0.906783
Ped02Cg02810	40148.OGLUM02G02610.1	2.2e-197	560	COG5333@1|root,KOG0834@2759|Eukaryota,37KN5@33090|Viridiplantae,3G9Z0@35493|Streptophyta,3M5HJ@4447|Liliopsida,3I94B@38820|Poales	35493|Streptophyta	D	Belongs to the cyclin family	-	GO:0000079,GO:0000307,GO:0001932,GO:0001934,GO:0003674,GO:0005575,GO:0005622,GO:0005623,GO:0005634,GO:0006355,GO:0006357,GO:0008150,GO:0009889,GO:0009891,GO:0009893,GO:0010468,GO:0010556,GO:0010557,GO:0010562,GO:0010604,GO:0010628,GO:0016538,GO:0019207,GO:0019219,GO:0019220,GO:0019222,GO:0019887,GO:0030234,GO:0031323,GO:0031325,GO:0031326,GO:0031328,GO:0031399,GO:0031401,GO:0032268,GO:0032270,GO:…	-	ko:K15188	ko05202,map05202	-	-	-	ko00000,ko00001,ko03021	-	-	-	Cyclin_C,Cyclin_N	sp|Q0E474|CCT11_ORYSJ	0.052652	0	0.043996	0	0.906747	0.041798	0.020826	0	0.136506	0.341169	0	0.140361
PedCtg01377g00060	4513.MLOC_25517.2	4.49e-41	145	KOG1674@1|root,KOG1674@2759|Eukaryota,386ME@33090|Viridiplantae,3GUIC@35493|Streptophyta,3M0EV@4447|Liliopsida,3IIRW@38820|Poales	35493|Streptophyta	S	Cyclin	-	-	-	-	-	-	-	-	-	-	-	-	Cyclin	-	0.272095	0.121074	0.169188	0	0.125976	0	0	0	0.070002	0.297204	0	0
Ped05Cg00560	4555.Si009455m	8.01e-313	867	COG5333@1|root,KOG0834@2759|Eukaryota,37HRJ@33090|Viridiplantae,3GAWA@35493|Streptophyta,3KXZH@4447|Liliopsida,3IFZQ@38820|Poales	35493|Streptophyta	D	Belongs to the cyclin family	-	GO:0000079,GO:0000307,GO:0000902,GO:0000904,GO:0001932,GO:0001934,GO:0003674,GO:0005575,GO:0005622,GO:0005623,GO:0005634,GO:0006355,GO:0006357,GO:0007275,GO:0008150,GO:0009605,GO:0009607,GO:0009615,GO:0009653,GO:0009888,GO:0009889,GO:0009891,GO:0009893,GO:0009987,GO:0010026,GO:0010090,GO:0010468,GO:0010556,GO:0010557,GO:0010562,GO:0010604,GO:0010628,GO:0016043,GO:0016538,GO:0019207,GO:0019219,GO:…	-	ko:K15188	ko05202,map05202	-	-	-	ko00000,ko00001,ko03021	-	-	-	Cyclin_N	sp|Q2RAC5|CCT13_ORYSJ	16.416	15.1089	16.2807	11.0712	10.5918	13.8285	16.0056	11.7607	14.0344	15.8427	12.6618	10.6872
Ped02Dg10910	15368.BRADI3G11180.1	4.22e-282	787	COG5333@1|root,KOG0834@2759|Eukaryota,37KN5@33090|Viridiplantae,3G9Z0@35493|Streptophyta,3KTMW@4447|Liliopsida,3IEWB@38820|Poales	35493|Streptophyta	D	Belongs to the cyclin family	-	GO:0000079,GO:0000307,GO:0001932,GO:0001934,GO:0003674,GO:0005575,GO:0005622,GO:0005623,GO:0005634,GO:0006355,GO:0006357,GO:0008150,GO:0009889,GO:0009891,GO:0009893,GO:0010468,GO:0010556,GO:0010557,GO:0010562,GO:0010604,GO:0010628,GO:0016538,GO:0019207,GO:0019219,GO:0019220,GO:0019222,GO:0019887,GO:0030234,GO:0031323,GO:0031325,GO:0031326,GO:0031328,GO:0031399,GO:0031401,GO:0032268,GO:0032270,GO:…	-	ko:K15188	ko05202,map05202	-	-	-	ko00000,ko00001,ko03021	-	-	-	Cyclin_C,Cyclin_N	sp|Q6Z7H3|CCT12_ORYSJ	9.84504	13.0024	11.1641	15.0343	14.4822	15.3285	15.2332	13.436	12.6358	19.3121	14.611	18.3841
Ped05Dg18990	15368.BRADI1G55310.1	1.15e-90	288	COG5333@1|root,KOG0835@2759|Eukaryota,37HXR@33090|Viridiplantae,3GECK@35493|Streptophyta,3KWN9@4447|Liliopsida,3IB9N@38820|Poales	35493|Streptophyta	D	Belongs to the cyclin family	-	GO:0000079,GO:0000307,GO:0001932,GO:0001934,GO:0003674,GO:0005575,GO:0005622,GO:0005623,GO:0005634,GO:0006355,GO:0006357,GO:0008150,GO:0009889,GO:0009891,GO:0009893,GO:0010468,GO:0010556,GO:0010557,GO:0010562,GO:0010604,GO:0010628,GO:0016538,GO:0019207,GO:0019219,GO:0019220,GO:0019222,GO:0019887,GO:0030234,GO:0031323,GO:0031325,GO:0031326,GO:0031328,GO:0031399,GO:0031401,GO:0032268,GO:0032270,GO:…	-	-	-	-	-	-	-	-	-	-	Cyclin_N	sp|Q9AS36|CCL11_ORYSJ	0	0	0	0	0	0	0	0	0	0	0	0
Ped09DXg10890	40148.OGLUM06G29400.1	3.71e-37	137	COG5024@1|root,KOG0653@2759|Eukaryota,37K6W@33090|Viridiplantae,3G7ME@35493|Streptophyta,3KP4I@4447|Liliopsida,3ICK2@38820|Poales	35493|Streptophyta	D	Belongs to the cyclin family	-	-	-	ko:K21777	-	-	-	-	ko00000,ko03032,ko03036	-	-	-	Cyclin_C,Cyclin_N	sp|A2YH60|CCB22_ORYSI	0	0	0	0	0	0	0	0	0	0	0	0
Ped08Dg12570	38727.Pavir.Fb01781.1.p	1.47e-173	493	KOG0656@1|root,KOG0656@2759|Eukaryota,37KZR@33090|Viridiplantae,3GZAI@35493|Streptophyta,3MATW@4447|Liliopsida,3IUBQ@38820|Poales	35493|Streptophyta	D	Belongs to the cyclin family	-	GO:0005575,GO:0005622,GO:0005623,GO:0005634,GO:0005737,GO:0007275,GO:0008150,GO:0009791,GO:0009888,GO:0009987,GO:0010374,GO:0010440,GO:0032501,GO:0032502,GO:0043226,GO:0043227,GO:0043229,GO:0043231,GO:0044424,GO:0044464,GO:0048856,GO:0048869,GO:0090558	-	ko:K18810	-	M00692	-	-	ko00000,ko00002	-	-	-	Cyclin_C,Cyclin_N	sp|Q4KYM5|CCD42_ORYSJ	2.62457	3.40563	3.63927	0.65912	0.694005	0.287815	0.609991	1.10229	0.923212	0.076001	0	0.100946
Ped12Cg06200	4530.OS12T0502300-01	2.4e-291	803	COG5024@1|root,KOG0654@2759|Eukaryota,37R2G@33090|Viridiplantae,3GBUM@35493|Streptophyta,3KTQN@4447|Liliopsida,3IFJP@38820|Poales	35493|Streptophyta	D	Belongs to the cyclin family	-	GO:0005575,GO:0005622,GO:0005623,GO:0005634,GO:0006139,GO:0006259,GO:0006260,GO:0006261,GO:0006725,GO:0006807,GO:0007049,GO:0007275,GO:0007346,GO:0008150,GO:0008152,GO:0008283,GO:0009058,GO:0009059,GO:0009653,GO:0009791,GO:0009888,GO:0009987,GO:0010015,GO:0010101,GO:0010102,GO:0010311,GO:0010374,GO:0010389,GO:0010440,GO:0010444,GO:0010564,GO:0022402,GO:0022622,GO:0030154,GO:0032501,GO:0032502,GO:…	-	ko:K06627	ko04110,ko04152,ko04218,ko04914,ko05161,ko05165,ko05169,ko05203,map04110,map04152,map04218,map04914,map05161,map05165,map05169,map05203	M00693	-	-	ko00000,ko00001,ko00002,ko03032,ko03036	-	-	-	Cyclin_C,Cyclin_N	sp|Q2QQ96|CCA21_ORYSJ	19.105	18.836	19.6848	10.6675	10.2521	7.84677	6.97769	9.60998	9.09819	4.35113	5.32146	5.69428
Ped03Cg31990	77586.LPERR03G21330.1	1.46e-176	502	COG5024@1|root,KOG0654@2759|Eukaryota,37MYU@33090|Viridiplantae,3G7YM@35493|Streptophyta,3KU0Y@4447|Liliopsida,3IBW3@38820|Poales	35493|Streptophyta	D	Belongs to the cyclin family	CYCA3-1	GO:0005575,GO:0005622,GO:0005623,GO:0005634,GO:0005737,GO:0043226,GO:0043227,GO:0043229,GO:0043231,GO:0044424,GO:0044464	-	ko:K06627	ko04110,ko04152,ko04218,ko04914,ko05161,ko05165,ko05169,ko05203,map04110,map04152,map04218,map04914,map05161,map05165,map05169,map05203	M00693	-	-	ko00000,ko00001,ko00002,ko03032,ko03036	-	-	-	Cyclin_C,Cyclin_N	sp|Q75I54|CCA31_ORYSJ	15.3935	14.1186	16.5706	0.229302	0.148106	1.17952	0.210663	0.083906	0.181284	0	0	0
Ped09CXg21650	4558.Sb04g033250.1	7.67e-112	325	KOG1674@1|root,KOG1674@2759|Eukaryota,37S1J@33090|Viridiplantae,3GAQ0@35493|Streptophyta,3M4K8@4447|Liliopsida,3IG7K@38820|Poales	35493|Streptophyta	S	Cyclin	-	-	-	-	-	-	-	-	-	-	-	-	Cyclin	sp|Q7XC35|CCP41_ORYSJ	20.0019	12.9186	18.5747	7.55507	6.1593	12.7906	11.1258	5.47278	4.21454	9.41878	7.19929	7.9056
Ped09CXg17600	37682.EMT13425	2.7e-105	325	COG5024@1|root,KOG0654@2759|Eukaryota,37MYU@33090|Viridiplantae,3G7YM@35493|Streptophyta,3M68I@4447|Liliopsida,3IH9A@38820|Poales	35493|Streptophyta	D	Cyclin_C	-	-	-	ko:K06627	ko04110,ko04152,ko04218,ko04914,ko05161,ko05165,ko05169,ko05203,map04110,map04152,map04218,map04914,map05161,map05165,map05169,map05203	M00693	-	-	ko00000,ko00001,ko00002,ko03032,ko03036	-	-	-	Cyclin_C,Cyclin_N	sp|Q6K1Z6|CCF21_ORYSJ	0.449104	0.70953	0.251979	0.036158	0.520213	0	0.171266	0.838476	0.491474	0.428212	2.17201	0.54805
Ped09DXg10680	15368.BRADI4G29467.1	1.59e-151	434	KOG0656@1|root,KOG0656@2759|Eukaryota,37KH9@33090|Viridiplantae,3G83T@35493|Streptophyta,3KY9W@4447|Liliopsida,3I8J8@38820|Poales	35493|Streptophyta	D	Belongs to the cyclin family	-	-	-	ko:K18810	-	M00692	-	-	ko00000,ko00002	-	-	-	Cyclin_C,Cyclin_N	sp|Q0J233|CCD21_ORYSJ	14.2476	11.1892	13.383	2.89111	1.72293	2.76236	2.42424	1.82725	2.37388	1.2068	1.16081	1.33316
Ped03Cg18780	15368.BRADI1G68697.1	5.15e-22	92	2CM8E@1|root,2QPM6@2759|Eukaryota,37HE7@33090|Viridiplantae,3GFB8@35493|Streptophyta,3KPI0@4447|Liliopsida,3I5F5@38820|Poales	35493|Streptophyta	S	Cyclin, N-terminal domain	-	GO:0008150,GO:0050789,GO:0050794,GO:0051726,GO:0065007	-	-	-	-	-	-	-	-	-	-	Cyclin_N	sp|Q0DTM7|CCJ18_ORYSJ	1.19964	0.780353	1.1155	0.671635	0.613047	0.657681	0.868046	1.48752	0.600156	2.03839	0.550996	0.237635
Ped04Dg15950	40148.OGLUM04G20920.1	7.97e-112	326	KOG1674@1|root,KOG1674@2759|Eukaryota,37K82@33090|Viridiplantae,3G88K@35493|Streptophyta,3KZAP@4447|Liliopsida,3IGPZ@38820|Poales	35493|Streptophyta	L	Cyclin	-	-	-	-	-	-	-	-	-	-	-	-	Cyclin	sp|Q7FAT5|CCP21_ORYSJ	1.03001	1.59731	0.950133	19.0389	19.0309	14.5617	22.1116	28.8223	11.7244	17.5861	16.484	12.5664
Ped09DXg07130	4555.Si029818m	2.27e-166	478	KOG0656@1|root,KOG0656@2759|Eukaryota,37KZR@33090|Viridiplantae,3GZAI@35493|Streptophyta,3MATX@4447|Liliopsida,3IUBR@38820|Poales	35493|Streptophyta	D	Belongs to the cyclin family	-	GO:0005575,GO:0005622,GO:0005623,GO:0005634,GO:0005737,GO:0007275,GO:0008150,GO:0009791,GO:0009888,GO:0009987,GO:0010374,GO:0010440,GO:0032501,GO:0032502,GO:0043226,GO:0043227,GO:0043229,GO:0043231,GO:0044424,GO:0044464,GO:0048856,GO:0048869,GO:0090558	-	ko:K18810	-	M00692	-	-	ko00000,ko00002	-	-	-	Cyclin_C,Cyclin_N	sp|Q6YXH8|CCD41_ORYSJ	1.58067	2.40421	1.1115	0.181273	0.612726	0.155649	0.518791	0.824598	0.483944	0.2152	0	0.150464
Ped03Dg26000	4533.OB03G19190.1	2.58e-250	696	COG5024@1|root,KOG0653@2759|Eukaryota,37KEP@33090|Viridiplantae,3GCWF@35493|Streptophyta,3KSN9@4447|Liliopsida,3I70U@38820|Poales	35493|Streptophyta	D	Belongs to the cyclin family	SDS	GO:0000003,GO:0000280,GO:0000724,GO:0000725,GO:0006139,GO:0006259,GO:0006281,GO:0006302,GO:0006310,GO:0006725,GO:0006807,GO:0006950,GO:0006974,GO:0006996,GO:0007049,GO:0007059,GO:0007127,GO:0007129,GO:0007131,GO:0008150,GO:0008152,GO:0009987,GO:0016043,GO:0022402,GO:0022414,GO:0022607,GO:0033554,GO:0034641,GO:0035825,GO:0043170,GO:0044085,GO:0044237,GO:0044238,GO:0044260,GO:0045132,GO:0045143,GO:…	-	ko:K21777	-	-	-	-	ko00000,ko03032,ko03036	-	-	-	Cyclin_C,Cyclin_N	sp|Q10PQ9|CCSDS_ORYSJ	0.28968	0.133657	0.219811	0	0.027464	0.028679	0.023651	0.082446	0	0	0.176859	0.060848
PedCtg01377g00030	15368.BRADI3G46310.1	3.41e-78	241	KOG1674@1|root,KOG1674@2759|Eukaryota,386ME@33090|Viridiplantae,3GUIC@35493|Streptophyta,3M0EV@4447|Liliopsida,3IIRW@38820|Poales	35493|Streptophyta	S	Cyclin	-	-	-	-	-	-	-	-	-	-	-	-	Cyclin	sp|Q7XC35|CCP41_ORYSJ	0.039102	0.013221	0.008138	0	0	0	0	0	0.000884	0.003836	0	0
Ped05Cg00190	77586.LPERR11G20460.1	6.55e-111	334	KOG0656@1|root,KOG0656@2759|Eukaryota,37N8M@33090|Viridiplantae,3GHKY@35493|Streptophyta,3KZF8@4447|Liliopsida,3IH7B@38820|Poales	35493|Streptophyta	D	Belongs to the cyclin family	-	GO:0000003,GO:0003006,GO:0007275,GO:0008150,GO:0009790,GO:0009791,GO:0009793,GO:0010154,GO:0022414,GO:0032501,GO:0032502,GO:0048316,GO:0048608,GO:0048731,GO:0048856,GO:0050789,GO:0050794,GO:0051726,GO:0061458,GO:0065007	-	ko:K18813	-	M00692	-	-	ko00000,ko00002	-	-	-	Cyclin_C,Cyclin_N	sp|Q53MB7|CCD71_ORYSJ	0.086905	0.047521	0.027091	0.042744	0	0	0	0	0	0	0	0
Ped03Dg13110	4533.OB03G34190.1	1.2e-141	412	KOG0656@1|root,KOG0656@2759|Eukaryota,37J2G@33090|Viridiplantae,3GCUJ@35493|Streptophyta,3KYKJ@4447|Liliopsida,3I2P4@38820|Poales	35493|Streptophyta	D	Belongs to the cyclin family	-	GO:0005575,GO:0005622,GO:0005623,GO:0005634,GO:0006139,GO:0006259,GO:0006260,GO:0006261,GO:0006725,GO:0006807,GO:0007049,GO:0008150,GO:0008152,GO:0009058,GO:0009059,GO:0009987,GO:0022402,GO:0034641,GO:0034645,GO:0042023,GO:0043170,GO:0043226,GO:0043227,GO:0043229,GO:0043231,GO:0044237,GO:0044238,GO:0044249,GO:0044260,GO:0044424,GO:0044464,GO:0044786,GO:0046483,GO:0071704,GO:0090304,GO:1901360,GO:…	-	ko:K18811	-	M00692	-	-	ko00000,ko00002	-	-	-	Cyclin_C,Cyclin_N	sp|Q0DQA9|CCD51_ORYSJ	0.725544	1.10251	0.476548	0	0.065178	0.327888	0.289689	0.125613	0.180401	0.270374	0.906264	0.179766
Ped03Dg07570	4537.OPUNC03G30630.1	7.46e-51	169	COG5333@1|root,KOG2496@2759|Eukaryota,37HSZ@33090|Viridiplantae,3G8BQ@35493|Streptophyta,3KQP8@4447|Liliopsida,3I36F@38820|Poales	35493|Streptophyta	DKL	Belongs to the cyclin family	-	GO:0000079,GO:0000307,GO:0001101,GO:0001932,GO:0001934,GO:0003674,GO:0003824,GO:0004672,GO:0005575,GO:0005622,GO:0005623,GO:0005634,GO:0005737,GO:0006355,GO:0006357,GO:0006464,GO:0006468,GO:0006793,GO:0006796,GO:0006807,GO:0006950,GO:0008150,GO:0008152,GO:0009314,GO:0009414,GO:0009415,GO:0009416,GO:0009628,GO:0009637,GO:0009889,GO:0009891,GO:0009893,GO:0009987,GO:0010035,GO:0010118,GO:0010119,GO:…	-	ko:K06634	ko03022,ko03420,ko04110,map03022,map03420,map04110	M00290	-	-	ko00000,ko00001,ko00002,ko03021,ko03400	-	-	-	Cyclin_C_2,Cyclin_N	sp|Q10D80|CCH11_ORYSJ	0	0	0	0	0	0	0	0	0	0	0	0
Ped02Dg20010	38727.Pavir.Ab02452.1.p	3.04e-110	321	KOG1674@1|root,KOG1674@2759|Eukaryota,37S1J@33090|Viridiplantae,3GAQ0@35493|Streptophyta,3M4K8@4447|Liliopsida,3IG7K@38820|Poales	35493|Streptophyta	S	Cyclin	-	-	-	-	-	-	-	-	-	-	-	-	Cyclin	sp|Q7XC35|CCP41_ORYSJ	1.53011	0.561014	0.732381	2.80099	0.700842	4.88947	11.42	3.94314	0.635402	7.86794	2.55441	8.87281
Ped07Dg14800	4537.OPUNC07G21180.1	6.49e-180	509	KOG0656@1|root,KOG0656@2759|Eukaryota,37Q50@33090|Viridiplantae,3GX7N@35493|Streptophyta,3KV7Y@4447|Liliopsida,3IC34@38820|Poales	35493|Streptophyta	D	Cyclin, C-terminal domain	-	-	-	ko:K18810	-	M00692	-	-	ko00000,ko00002	-	-	-	Cyclin_C,Cyclin_N	sp|Q8LHA8|CCD22_ORYSJ	0.78414	1.3237	1.09848	0.416738	0.531049	0.81018	0.576987	0.730649	0.358996	1.52015	1.37968	1.68955
Ped08Dg09680	77586.LPERR08G12280.1	1.2e-123	367	KOG0656@1|root,KOG0656@2759|Eukaryota,37KH9@33090|Viridiplantae,3G83T@35493|Streptophyta,3KY9W@4447|Liliopsida,3I8J8@38820|Poales	35493|Streptophyta	D	Belongs to the cyclin family	-	-	-	ko:K18810	-	M00692	-	-	ko00000,ko00002	-	-	-	Cyclin_C,Cyclin_N	sp|Q8H339|CCD12_ORYSJ	2.70978	3.18342	4.40247	2.43708	0.589674	8.87096	4.18834	0.432882	1.09648	1.29236	0.464693	0.946914
Ped03Cg27930	15368.BRADI1G60647.1	2.05e-31	121	KOG0656@1|root,KOG0656@2759|Eukaryota,3851M@33090|Viridiplantae,3GT0I@35493|Streptophyta,3M44A@4447|Liliopsida,3IPYD@38820|Poales	35493|Streptophyta	D	Cyclin, N-terminal domain	-	-	-	ko:K18810	-	M00692	-	-	ko00000,ko00002	-	-	-	Cyclin_C,Cyclin_N	sp|Q8LHA8|CCD22_ORYSJ	0	0	0	0	0	0	0	0	0	0	0	0
Ped08Dg15630	15368.BRADI1G29830.1	1.3e-18	88.6	COG5024@1|root,KOG0653@2759|Eukaryota,37K6W@33090|Viridiplantae,3G7ME@35493|Streptophyta,3KP4I@4447|Liliopsida,3ICK2@38820|Poales	35493|Streptophyta	D	Belongs to the cyclin family	-	-	-	ko:K21777	-	-	-	-	ko00000,ko03032,ko03036	-	-	-	Cyclin_C,Cyclin_N	sp|A2YH60|CCB22_ORYSI	0	0	0	0	0	0	0	0	0	0	0	0
Ped01Cg34380	4533.OB01G25850.1	5.14e-221	620	COG5333@1|root,KOG0835@2759|Eukaryota,37HXR@33090|Viridiplantae,3GECK@35493|Streptophyta,3KWN9@4447|Liliopsida,3IB9N@38820|Poales	35493|Streptophyta	D	Belongs to the cyclin family	-	GO:0000079,GO:0000307,GO:0001932,GO:0001934,GO:0003674,GO:0005575,GO:0005622,GO:0005623,GO:0005634,GO:0006355,GO:0006357,GO:0008150,GO:0009889,GO:0009891,GO:0009893,GO:0010468,GO:0010556,GO:0010557,GO:0010562,GO:0010604,GO:0010628,GO:0016538,GO:0019207,GO:0019219,GO:0019220,GO:0019222,GO:0019887,GO:0030234,GO:0031323,GO:0031325,GO:0031326,GO:0031328,GO:0031399,GO:0031401,GO:0032268,GO:0032270,GO:…	-	-	-	-	-	-	-	-	-	-	Cyclin_N	sp|Q9AS36|CCL11_ORYSJ	20.8564	22.2215	22.2821	18.4265	13.0546	19.0679	18.1938	14.6271	13.5464	25.0983	17.8536	18.4503
Ped05Dg11000	4537.OPUNC05G13680.1	1.89e-132	379	KOG1674@1|root,KOG1674@2759|Eukaryota,37T29@33090|Viridiplantae,3G85D@35493|Streptophyta,3KKZA@4447|Liliopsida,3IFSP@38820|Poales	35493|Streptophyta	D	Cyclin	-	-	-	-	-	-	-	-	-	-	-	-	Cyclin	sp|Q75HV0|CCP31_ORYSJ	15.7058	9.35997	9.10092	5.37005	8.09524	5.73714	6.10509	6.87194	7.20088	6.24357	5.50566	4.52657
Ped07Cg10680	4555.Si017604m	4.55e-41	145	KOG0656@1|root,KOG0656@2759|Eukaryota,37Q50@33090|Viridiplantae,3GBIF@35493|Streptophyta,3KRI5@4447|Liliopsida,3I2JS@38820|Poales	35493|Streptophyta	D	Belongs to the cyclin family	-	-	-	ko:K18810	-	M00692	-	-	ko00000,ko00002	-	-	-	Cyclin_C,Cyclin_N	sp|Q69QB8|CCD31_ORYSJ	2.29956	1.949	3.76209	1.0403	1.52361	3.35623	1.41943	2.04706	1.23241	1.42667	0	2.15694
Ped11Dg14990	4529.ORUFI11G03600.1	7.15e-305	843	COG5333@1|root,KOG0834@2759|Eukaryota,37HRJ@33090|Viridiplantae,3GAWA@35493|Streptophyta,3KXZH@4447|Liliopsida,3IFZQ@38820|Poales	35493|Streptophyta	D	Belongs to the cyclin family	-	GO:0000079,GO:0000307,GO:0000902,GO:0000904,GO:0001932,GO:0001934,GO:0003674,GO:0005575,GO:0005622,GO:0005623,GO:0005634,GO:0006355,GO:0006357,GO:0007275,GO:0008150,GO:0009605,GO:0009607,GO:0009615,GO:0009653,GO:0009888,GO:0009889,GO:0009891,GO:0009893,GO:0009987,GO:0010026,GO:0010090,GO:0010468,GO:0010556,GO:0010557,GO:0010562,GO:0010604,GO:0010628,GO:0016043,GO:0016538,GO:0019207,GO:0019219,GO:…	-	ko:K15188	ko05202,map05202	-	-	-	ko00000,ko00001,ko03021	-	-	-	Cyclin_N	sp|Q2RAC5|CCT13_ORYSJ	9.6821	11.1732	9.66577	12.9818	13.075	11.9565	12.5049	13.9317	14.0807	12.6414	14.1667	10.8066
Ped10Cg00960	4537.OPUNC10G17170.1	1.36e-111	325	KOG1674@1|root,KOG1674@2759|Eukaryota,37S1J@33090|Viridiplantae,3GAQ0@35493|Streptophyta,3KVBX@4447|Liliopsida,3I2VT@38820|Poales	35493|Streptophyta	S	Cyclin	-	-	-	-	-	-	-	-	-	-	-	-	Cyclin	sp|Q7XC35|CCP41_ORYSJ	0.405662	0.697421	0.361215	2.79693	7.01772	3.15222	3.94466	7.03125	13.5752	0	0	0.072588
Ped12Cg06650	77586.LPERR12G10150.1	4.54e-284	791	COG5333@1|root,KOG0834@2759|Eukaryota,37HRJ@33090|Viridiplantae,3GAWA@35493|Streptophyta,3KRW7@4447|Liliopsida,3I4CP@38820|Poales	35493|Streptophyta	D	Belongs to the cyclin family	-	GO:0000079,GO:0000307,GO:0000902,GO:0000904,GO:0001932,GO:0001934,GO:0003674,GO:0005575,GO:0005622,GO:0005623,GO:0005634,GO:0006355,GO:0006357,GO:0007275,GO:0008150,GO:0009605,GO:0009607,GO:0009615,GO:0009653,GO:0009888,GO:0009889,GO:0009891,GO:0009893,GO:0009987,GO:0010026,GO:0010090,GO:0010468,GO:0010556,GO:0010557,GO:0010562,GO:0010604,GO:0010628,GO:0016043,GO:0016538,GO:0019207,GO:0019219,GO:…	-	ko:K15188	ko05202,map05202	-	-	-	ko00000,ko00001,ko03021	-	-	-	Cyclin_N	sp|Q2QQS5|CCT14_ORYSJ	12.8772	13.5101	13.0668	8.94462	7.41731	10.9571	9.11618	6.59438	7.24958	10.6466	7.29453	8.45063
Ped01Dg26270	4533.OB01G25850.1	2.42e-158	459	COG5333@1|root,KOG0835@2759|Eukaryota,37HXR@33090|Viridiplantae,3GECK@35493|Streptophyta,3KWN9@4447|Liliopsida,3IB9N@38820|Poales	35493|Streptophyta	D	Belongs to the cyclin family	-	GO:0000079,GO:0000307,GO:0001932,GO:0001934,GO:0003674,GO:0005575,GO:0005622,GO:0005623,GO:0005634,GO:0006355,GO:0006357,GO:0008150,GO:0009889,GO:0009891,GO:0009893,GO:0010468,GO:0010556,GO:0010557,GO:0010562,GO:0010604,GO:0010628,GO:0016538,GO:0019207,GO:0019219,GO:0019220,GO:0019222,GO:0019887,GO:0030234,GO:0031323,GO:0031325,GO:0031326,GO:0031328,GO:0031399,GO:0031401,GO:0032268,GO:0032270,GO:…	-	-	-	-	-	-	-	-	-	-	Cyclin_N	sp|Q9AS36|CCL11_ORYSJ	14.9203	15.797	14.4365	10.8372	9.85311	11.4174	11.7134	10.8873	9.78205	12.9198	12.4477	12.1138
Ped03Dg27300	4537.OPUNC03G07210.2	8.31e-177	500	KOG0656@1|root,KOG0656@2759|Eukaryota,37J2G@33090|Viridiplantae,3GCUJ@35493|Streptophyta,3KZ0F@4447|Liliopsida,3I5FR@38820|Poales	35493|Streptophyta	D	Belongs to the cyclin family	-	GO:0005575,GO:0005622,GO:0005623,GO:0005634,GO:0006139,GO:0006259,GO:0006260,GO:0006261,GO:0006725,GO:0006807,GO:0007049,GO:0008150,GO:0008152,GO:0009058,GO:0009059,GO:0009987,GO:0022402,GO:0034641,GO:0034645,GO:0042023,GO:0043170,GO:0043226,GO:0043227,GO:0043229,GO:0043231,GO:0044237,GO:0044238,GO:0044249,GO:0044260,GO:0044424,GO:0044464,GO:0044786,GO:0046483,GO:0071704,GO:0090304,GO:1901360,GO:…	-	ko:K18811	-	M00692	-	-	ko00000,ko00002	-	-	-	Cyclin_C,Cyclin_N	sp|Q10QA2|CCD53_ORYSJ	1.27096	0.689981	0.667062	0.440453	0.35945	0.957017	0.604265	0.470738	0.274185	1.85558	0.512989	0.772101
Ped06Dg04640	4577.GRMZM2G408242_P04	1.93e-96	294	COG5333@1|root,KOG0794@2759|Eukaryota,37M1X@33090|Viridiplantae,3GC6F@35493|Streptophyta,3KRP6@4447|Liliopsida,3ICKH@38820|Poales	35493|Streptophyta	K	Belongs to the cyclin family	-	GO:0000079,GO:0000307,GO:0001932,GO:0001934,GO:0003674,GO:0005575,GO:0005622,GO:0005623,GO:0005634,GO:0006355,GO:0006357,GO:0008150,GO:0009889,GO:0009891,GO:0009893,GO:0010468,GO:0010556,GO:0010557,GO:0010562,GO:0010604,GO:0010628,GO:0016538,GO:0019207,GO:0019219,GO:0019220,GO:0019222,GO:0019887,GO:0030234,GO:0031323,GO:0031325,GO:0031326,GO:0031328,GO:0031399,GO:0031401,GO:0032268,GO:0032270,GO:…	-	ko:K15161	-	-	-	-	ko00000,ko03021	-	-	-	Cyclin_N	sp|P93411|CCC11_ORYSJ	0	0	0	0	0	0	0	0	0	0	0	0
Ped09CXg18200	37682.EMT13425	8.39e-128	380	COG5024@1|root,KOG0654@2759|Eukaryota,37MYU@33090|Viridiplantae,3G7YM@35493|Streptophyta,3M68I@4447|Liliopsida,3IH9A@38820|Poales	35493|Streptophyta	D	Cyclin_C	-	-	-	ko:K06627	ko04110,ko04152,ko04218,ko04914,ko05161,ko05165,ko05169,ko05203,map04110,map04152,map04218,map04914,map05161,map05165,map05169,map05203	M00693	-	-	ko00000,ko00001,ko00002,ko03032,ko03036	-	-	-	Cyclin_C,Cyclin_N	sp|Q6K1Z6|CCF21_ORYSJ	0	0	0	0	0	0	0	0	0	0	0	0
Ped06Dg21890	77586.LPERR06G23460.1	4.59e-262	723	COG5024@1|root,KOG0653@2759|Eukaryota,37K6W@33090|Viridiplantae,3G7ME@35493|Streptophyta,3KP4I@4447|Liliopsida,3ICK2@38820|Poales	35493|Streptophyta	D	Belongs to the cyclin family	-	-	-	ko:K21777	-	-	-	-	ko00000,ko03032,ko03036	-	-	-	Cyclin_C,Cyclin_N	sp|A2YH60|CCB22_ORYSI	67.4143	40.2722	58.1778	2.23832	1.65255	6.30414	0.594317	0.904594	0.903737	0.304009	0	0.198077
Ped05Dg06270	4533.OB05G28760.1	6.69e-228	638	COG5024@1|root,KOG0653@2759|Eukaryota,37K6W@33090|Viridiplantae,3G7ME@35493|Streptophyta,3KPGE@4447|Liliopsida,3I5NC@38820|Poales	35493|Streptophyta	D	Belongs to the cyclin family	-	GO:0001558,GO:0005575,GO:0005622,GO:0005623,GO:0005737,GO:0008150,GO:0009314,GO:0009628,GO:0010212,GO:0010332,GO:0040008,GO:0044424,GO:0044464,GO:0050789,GO:0050794,GO:0050896,GO:0051128,GO:0065007	-	ko:K21777	-	-	-	-	ko00000,ko03032,ko03036	-	-	-	Cyclin_C,Cyclin_N	sp|Q0DH40|CCB15_ORYSJ	59.5638	37.2435	57.004	1.23876	1.27855	5.56215	0.230492	0.1723	0.361286	0	0	0
Ped11Dg06230	4555.Si006874m	1.86e-21	100	KOG0656@1|root,KOG0656@2759|Eukaryota,37KH9@33090|Viridiplantae,3G83T@35493|Streptophyta,3M59V@4447|Liliopsida,3IKNY@38820|Poales	35493|Streptophyta	D	Belongs to the cyclin family	-	-	-	ko:K18810	-	M00692	-	-	ko00000,ko00002	-	-	-	Cyclin_C,Cyclin_N	sp|Q67V81|CCD11_ORYSJ	1.58924	1.31772	1.16495	3.32557	3.48471	1.6435	3.17705	3.10152	2.51174	2.61598	3.73762	2.03678
Ped07Cg06890	15368.BRADI1G14820.1	1.49e-88	272	COG5024@1|root,KOG0654@2759|Eukaryota,37MYU@33090|Viridiplantae,3G7YM@35493|Streptophyta,3KU0Y@4447|Liliopsida,3IBW3@38820|Poales	35493|Streptophyta	D	Belongs to the cyclin family	CYCA3-1	GO:0005575,GO:0005622,GO:0005623,GO:0005634,GO:0005737,GO:0043226,GO:0043227,GO:0043229,GO:0043231,GO:0044424,GO:0044464	-	ko:K06627	ko04110,ko04152,ko04218,ko04914,ko05161,ko05165,ko05169,ko05203,map04110,map04152,map04218,map04914,map05161,map05165,map05169,map05203	M00693	-	-	ko00000,ko00001,ko00002,ko03032,ko03036	-	-	-	Cyclin_C,Cyclin_N	sp|Q75I54|CCA31_ORYSJ	0	0	0	0	0	0	0	0	0	0	0	0
Ped06Cg17180	4533.OB05G28760.1	4.97e-224	628	COG5024@1|root,KOG0653@2759|Eukaryota,37K6W@33090|Viridiplantae,3G7ME@35493|Streptophyta,3KPGE@4447|Liliopsida,3I5NC@38820|Poales	35493|Streptophyta	D	Belongs to the cyclin family	-	GO:0001558,GO:0005575,GO:0005622,GO:0005623,GO:0005737,GO:0008150,GO:0009314,GO:0009628,GO:0010212,GO:0010332,GO:0040008,GO:0044424,GO:0044464,GO:0050789,GO:0050794,GO:0050896,GO:0051128,GO:0065007	-	ko:K21777	-	-	-	-	ko00000,ko03032,ko03036	-	-	-	Cyclin_C,Cyclin_N	sp|Q0DH40|CCB15_ORYSJ	15.0181	17.646	14.6302	15.8352	14.9471	13.19	20.0292	20.4974	14.7473	18.7212	20.3772	16.4556
Ped11Cg07430	15368.BRADI1G14820.1	1.11e-78	246	COG5024@1|root,KOG0654@2759|Eukaryota,37MYU@33090|Viridiplantae,3G7YM@35493|Streptophyta,3KU0Y@4447|Liliopsida,3IBW3@38820|Poales	35493|Streptophyta	D	Belongs to the cyclin family	CYCA3-1	GO:0005575,GO:0005622,GO:0005623,GO:0005634,GO:0005737,GO:0043226,GO:0043227,GO:0043229,GO:0043231,GO:0044424,GO:0044464	-	ko:K06627	ko04110,ko04152,ko04218,ko04914,ko05161,ko05165,ko05169,ko05203,map04110,map04152,map04218,map04914,map05161,map05165,map05169,map05203	M00693	-	-	ko00000,ko00001,ko00002,ko03032,ko03036	-	-	-	Cyclin_C,Cyclin_N	sp|Q75I54|CCA31_ORYSJ	6.00391	7.2907	6.38027	4.1315	5.13327	4.4931	4.75129	5.23424	3.96685	3.32722	2.75022	3.13445
Ped09CXg16740	4641.GSMUA_Achr2P21520_001	1.72e-58	204	COG5024@1|root,KOG0654@2759|Eukaryota,37MYU@33090|Viridiplantae,3G7YM@35493|Streptophyta,3KU0Y@4447|Liliopsida	35493|Streptophyta	D	Belongs to the cyclin family	CYCA3-1	GO:0005575,GO:0005622,GO:0005623,GO:0005634,GO:0005737,GO:0043226,GO:0043227,GO:0043229,GO:0043231,GO:0044424,GO:0044464	-	ko:K06627	ko04110,ko04152,ko04218,ko04914,ko05161,ko05165,ko05169,ko05203,map04110,map04152,map04218,map04914,map05161,map05165,map05169,map05203	M00693	-	-	ko00000,ko00001,ko00002,ko03032,ko03036	-	-	-	Cyclin_C,Cyclin_N	sp|Q75I54|CCA31_ORYSJ	0	0	0	0	0	0	0	0	0	0	0	0
Ped03Cg32220	37682.EMT27993	7.98e-137	399	KOG0656@1|root,KOG0656@2759|Eukaryota,37J2G@33090|Viridiplantae,3GCUJ@35493|Streptophyta,3KYKJ@4447|Liliopsida,3I2P4@38820|Poales	35493|Streptophyta	D	Belongs to the cyclin family	-	GO:0005575,GO:0005622,GO:0005623,GO:0005634,GO:0006139,GO:0006259,GO:0006260,GO:0006261,GO:0006725,GO:0006807,GO:0007049,GO:0008150,GO:0008152,GO:0009058,GO:0009059,GO:0009987,GO:0022402,GO:0034641,GO:0034645,GO:0042023,GO:0043170,GO:0043226,GO:0043227,GO:0043229,GO:0043231,GO:0044237,GO:0044238,GO:0044249,GO:0044260,GO:0044424,GO:0044464,GO:0044786,GO:0046483,GO:0071704,GO:0090304,GO:1901360,GO:…	-	ko:K18811	-	M00692	-	-	ko00000,ko00002	-	-	-	Cyclin_C,Cyclin_N	sp|Q0DQA9|CCD51_ORYSJ	14.8359	14.9819	15.1367	2.66052	7.26064	3.66585	1.79172	3.78857	5.19628	0.524796	0.403184	0.338477
Ped03Dg13320	4537.OPUNC03G23110.1	3.61e-143	411	COG5024@1|root,KOG0654@2759|Eukaryota,37MYU@33090|Viridiplantae,3G7YM@35493|Streptophyta,3KU0Y@4447|Liliopsida,3IBW3@38820|Poales	35493|Streptophyta	D	Belongs to the cyclin family	CYCA3-1	GO:0005575,GO:0005622,GO:0005623,GO:0005634,GO:0005737,GO:0043226,GO:0043227,GO:0043229,GO:0043231,GO:0044424,GO:0044464	-	ko:K06627	ko04110,ko04152,ko04218,ko04914,ko05161,ko05165,ko05169,ko05203,map04110,map04152,map04218,map04914,map05161,map05165,map05169,map05203	M00693	-	-	ko00000,ko00001,ko00002,ko03032,ko03036	-	-	-	Cyclin_C,Cyclin_N	sp|Q75I54|CCA31_ORYSJ	15.5801	14.4999	17.5997	0.750583	0.984389	1.97813	0.789604	0.713901	0.62302	0	0.415158	0.249973
Ped03Cg16640	4537.OPUNC03G07210.2	4.97e-169	481	KOG0656@1|root,KOG0656@2759|Eukaryota,37J2G@33090|Viridiplantae,3GCUJ@35493|Streptophyta,3KZ0F@4447|Liliopsida,3I5FR@38820|Poales	35493|Streptophyta	D	Belongs to the cyclin family	-	GO:0005575,GO:0005622,GO:0005623,GO:0005634,GO:0006139,GO:0006259,GO:0006260,GO:0006261,GO:0006725,GO:0006807,GO:0007049,GO:0008150,GO:0008152,GO:0009058,GO:0009059,GO:0009987,GO:0022402,GO:0034641,GO:0034645,GO:0042023,GO:0043170,GO:0043226,GO:0043227,GO:0043229,GO:0043231,GO:0044237,GO:0044238,GO:0044249,GO:0044260,GO:0044424,GO:0044464,GO:0044786,GO:0046483,GO:0071704,GO:0090304,GO:1901360,GO:…	-	ko:K18811	-	M00692	-	-	ko00000,ko00002	-	-	-	Cyclin_C,Cyclin_N	sp|Q10QA2|CCD53_ORYSJ	3.99804	3.49659	3.71523	1.14982	2.46372	3.02497	4.48953	1.99956	2.0475	3.56597	0.296545	0.188337
Ped06Cg21750	4533.OB01G21530.1	1.13e-185	530	COG5024@1|root,KOG0653@2759|Eukaryota,37K6W@33090|Viridiplantae,3G7ME@35493|Streptophyta,3M46G@4447|Liliopsida,3I691@38820|Poales	35493|Streptophyta	D	Belongs to the cyclin family	-	-	-	ko:K21777	-	-	-	-	ko00000,ko03032,ko03036	-	-	-	Cyclin_C,Cyclin_N	sp|Q0JNK6|CCB13_ORYSJ	10.1658	6.2843	9.43173	0.063356	0.093033	0.799242	0.0405	0	0	0	0	0
Ped08Dg15190	4537.OPUNC03G23110.1	3.03e-47	167	COG5024@1|root,KOG0654@2759|Eukaryota,37MYU@33090|Viridiplantae,3G7YM@35493|Streptophyta,3KU0Y@4447|Liliopsida,3IBW3@38820|Poales	35493|Streptophyta	D	Belongs to the cyclin family	CYCA3-1	GO:0005575,GO:0005622,GO:0005623,GO:0005634,GO:0005737,GO:0043226,GO:0043227,GO:0043229,GO:0043231,GO:0044424,GO:0044464	-	ko:K06627	ko04110,ko04152,ko04218,ko04914,ko05161,ko05165,ko05169,ko05203,map04110,map04152,map04218,map04914,map05161,map05165,map05169,map05203	M00693	-	-	ko00000,ko00001,ko00002,ko03032,ko03036	-	-	-	Cyclin_C,Cyclin_N	sp|Q75I54|CCA31_ORYSJ	0	0	0	0	0	0	0	0	0	0	0	0
Ped08Cg06450	77586.LPERR08G12280.1	1.05e-119	356	KOG0656@1|root,KOG0656@2759|Eukaryota,37KH9@33090|Viridiplantae,3G83T@35493|Streptophyta,3KY9W@4447|Liliopsida,3I8J8@38820|Poales	35493|Streptophyta	D	Belongs to the cyclin family	-	-	-	ko:K18810	-	M00692	-	-	ko00000,ko00002	-	-	-	Cyclin_C,Cyclin_N	sp|Q8H339|CCD12_ORYSJ	3.03656	1.43095	2.53965	0.205416	0.287077	0.406347	0.253542	0	0.110927	0	0	0
Ped01Dg24150	4577.GRMZM2G075117_P02	1.31e-37	137	KOG0656@1|root,KOG0656@2759|Eukaryota,37Q50@33090|Viridiplantae,3GBIF@35493|Streptophyta,3KRI5@4447|Liliopsida,3I2JS@38820|Poales	35493|Streptophyta	D	Belongs to the cyclin family	-	-	-	ko:K18810	-	M00692	-	-	ko00000,ko00002	-	-	-	Cyclin_C,Cyclin_N	sp|Q69QB8|CCD31_ORYSJ	0	0	0	0	0	0	0	0	0	0	0	0
Ped09CXg17550	37682.EMT21034	1.92e-106	321	COG5024@1|root,KOG0654@2759|Eukaryota,37MYU@33090|Viridiplantae,3G7YM@35493|Streptophyta,3M6R6@4447|Liliopsida,3INN9@38820|Poales	35493|Streptophyta	D	Belongs to the cyclin family	-	-	-	ko:K06627	ko04110,ko04152,ko04218,ko04914,ko05161,ko05165,ko05169,ko05203,map04110,map04152,map04218,map04914,map05161,map05165,map05169,map05203	M00693	-	-	ko00000,ko00001,ko00002,ko03032,ko03036	-	-	-	Cyclin_C,Cyclin_N	sp|Q6K1Z6|CCF21_ORYSJ	0	0	0	0	0	0	0	0	0	0	0	0
Ped03Cg18770	4533.OB03G20050.1	4.35e-106	313	2CM8E@1|root,2QPM6@2759|Eukaryota,37HE7@33090|Viridiplantae,3GFB8@35493|Streptophyta,3KPI0@4447|Liliopsida,3I5F5@38820|Poales	35493|Streptophyta	S	Cyclin, N-terminal domain	-	GO:0008150,GO:0050789,GO:0050794,GO:0051726,GO:0065007	-	-	-	-	-	-	-	-	-	-	Cyclin_N	sp|Q0DTM7|CCJ18_ORYSJ	1.28517	1.22931	1.28168	0.995032	0.955375	0.959075	1.7346	1.3339	1.2202	1.9321	1.06334	0.90389
Ped12Cg02980	4572.TRIUR3_24455-P1	9.38e-181	513	KOG0656@1|root,KOG0656@2759|Eukaryota,37J2G@33090|Viridiplantae,3GCUJ@35493|Streptophyta,3KSIM@4447|Liliopsida,3ICCV@38820|Poales	35493|Streptophyta	D	Belongs to the cyclin family	-	GO:0005575,GO:0005622,GO:0005623,GO:0005634,GO:0006139,GO:0006259,GO:0006260,GO:0006261,GO:0006725,GO:0006807,GO:0007049,GO:0008150,GO:0008152,GO:0009058,GO:0009059,GO:0009987,GO:0022402,GO:0034641,GO:0034645,GO:0042023,GO:0043170,GO:0043226,GO:0043227,GO:0043229,GO:0043231,GO:0044237,GO:0044238,GO:0044249,GO:0044260,GO:0044424,GO:0044464,GO:0044786,GO:0046483,GO:0071704,GO:0090304,GO:1901360,GO:…	-	ko:K18811	-	M00692	-	-	ko00000,ko00002	-	-	-	Cyclin_C,Cyclin_N	sp|Q2QMW1|CCD52_ORYSJ	3.85549	4.46671	3.71504	0.148728	0.481017	0.328178	0.437677	0.633866	0.280974	0.225636	0	0.180558
Ped02Dg02180	40148.OGLUM02G02610.1	6.62e-199	564	COG5333@1|root,KOG0834@2759|Eukaryota,37KN5@33090|Viridiplantae,3G9Z0@35493|Streptophyta,3M5HJ@4447|Liliopsida,3I94B@38820|Poales	35493|Streptophyta	D	Belongs to the cyclin family	-	GO:0000079,GO:0000307,GO:0001932,GO:0001934,GO:0003674,GO:0005575,GO:0005622,GO:0005623,GO:0005634,GO:0006355,GO:0006357,GO:0008150,GO:0009889,GO:0009891,GO:0009893,GO:0010468,GO:0010556,GO:0010557,GO:0010562,GO:0010604,GO:0010628,GO:0016538,GO:0019207,GO:0019219,GO:0019220,GO:0019222,GO:0019887,GO:0030234,GO:0031323,GO:0031325,GO:0031326,GO:0031328,GO:0031399,GO:0031401,GO:0032268,GO:0032270,GO:…	-	ko:K15188	ko05202,map05202	-	-	-	ko00000,ko00001,ko03021	-	-	-	Cyclin_C,Cyclin_N	sp|Q0E474|CCT11_ORYSJ	2.86672	5.67005	4.11579	12.4831	15.5343	7.47045	7.05541	18.0141	14.5284	11.011	12.7163	10.4911
Ped03Dg27000	15368.BRADI1G70627.1	4.02e-179	508	COG5024@1|root,KOG0654@2759|Eukaryota,37MYU@33090|Viridiplantae,3G7YM@35493|Streptophyta,3M4JV@4447|Liliopsida,3IEXN@38820|Poales	35493|Streptophyta	D	Belongs to the cyclin family	-	-	-	ko:K06627	ko04110,ko04152,ko04218,ko04914,ko05161,ko05165,ko05169,ko05203,map04110,map04152,map04218,map04914,map05161,map05165,map05169,map05203	M00693	-	-	ko00000,ko00001,ko00002,ko03032,ko03036	-	-	-	Cyclin_C,Cyclin_N	sp|Q2QN26|CCA32_ORYSJ	4.63493	4.26957	3.79968	2.06487	1.7632	2.98256	2.21637	1.82092	1.68527	1.66765	2.59374	2.3345
Ped06Dg08010	4555.Si006874m	3.85e-121	358	KOG0656@1|root,KOG0656@2759|Eukaryota,37KH9@33090|Viridiplantae,3G83T@35493|Streptophyta,3M59V@4447|Liliopsida,3IKNY@38820|Poales	35493|Streptophyta	D	Belongs to the cyclin family	-	-	-	ko:K18810	-	M00692	-	-	ko00000,ko00002	-	-	-	Cyclin_C,Cyclin_N	sp|Q67V81|CCD11_ORYSJ	0	0.088447	0.037742	0	0	0	0.037357	0	0	0	0	0
Ped12Cg03210	4529.ORUFI12G18880.1	3.44e-171	489	COG5024@1|root,KOG0654@2759|Eukaryota,37MYU@33090|Viridiplantae,3G7YM@35493|Streptophyta,3KN59@4447|Liliopsida,3IDIJ@38820|Poales	35493|Streptophyta	D	Belongs to the cyclin family	-	-	-	ko:K06627	ko04110,ko04152,ko04218,ko04914,ko05161,ko05165,ko05169,ko05203,map04110,map04152,map04218,map04914,map05161,map05165,map05169,map05203	M00693	-	-	ko00000,ko00001,ko00002,ko03032,ko03036	-	-	-	Cyclin_C,Cyclin_N	sp|Q2QN26|CCA32_ORYSJ	5.31861	3.98038	5.12681	0.126937	0.208128	0.464086	0.236618	0.332677	0.317433	0.046055	0.105627	0.249678
Ped03Dg25210	4565.Traes_4DL_D1E9B5EA4.1	1.08e-85	260	2CM8E@1|root,2QPM6@2759|Eukaryota,37HE7@33090|Viridiplantae,3GFB8@35493|Streptophyta,3KPI0@4447|Liliopsida,3I5F5@38820|Poales	35493|Streptophyta	S	Cyclin, N-terminal domain	-	GO:0008150,GO:0050789,GO:0050794,GO:0051726,GO:0065007	-	-	-	-	-	-	-	-	-	-	Cyclin_N	sp|Q0DTM7|CCJ18_ORYSJ	1.63257	2.19439	1.48124	2.07201	0.594255	2.3469	1.53466	0.7566	0.470227	2.16156	1.37369	1.32914
Ped01Dg31420	4555.Si001119m	5.67e-227	639	COG5024@1|root,KOG0654@2759|Eukaryota,37QNA@33090|Viridiplantae,3GFDJ@35493|Streptophyta,3KP6H@4447|Liliopsida,3IDYW@38820|Poales	35493|Streptophyta	D	Belongs to the cyclin family	-	GO:0000003,GO:0000280,GO:0003006,GO:0005575,GO:0005622,GO:0005623,GO:0005634,GO:0005737,GO:0006996,GO:0007049,GO:0007135,GO:0007140,GO:0007275,GO:0007276,GO:0008150,GO:0009555,GO:0009556,GO:0009987,GO:0016043,GO:0019953,GO:0022402,GO:0022412,GO:0022414,GO:0032501,GO:0032502,GO:0032504,GO:0034293,GO:0043226,GO:0043227,GO:0043229,GO:0043231,GO:0043934,GO:0044424,GO:0044464,GO:0044703,GO:0048229,GO:…	-	ko:K06627	ko04110,ko04152,ko04218,ko04914,ko05161,ko05165,ko05169,ko05203,map04110,map04152,map04218,map04914,map05161,map05165,map05169,map05203	M00693	-	-	ko00000,ko00001,ko00002,ko03032,ko03036	-	-	-	Cyclin_C,Cyclin_N	sp|Q7F830|CCA11_ORYSJ	29.1043	23.77	26.4833	5.44199	5.11993	6.35764	4.47016	6.86818	6.4903	1.00512	0.225349	0.695391
Ped09Cg06660	40148.OGLUM09G09080.1	5.15e-130	378	KOG0656@1|root,KOG0656@2759|Eukaryota,37KH9@33090|Viridiplantae,3G83T@35493|Streptophyta,3KY9W@4447|Liliopsida,3I8J8@38820|Poales	35493|Streptophyta	D	Belongs to the cyclin family	-	-	-	ko:K18810	-	M00692	-	-	ko00000,ko00002	-	-	-	Cyclin_C,Cyclin_N	sp|Q0J233|CCD21_ORYSJ	12.4328	5.27884	13.3591	0.462995	0.24378	1.47333	1.48144	0.086439	0.092416	0	0	0.206446
Ped03Cg18060	4533.OB03G19190.1	5.6e-184	525	COG5024@1|root,KOG0653@2759|Eukaryota,37KEP@33090|Viridiplantae,3GCWF@35493|Streptophyta,3KSN9@4447|Liliopsida,3I70U@38820|Poales	35493|Streptophyta	D	Belongs to the cyclin family	SDS	GO:0000003,GO:0000280,GO:0000724,GO:0000725,GO:0006139,GO:0006259,GO:0006281,GO:0006302,GO:0006310,GO:0006725,GO:0006807,GO:0006950,GO:0006974,GO:0006996,GO:0007049,GO:0007059,GO:0007127,GO:0007129,GO:0007131,GO:0008150,GO:0008152,GO:0009987,GO:0016043,GO:0022402,GO:0022414,GO:0022607,GO:0033554,GO:0034641,GO:0035825,GO:0043170,GO:0044085,GO:0044237,GO:0044238,GO:0044260,GO:0045132,GO:0045143,GO:…	-	ko:K21777	-	-	-	-	ko00000,ko03032,ko03036	-	-	-	Cyclin_C,Cyclin_N	sp|Q10PQ9|CCSDS_ORYSJ	1.23163	0.935374	1.42572	0.712038	1.61291	1.24077	1.52215	1.41267	1.62759	1.58531	0.454322	1.81415
Ped04Cg03440	4555.Si017604m	9.75e-20	89	KOG0656@1|root,KOG0656@2759|Eukaryota,37Q50@33090|Viridiplantae,3GBIF@35493|Streptophyta,3KRI5@4447|Liliopsida,3I2JS@38820|Poales	35493|Streptophyta	D	Belongs to the cyclin family	-	-	-	ko:K18810	-	M00692	-	-	ko00000,ko00002	-	-	-	Cyclin_C,Cyclin_N	sp|Q69QB8|CCD31_ORYSJ	1.189	0.771417	0.804635	0.565214	0.389286	0.511077	4.00112	1.84417	2.03511	3.26263	2.24018	2.08523
PedCtg01442g00120	38727.Pavir.Ea03185.1.p	2.65e-53	183	COG5024@1|root,KOG0653@2759|Eukaryota,37K6W@33090|Viridiplantae,3G7ME@35493|Streptophyta,3KPGE@4447|Liliopsida,3IF7M@38820|Poales	35493|Streptophyta	D	Belongs to the cyclin family	-	GO:0001558,GO:0005575,GO:0005622,GO:0005623,GO:0005737,GO:0008150,GO:0009314,GO:0009628,GO:0010212,GO:0010332,GO:0040008,GO:0044424,GO:0044464,GO:0050789,GO:0050794,GO:0050896,GO:0051128,GO:0065007	-	ko:K21777	-	-	-	-	ko00000,ko03032,ko03036	-	-	-	Cyclin_C,Cyclin_N	sp|Q0JIF2|CCB11_ORYSJ	57.6812	38.5745	53.6455	1.93606	1.85113	4.37594	0.500098	0.458763	1.02786	0	0	0
Ped06Cg14450	4555.Si006874m	4.48e-122	362	KOG0656@1|root,KOG0656@2759|Eukaryota,37KH9@33090|Viridiplantae,3G83T@35493|Streptophyta,3M59V@4447|Liliopsida,3IKNY@38820|Poales	35493|Streptophyta	D	Belongs to the cyclin family	-	-	-	ko:K18810	-	M00692	-	-	ko00000,ko00002	-	-	-	Cyclin_C,Cyclin_N	sp|Q67V81|CCD11_ORYSJ	0	0	0	0	0	0	0	0	0	0	0	0
Ped03Cg24480	4530.OS06T0726800-01	5.69e-48	165	COG5024@1|root,KOG0653@2759|Eukaryota,37K6W@33090|Viridiplantae,3G7ME@35493|Streptophyta,3KP4I@4447|Liliopsida,3ICK2@38820|Poales	35493|Streptophyta	D	Belongs to the cyclin family	-	-	-	ko:K21777	-	-	-	-	ko00000,ko03032,ko03036	-	-	-	Cyclin_C,Cyclin_N	sp|A2YH60|CCB22_ORYSI	0	0	0	0	0	0	0	0	0	0	0	0
Ped03Cg27920	4537.OPUNC03G18940.1	3.61e-142	413	KOG0656@1|root,KOG0656@2759|Eukaryota,3851M@33090|Viridiplantae,3GT0I@35493|Streptophyta,3M44A@4447|Liliopsida,3IPYD@38820|Poales	35493|Streptophyta	D	Cyclin, N-terminal domain	-	-	-	ko:K18810	-	M00692	-	-	ko00000,ko00002	-	-	-	Cyclin_C,Cyclin_N	sp|Q10K98|CCD23_ORYSJ	0	0	0	0	0	0	0	0	0	0	0	0
Ped05Cg11780	4513.MLOC_7713.1	1.15e-10	60.8	COG5024@1|root,KOG0653@2759|Eukaryota,37K6W@33090|Viridiplantae,3G7ME@35493|Streptophyta,3KPGE@4447|Liliopsida,3I5NC@38820|Poales	35493|Streptophyta	D	Belongs to the cyclin family	-	GO:0001558,GO:0005575,GO:0005622,GO:0005623,GO:0005737,GO:0008150,GO:0009314,GO:0009628,GO:0010212,GO:0010332,GO:0040008,GO:0044424,GO:0044464,GO:0050789,GO:0050794,GO:0050896,GO:0051128,GO:0065007	-	ko:K21777	-	-	-	-	ko00000,ko03032,ko03036	-	-	-	Cyclin_C,Cyclin_N	sp|Q0DH40|CCB15_ORYSJ	78.8311	46.6178	71.4696	3.43315	3.36929	6.33447	1.29388	2.13263	2.69085	0	0	0.599437
PedCtg01213g00080	4537.OPUNC12G11700.1	4.94e-288	795	COG5024@1|root,KOG0654@2759|Eukaryota,37R2G@33090|Viridiplantae,3GBUM@35493|Streptophyta,3KTQN@4447|Liliopsida,3IFJP@38820|Poales	35493|Streptophyta	D	Belongs to the cyclin family	-	GO:0005575,GO:0005622,GO:0005623,GO:0005634,GO:0006139,GO:0006259,GO:0006260,GO:0006261,GO:0006725,GO:0006807,GO:0007049,GO:0007275,GO:0007346,GO:0008150,GO:0008152,GO:0008283,GO:0009058,GO:0009059,GO:0009653,GO:0009791,GO:0009888,GO:0009987,GO:0010015,GO:0010101,GO:0010102,GO:0010311,GO:0010374,GO:0010389,GO:0010440,GO:0010444,GO:0010564,GO:0022402,GO:0022622,GO:0030154,GO:0032501,GO:0032502,GO:…	-	ko:K06627	ko04110,ko04152,ko04218,ko04914,ko05161,ko05165,ko05169,ko05203,map04110,map04152,map04218,map04914,map05161,map05165,map05169,map05203	M00693	-	-	ko00000,ko00001,ko00002,ko03032,ko03036	-	-	-	Cyclin_C,Cyclin_N	sp|Q2QQ96|CCA21_ORYSJ	8.17214	7.3251	8.19122	0.391889	0.361226	0.718024	0.298423	0.435816	0.283785	0.409645	0	0.180259
Ped09CXg22220	40148.OGLUM04G20920.1	2.06e-80	247	KOG1674@1|root,KOG1674@2759|Eukaryota,37K82@33090|Viridiplantae,3G88K@35493|Streptophyta,3KZAP@4447|Liliopsida,3IGPZ@38820|Poales	35493|Streptophyta	L	Cyclin	-	-	-	-	-	-	-	-	-	-	-	-	Cyclin	sp|Q7FAT5|CCP21_ORYSJ	0	0	0	0.143308	0	0.132559	0.217228	0.090428	0	0	0.22269	0.208068
Ped09Cg20300	4565.Traes_1AL_F3090C052.2	3.47e-240	671	COG5024@1|root,KOG0654@2759|Eukaryota,37QNA@33090|Viridiplantae,3GFDJ@35493|Streptophyta,3KPCA@4447|Liliopsida,3ITGP@38820|Poales	35493|Streptophyta	D	Belongs to the cyclin family	-	GO:0000003,GO:0000280,GO:0003006,GO:0005575,GO:0005622,GO:0005623,GO:0005634,GO:0005737,GO:0006996,GO:0007049,GO:0007135,GO:0007140,GO:0007275,GO:0007276,GO:0008150,GO:0009555,GO:0009556,GO:0009987,GO:0016043,GO:0019953,GO:0022402,GO:0022412,GO:0022414,GO:0032501,GO:0032502,GO:0032504,GO:0034293,GO:0043226,GO:0043227,GO:0043229,GO:0043231,GO:0043934,GO:0044424,GO:0044464,GO:0044703,GO:0048229,GO:…	-	ko:K06627	ko04110,ko04152,ko04218,ko04914,ko05161,ko05165,ko05169,ko05203,map04110,map04152,map04218,map04914,map05161,map05165,map05169,map05203	M00693	-	-	ko00000,ko00001,ko00002,ko03032,ko03036	-	-	-	Cyclin_C,Cyclin_N	sp|Q0INT0|CCA13_ORYSJ	8.45242	6.83674	6.58654	2.15052	1.69957	3.46517	1.98005	1.84607	1.92326	1.81174	0.918584	0.919906
Ped03Cg07730	4530.OS03T0737600-01	4.56e-221	611	COG5333@1|root,KOG2496@2759|Eukaryota,37HSZ@33090|Viridiplantae,3G8BQ@35493|Streptophyta,3KQP8@4447|Liliopsida,3I36F@38820|Poales	35493|Streptophyta	DKL	Belongs to the cyclin family	-	GO:0000079,GO:0000307,GO:0001101,GO:0001932,GO:0001934,GO:0003674,GO:0003824,GO:0004672,GO:0005575,GO:0005622,GO:0005623,GO:0005634,GO:0005737,GO:0006355,GO:0006357,GO:0006464,GO:0006468,GO:0006793,GO:0006796,GO:0006807,GO:0006950,GO:0008150,GO:0008152,GO:0009314,GO:0009414,GO:0009415,GO:0009416,GO:0009628,GO:0009637,GO:0009889,GO:0009891,GO:0009893,GO:0009987,GO:0010035,GO:0010118,GO:0010119,GO:…	-	ko:K06634	ko03022,ko03420,ko04110,map03022,map03420,map04110	M00290	-	-	ko00000,ko00001,ko00002,ko03021,ko03400	-	-	-	Cyclin_C_2,Cyclin_N	sp|Q10D80|CCH11_ORYSJ	15.1198	15.2768	11.7623	14.0316	17.0325	13.6946	14.7703	16.2754	16.6043	16.0139	8.78522	11.2065
Ped04Dg16670	38727.Pavir.Ga01024.1.p	2.7e-235	655	COG5024@1|root,KOG0653@2759|Eukaryota,37K6W@33090|Viridiplantae,3G7ME@35493|Streptophyta,3KV53@4447|Liliopsida,3I77W@38820|Poales	35493|Streptophyta	D	Belongs to the cyclin family	-	-	-	ko:K21777	-	-	-	-	ko00000,ko03032,ko03036	-	-	-	Cyclin_C,Cyclin_N	sp|Q7XSJ6|CCB21_ORYSJ	56.1436	38.4137	52.6928	3.03365	4.16349	6.30591	2.09741	2.57852	2.67185	1.28095	1.49424	0.908349
Ped05Cg13380	77586.LPERR07G21030.2	2.92e-12	68.6	COG5024@1|root,KOG0653@2759|Eukaryota,37K6W@33090|Viridiplantae,3G7ME@35493|Streptophyta,3KP4I@4447|Liliopsida,3ICK2@38820|Poales	35493|Streptophyta	D	Belongs to the cyclin family	-	-	-	ko:K21777	-	-	-	-	ko00000,ko03032,ko03036	-	-	-	Cyclin_C,Cyclin_N	sp|A2YH60|CCB22_ORYSI	0	0	0	0	0	0	0	0	0	0	0	0
Ped04Cg23920	4558.Sb10g030790.1	1.67e-18	93.6	COG5024@1|root,KOG0653@2759|Eukaryota,37K6W@33090|Viridiplantae,3G7ME@35493|Streptophyta,3KP4I@4447|Liliopsida,3ICK2@38820|Poales	35493|Streptophyta	D	Belongs to the cyclin family	-	-	-	ko:K21777	-	-	-	-	ko00000,ko03032,ko03036	-	-	-	Cyclin_C,Cyclin_N	sp|A2YH60|CCB22_ORYSI	3.40541	3.92501	2.63288	4.72893	7.8037	4.51152	4.74197	6.15267	6.11648	4.31085	3.21991	2.92267
Ped10Dg11080	4537.OPUNC10G17170.1	8.88e-113	328	KOG1674@1|root,KOG1674@2759|Eukaryota,37S1J@33090|Viridiplantae,3GAQ0@35493|Streptophyta,3KVBX@4447|Liliopsida,3I2VT@38820|Poales	35493|Streptophyta	S	Cyclin	-	-	-	-	-	-	-	-	-	-	-	-	Cyclin	sp|Q7XC35|CCP41_ORYSJ	0.746894	0.775796	0.932431	2.91144	8.06377	2.90049	3.90525	8.70752	11.5252	0.684526	2.8032	0.16891
Ped09DXg05030	4577.GRMZM2G408242_P04	4.84e-134	387	COG5333@1|root,KOG0794@2759|Eukaryota,37M1X@33090|Viridiplantae,3GC6F@35493|Streptophyta,3KRP6@4447|Liliopsida,3ICKH@38820|Poales	35493|Streptophyta	K	Belongs to the cyclin family	-	GO:0000079,GO:0000307,GO:0001932,GO:0001934,GO:0003674,GO:0005575,GO:0005622,GO:0005623,GO:0005634,GO:0006355,GO:0006357,GO:0008150,GO:0009889,GO:0009891,GO:0009893,GO:0010468,GO:0010556,GO:0010557,GO:0010562,GO:0010604,GO:0010628,GO:0016538,GO:0019207,GO:0019219,GO:0019220,GO:0019222,GO:0019887,GO:0030234,GO:0031323,GO:0031325,GO:0031326,GO:0031328,GO:0031399,GO:0031401,GO:0032268,GO:0032270,GO:…	-	ko:K15161	-	-	-	-	ko00000,ko03021	-	-	-	Cyclin_N	sp|P93411|CCC11_ORYSJ	2.58013	3.08119	2.34972	1.95329	2.02079	2.61381	2.49023	1.6805	1.59157	1.53665	0.822716	1.73475
Ped01Cg33700	4565.Traes_3B_63290CEE1.1	6.48e-154	441	COG5333@1|root,KOG0834@2759|Eukaryota,37HSU@33090|Viridiplantae,3GEUS@35493|Streptophyta,3KZ1Y@4447|Liliopsida,3IFHA@38820|Poales	35493|Streptophyta	D	Belongs to the cyclin family	-	GO:0000079,GO:0000307,GO:0001932,GO:0001934,GO:0003674,GO:0005575,GO:0005622,GO:0005623,GO:0005634,GO:0006355,GO:0006357,GO:0008150,GO:0009889,GO:0009891,GO:0009893,GO:0010468,GO:0010556,GO:0010557,GO:0010562,GO:0010604,GO:0010628,GO:0016538,GO:0019207,GO:0019219,GO:0019220,GO:0019222,GO:0019887,GO:0030234,GO:0031323,GO:0031325,GO:0031326,GO:0031328,GO:0031399,GO:0031401,GO:0032268,GO:0032270,GO:…	-	ko:K15188	ko05202,map05202	-	-	-	ko00000,ko00001,ko03021	-	-	-	Cyclin_N	sp|Q2QQS5|CCT14_ORYSJ	5.19929	5.82747	5.7298	3.32669	3.50919	4.94695	3.75014	4.94719	4.29532	4.54252	3.91097	4.8211
Ped12Cg09040	4537.OPUNC03G23110.1	7.67e-72	227	COG5024@1|root,KOG0654@2759|Eukaryota,37MYU@33090|Viridiplantae,3G7YM@35493|Streptophyta,3KU0Y@4447|Liliopsida,3IBW3@38820|Poales	35493|Streptophyta	D	Belongs to the cyclin family	CYCA3-1	GO:0005575,GO:0005622,GO:0005623,GO:0005634,GO:0005737,GO:0043226,GO:0043227,GO:0043229,GO:0043231,GO:0044424,GO:0044464	-	ko:K06627	ko04110,ko04152,ko04218,ko04914,ko05161,ko05165,ko05169,ko05203,map04110,map04152,map04218,map04914,map05161,map05165,map05169,map05203	M00693	-	-	ko00000,ko00001,ko00002,ko03032,ko03036	-	-	-	Cyclin_C,Cyclin_N	sp|Q75I54|CCA31_ORYSJ	0	0	0	0	0	0	0	0	0	0	0	0
Ped03Dg19130	3847.GLYMA06G14850.1	1.63e-145	413	28JEF@1|root,2QUZN@2759|Eukaryota,37JJB@33090|Viridiplantae,3GXCJ@35493|Streptophyta,4JF14@91835|fabids	35493|Streptophyta	S	Rare lipoprotein A (RlpA)-like double-psi beta-barrel	EXP2	GO:0005575,GO:0005618,GO:0005623,GO:0006949,GO:0008150,GO:0009653,GO:0009987,GO:0016020,GO:0030312,GO:0032502,GO:0044464,GO:0048646,GO:0048856,GO:0071944	-	ko:K20628	-	-	-	-	ko00000	-	-	-	DPBB_1,Pollen_allerg_1	sp|Q9M4X7|EXPA6_ORYSJ	1.9159	1.21232	2.60357	0.667739	9.16924	1.69268	0.728681	3.49037	2.60384	0	0.285883	0.284497
Ped03Cg25050	29730.Gorai.011G209100.1	8.15e-150	424	28JEF@1|root,2QUZN@2759|Eukaryota,37JJB@33090|Viridiplantae,3GXCJ@35493|Streptophyta	35493|Streptophyta	S	atexp8,atexpa8,athexp alpha 1.11,exp8,expa8	EXP2	GO:0005575,GO:0005618,GO:0005623,GO:0006949,GO:0008150,GO:0009653,GO:0009987,GO:0016020,GO:0030312,GO:0032502,GO:0044464,GO:0048646,GO:0048856,GO:0071944	-	ko:K20628	-	-	-	-	ko00000	-	-	-	DPBB_1,Pollen_allerg_1	sp|A2Y5R6|EXPA4_ORYSI	25.9145	19.136	18.4641	11.2813	27.155	49.7883	16.238	27.9505	19.8027	8.00148	0	0.18538
Ped05Cg00340	4558.Sb01g003120.1	1.07e-155	440	28JEF@1|root,2QR06@2759|Eukaryota,37JKQ@33090|Viridiplantae,3GATN@35493|Streptophyta,3KV4T@4447|Liliopsida,3I8AC@38820|Poales	35493|Streptophyta	S	Lytic transglycolase	-	-	-	-	-	-	-	-	-	-	-	-	DPBB_1,Pollen_allerg_1	sp|Q852A1|EXPA7_ORYSJ	46.5107	31.1611	52.7723	20.3468	18.4324	25.6332	26.2576	29.4885	25.184	1.48012	1.85448	2.47911
Ped02Dg25620	4577.GRMZM2G105844_P01	1.24e-71	224	28JEF@1|root,2QPUJ@2759|Eukaryota,37QDG@33090|Viridiplantae,3G7UW@35493|Streptophyta,3KNFJ@4447|Liliopsida,3IU29@38820|Poales	35493|Streptophyta	S	Pollen allergen	-	-	-	ko:K20628	-	-	-	-	ko00000	-	-	-	DPBB_1,Pollen_allerg_1	sp|Q6ZGU9|EXPA5_ORYSJ	17.7121	11.3054	11.4931	2.74232	3.86619	4.4291	1.34884	2.60134	1.97076	0.761066	0	0.177469
Ped01Dg09700	40149.OMERI01G32010.1	6.31e-172	480	28JEF@1|root,2QUZN@2759|Eukaryota,37JJB@33090|Viridiplantae,3GXCJ@35493|Streptophyta,3KXBK@4447|Liliopsida,3I8WH@38820|Poales	35493|Streptophyta	S	Pollen allergen	-	-	-	-	-	-	-	-	-	-	-	-	DPBB_1,Pollen_allerg_1	sp|Q40636|EXPA2_ORYSJ	38.6536	62.64	39.9033	390.855	256.449	299.369	229.458	478.291	271.825	126.871	178.758	165.064
Ped06Cg23790	4577.GRMZM2G368886_P01	2.09e-59	190	28JEF@1|root,2QR06@2759|Eukaryota,37JKQ@33090|Viridiplantae,3GATN@35493|Streptophyta,3KV4T@4447|Liliopsida,3I8AC@38820|Poales	35493|Streptophyta	S	Lytic transglycolase	-	-	-	-	-	-	-	-	-	-	-	-	DPBB_1,Pollen_allerg_1	sp|Q852A1|EXPA7_ORYSJ	3.9488	5.47995	3.4475	0	0.117664	0.183734	0.145123	0.699172	0.204295	0	0	0
Ped01Cg17520	40149.OMERI01G32010.1	8.01e-175	488	28JEF@1|root,2QUZN@2759|Eukaryota,37JJB@33090|Viridiplantae,3GXCJ@35493|Streptophyta,3KXBK@4447|Liliopsida,3I8WH@38820|Poales	35493|Streptophyta	S	Pollen allergen	-	-	-	-	-	-	-	-	-	-	-	-	DPBB_1,Pollen_allerg_1	sp|Q40636|EXPA2_ORYSJ	5.87727	11.0577	3.96529	160.713	55.0518	139.747	59.0814	111.313	43.8043	31.6105	105.031	97.0474
Ped05Cg12610	15368.BRADI2G22290.1	8.28e-171	478	28JEF@1|root,2QUZN@2759|Eukaryota,37JJB@33090|Viridiplantae,3GXCJ@35493|Streptophyta,3KSIY@4447|Liliopsida,3I9HV@38820|Poales	35493|Streptophyta	S	Lytic transglycolase	-	-	-	-	-	-	-	-	-	-	-	-	DPBB_1,Pollen_allerg_1	sp|A2Y5R6|EXPA4_ORYSI	15.484	35.0002	18.5645	57.0753	99.9031	21.7843	79.6728	126.582	101.488	22.9226	22.1728	21.144
Ped03Cg02520	4555.Si037085m	7.37e-181	504	28JEF@1|root,2QR06@2759|Eukaryota,37JKQ@33090|Viridiplantae,3GATN@35493|Streptophyta,3KV4T@4447|Liliopsida,3I8AC@38820|Poales	35493|Streptophyta	S	Lytic transglycolase	-	-	-	-	-	-	-	-	-	-	-	-	DPBB_1,Pollen_allerg_1	sp|Q852A1|EXPA7_ORYSJ	6.91222	7.72239	10.1334	4.78481	4.88295	3.70804	4.14751	5.97498	4.07312	0	2.9139	1.33893
Ped09CXg27050	40149.OMERI02G30150.1	2.07e-163	461	28JEF@1|root,2QPUJ@2759|Eukaryota,37YUG@33090|Viridiplantae,3GNJI@35493|Streptophyta,3M9AQ@4447|Liliopsida,3IA8T@38820|Poales	35493|Streptophyta	S	Lytic transglycolase	-	-	-	ko:K20628	-	-	-	-	ko00000	-	-	-	DPBB_1,Pollen_allerg_1	sp|Q6ZGU9|EXPA5_ORYSJ	7.42651	5.04301	6.74474	0.888472	0.430408	0.990869	0.976143	0.406102	0	0	0	0.141125
Ped01Dg30630	4537.OPUNC01G09270.1	8.86e-150	425	28JEF@1|root,2RRPR@2759|Eukaryota,386DM@33090|Viridiplantae,3GUAX@35493|Streptophyta,3KYS7@4447|Liliopsida,3I3Y2@38820|Poales	35493|Streptophyta	S	Rare lipoprotein A (RlpA)-like double-psi beta-barrel	-	-	-	-	-	-	-	-	-	-	-	-	DPBB_1,Pollen_allerg_1	sp|Q4PR53|EXPA9_ORYSJ	0	0	0	0	0	0	0	0	0	0	0	0
Ped05Dg14530	4565.Traes_3B_C6732F2E7.1	1.77e-157	444	2CMVV@1|root,2QS90@2759|Eukaryota,37JN4@33090|Viridiplantae,3GDKP@35493|Streptophyta,3KSE9@4447|Liliopsida,3IKJS@38820|Poales	35493|Streptophyta	S	Rare lipoprotein A (RlpA)-like double-psi beta-barrel	-	-	-	-	-	-	-	-	-	-	-	-	DPBB_1,Pollen_allerg_1	sp|Q9XHX0|EXPA8_ORYSJ	0	0	0	0	0	0	0	0	0	0	0	0
Ped03Dg02470	4555.Si037085m	2.57e-181	505	28JEF@1|root,2QR06@2759|Eukaryota,37JKQ@33090|Viridiplantae,3GATN@35493|Streptophyta,3KV4T@4447|Liliopsida,3I8AC@38820|Poales	35493|Streptophyta	S	Lytic transglycolase	-	-	-	-	-	-	-	-	-	-	-	-	DPBB_1,Pollen_allerg_1	sp|Q852A1|EXPA7_ORYSJ	10.8917	24.4768	17.7383	21.6873	10.9657	15.2172	23.606	26.9012	14.7306	1.31852	7.6374	3.27128
Ped01Dg30640	4513.MLOC_81957.1	6.21e-157	444	2CMVV@1|root,2QS90@2759|Eukaryota,37JN4@33090|Viridiplantae,3GDKP@35493|Streptophyta,3KSE9@4447|Liliopsida,3I402@38820|Poales	35493|Streptophyta	S	Pollen allergen	EXPA17	GO:0005575,GO:0005618,GO:0005623,GO:0007275,GO:0008150,GO:0009653,GO:0009664,GO:0009791,GO:0009827,GO:0009828,GO:0009987,GO:0010015,GO:0010101,GO:0010102,GO:0010311,GO:0016020,GO:0016043,GO:0022622,GO:0030312,GO:0032501,GO:0032502,GO:0042545,GO:0044464,GO:0045229,GO:0048364,GO:0048527,GO:0048528,GO:0048646,GO:0048731,GO:0048856,GO:0071554,GO:0071555,GO:0071669,GO:0071840,GO:0071944,GO:0090696,GO:…	-	-	-	-	-	-	-	-	-	-	DPBB_1,Pollen_allerg_1	sp|Q9XHX0|EXPA8_ORYSJ	0	0	0	0	0	0	0	0	0	0	0.422657	0
Ped05Dg07040	4537.OPUNC05G17930.1	1.63e-171	479	28JEF@1|root,2QUZN@2759|Eukaryota,37JJB@33090|Viridiplantae,3GXCJ@35493|Streptophyta,3KSIY@4447|Liliopsida,3I9HV@38820|Poales	35493|Streptophyta	S	Lytic transglycolase	-	-	-	-	-	-	-	-	-	-	-	-	DPBB_1,Pollen_allerg_1	sp|A2Y5R6|EXPA4_ORYSI	10.6534	9.55232	7.03032	37.4125	47.4012	44.2687	36.5809	52.0392	54.1265	9.35071	8.88511	4.79994
Ped04Cg23400	4529.ORUFI04G05690.1	3.48e-174	487	28JEF@1|root,2QVVV@2759|Eukaryota,37K0X@33090|Viridiplantae,3GE4D@35493|Streptophyta,3KWT2@4447|Liliopsida,3ICWQ@38820|Poales	35493|Streptophyta	S	Pollen allergen	-	-	-	-	-	-	-	-	-	-	-	-	DPBB_1,Pollen_allerg_1	sp|Q7XWU8|EXPA1_ORYSJ	36.7109	79.3439	29.9598	115.547	466.859	64.539	75.8814	366.6	375.649	0.12054	0	0
Ped02Dg06340	4533.OB02G17090.1	0	3233	KOG1835@1|root,KOG1835@2759|Eukaryota,37IXG@33090|Viridiplantae,3G92H@35493|Streptophyta,3KR2A@4447|Liliopsida,3I3ET@38820|Poales	35493|Streptophyta	S	Nuclear pore complex scaffold, nucleoporins 186/192/205	-	GO:0003674,GO:0005198,GO:0005575,GO:0005622,GO:0005623,GO:0005634,GO:0005635,GO:0005643,GO:0005737,GO:0006810,GO:0006913,GO:0006996,GO:0006997,GO:0006999,GO:0008150,GO:0009507,GO:0009536,GO:0009987,GO:0012505,GO:0016043,GO:0017056,GO:0031967,GO:0031975,GO:0032991,GO:0043226,GO:0043227,GO:0043229,GO:0043231,GO:0043933,GO:0044422,GO:0044424,GO:0044428,GO:0044444,GO:0044446,GO:0044464,GO:0044611,GO:…	-	ko:K14310	ko03013,map03013	M00427	-	-	ko00000,ko00001,ko00002,ko03019,ko03036	1.I.1	-	-	Nup192	sp|F4KBW6|NU205_ARATH	25.3659	22.59	24.2754	7.1731	6.51852	8.83057	7.24355	6.92757	7.29647	8.85765	5.11482	5.17467
Ped02Dg26440	4537.OPUNC02G30430.1	0	1371	COG1231@1|root,KOG0029@2759|Eukaryota,37IHR@33090|Viridiplantae,3GFQ9@35493|Streptophyta,3KVDB@4447|Liliopsida,3IDBS@38820|Poales	35493|Streptophyta	Q	Flavin containing amine oxidoreductase	-	GO:0005575,GO:0005622,GO:0005623,GO:0005634,GO:0006325,GO:0006464,GO:0006476,GO:0006479,GO:0006807,GO:0006996,GO:0007275,GO:0008150,GO:0008152,GO:0008213,GO:0009987,GO:0016043,GO:0016569,GO:0016570,GO:0016571,GO:0016575,GO:0018022,GO:0018193,GO:0018205,GO:0019538,GO:0022622,GO:0032259,GO:0032501,GO:0032502,GO:0034968,GO:0035601,GO:0036211,GO:0043170,GO:0043226,GO:0043227,GO:0043229,GO:0043231,GO:…	-	ko:K11450	ko04714,map04714	-	-	-	ko00000,ko00001,ko01000,ko03036	-	-	-	Amino_oxidase,SWIRM	sp|Q6Z690|LDL1_ORYSJ	1.97344	2.3093	2.24496	0.96344	0.778137	0.840052	1.43642	1.75594	1.17548	0.893635	1.35591	1.09291
Ped03Cg17470	4538.ORGLA03G0080800.1	0	1005	2BX2Q@1|root,2QU3F@2759|Eukaryota,37MW4@33090|Viridiplantae,3GCAX@35493|Streptophyta,3KN7N@4447|Liliopsida,3I8V2@38820|Poales	35493|Streptophyta	S	zinc finger CCCH domain-containing protein	-	-	-	-	-	-	-	-	-	-	-	-	Surp	sp|Q6YYC0|C3H55_ORYSJ	5.04796	4.08998	4.83451	3.2034	2.07007	3.73843	3.32306	2.79825	2.49016	3.42701	3.49611	3.40119
Ped03Cg05430	38727.Pavir.J03037.1.p	5.84e-46	149	2B65R@1|root,2S8WQ@2759|Eukaryota,37WXI@33090|Viridiplantae,3GMA2@35493|Streptophyta,3M7QE@4447|Liliopsida,3IJKQ@38820|Poales	35493|Streptophyta	S	Auxin responsive protein	-	-	-	ko:K14488	ko04075,map04075	-	-	-	ko00000,ko00001	-	-	-	Auxin_inducible	-	0	0	0	0	0	0.104786	0	0	0	0	0	0.380325
Ped03Cg07220	4555.Si035954m	2.44e-197	557	28JU8@1|root,2QS85@2759|Eukaryota,37NMQ@33090|Viridiplantae,3G8AU@35493|Streptophyta,3KVZM@4447|Liliopsida,3I75Q@38820|Poales	35493|Streptophyta	S	photosynthetic electron transport in photosystem I	-	GO:0005575,GO:0005622,GO:0005623,GO:0005737,GO:0006091,GO:0008150,GO:0008152,GO:0009507,GO:0009536,GO:0009767,GO:0009773,GO:0009893,GO:0009987,GO:0010468,GO:0010604,GO:0010628,GO:0015979,GO:0016020,GO:0019222,GO:0019684,GO:0022900,GO:0043226,GO:0043227,GO:0043229,GO:0043231,GO:0044237,GO:0044424,GO:0044444,GO:0044464,GO:0048518,GO:0050789,GO:0055114,GO:0060255,GO:0065007	-	-	-	-	-	-	-	-	-	-	-	sp|Q9C503|NDF5_ARATH	1.2936	0.904352	0.641498	0.60073	0.771355	2.3584	1.05411	0.454796	0.348099	0.661911	0	0.093851
Ped05Dg12170	4513.MLOC_68443.3	7.03e-236	653	COG0515@1|root,KOG1187@2759|Eukaryota,37M91@33090|Viridiplantae,3G8TK@35493|Streptophyta,3KTS1@4447|Liliopsida,3I2X1@38820|Poales	35493|Streptophyta	T	Belongs to the protein kinase superfamily	-	-	2.7.11.1	ko:K04733	ko04010,ko04064,ko04620,ko04621,ko04624,ko04722,ko05133,ko05140,ko05142,ko05145,ko05152,ko05162,ko05164,map04010,map04064,map04620,map04621,map04624,map04722,map05133,map05140,map05142,map05145,map05152,map05162,map05164	M00686	-	-	ko00000,ko00001,ko00002,ko01000,ko01001	-	-	-	Pkinase_Tyr	sp|Q8GZ99|HPCA1_ARATH	36.4929	24.5975	31.3651	2.37714	3.74542	3.29903	2.41687	6.2549	7.49908	0.536759	0.256014	0.399112
PedCtg00695g00050	38727.Pavir.J16726.1.p	1.11e-71	225	COG3866@1|root,2QQ5F@2759|Eukaryota,37HIU@33090|Viridiplantae,3G7PT@35493|Streptophyta,3KUK7@4447|Liliopsida,3IBSN@38820|Poales	35493|Streptophyta	G	Pectate lyase	-	GO:0005575,GO:0016020	4.2.2.2	ko:K01728	ko00040,ko02024,map00040,map02024	-	R02361,R06240	RC00049,RC00705	ko00000,ko00001,ko01000	-	-	-	Pec_lyase_C	sp|Q93WF1|PLY20_ARATH	0	0	0	0	0	0	0	0	0	0	0	0
Ped01Cg12350	4537.OPUNC01G39720.1	0	1742	COG1196@1|root,KOG0933@2759|Eukaryota,37IA8@33090|Viridiplantae,3GAX1@35493|Streptophyta,3KV94@4447|Liliopsida,3I5BN@38820|Poales	35493|Streptophyta	BD	Structural maintenance of chromosomes protein	-	GO:0000793,GO:0000796,GO:0003674,GO:0005215,GO:0005575,GO:0005622,GO:0005623,GO:0005634,GO:0005694,GO:0032991,GO:0043226,GO:0043227,GO:0043228,GO:0043229,GO:0043231,GO:0043232,GO:0044422,GO:0044424,GO:0044427,GO:0044446,GO:0044464,GO:0044815	-	ko:K06674	ko04111,map04111	-	-	-	ko00000,ko00001,ko03036	-	-	-	SMC_N,SMC_hinge	sp|Q9SN90|SMC22_ARATH	7.18884	7.11424	7.41591	0.34491	0.208513	0.639711	0.219958	0.263482	0.101737	0.415087	0.527949	0.495053
Ped02Cg11590	77586.LPERR02G11420.1	5.28e-84	261	29NHG@1|root,2R5HS@2759|Eukaryota,386B1@33090|Viridiplantae,3GU80@35493|Streptophyta,3KY11@4447|Liliopsida,3I6DQ@38820|Poales	35493|Streptophyta	-	-	-	-	-	-	-	-	-	-	-	-	-	-	-	-	9.04491	10.6223	9.31367	12.8915	10.4572	15.1665	17.1458	12.7101	10.0639	20.3696	11.1075	13.6031
Ped09DXg06660	15368.BRADI4G32987.1	0	1143	COG1505@1|root,KOG2237@2759|Eukaryota,37J4J@33090|Viridiplantae,3G97Y@35493|Streptophyta,3KWNE@4447|Liliopsida,3IBNY@38820|Poales	35493|Streptophyta	O	Prolyl oligopeptidase family	-	-	-	-	-	-	-	-	-	-	-	-	Peptidase_S9,Peptidase_S9_N	sp|Q59536|PTRB_MORLA	2.70437	2.32079	2.06391	0.717927	0.518983	0.814171	1.02555	0.507962	0.347059	0.429733	0.30428	0.372673
Ped09Cg05710	4533.OB09G14700.1	1.05e-118	341	2CCPC@1|root,2QQY0@2759|Eukaryota,37R6U@33090|Viridiplantae,3G7HY@35493|Streptophyta,3KTTF@4447|Liliopsida,3I8HR@38820|Poales	35493|Streptophyta	S	conserved protein UCP009193	-	-	-	-	-	-	-	-	-	-	-	-	DUF4588	-	11.273	12.6423	11.1482	18.0421	15.7724	21.4147	16.422	17.9179	15.7026	19.2357	18.7261	22.4217
Ped07Cg11130	4513.MLOC_59412.1	2.62e-75	229	2C42X@1|root,2RXVW@2759|Eukaryota,37U15@33090|Viridiplantae,3GIBW@35493|Streptophyta,3M6SI@4447|Liliopsida,3ITMN@38820|Poales	35493|Streptophyta	S	Senescence regulator	-	-	-	-	-	-	-	-	-	-	-	-	Senescence_reg	sp|O80698|S406_ARATH	0.927968	1.6499	1.08777	7.72419	4.87208	6.53585	4.34251	6.76799	5.92481	16.6123	19.045	15.9551
PedCtg00261g00010	77586.LPERR07G14100.1	2.06e-139	464	KOG4658@1|root,KOG4658@2759|Eukaryota,384A9@33090|Viridiplantae,3GSA1@35493|Streptophyta,3M3MR@4447|Liliopsida,3IGRG@38820|Poales	35493|Streptophyta	T	Disease resistance protein RPM1	-	-	-	-	-	-	-	-	-	-	-	-	NB-ARC	sp|Q2QZF1|PIK6_ORYSJ	0	0	0	0.037775	0.028546	0	0	0.051453	0.055196	0	0	0
Ped05Cg16980	4565.Traes_1AL_9699BA478.1	4.73e-102	296	KOG3364@1|root,KOG3364@2759|Eukaryota,37U1T@33090|Viridiplantae,3GI8Z@35493|Streptophyta,3KYCS@4447|Liliopsida,3IBMQ@38820|Poales	35493|Streptophyta	M	Component of the peroxisomal and mitochondrial division machineries. Plays a role in promoting the fission of mitochondria and peroxisomes	-	GO:0005575,GO:0005622,GO:0005623,GO:0005737,GO:0005739,GO:0005777,GO:0006996,GO:0007005,GO:0007031,GO:0008150,GO:0009507,GO:0009536,GO:0009987,GO:0016043,GO:0016559,GO:0042579,GO:0043226,GO:0043227,GO:0043229,GO:0043231,GO:0044424,GO:0044444,GO:0044464,GO:0048285,GO:0071840	-	ko:K17969	ko04137,ko04139,map04137,map04139	-	-	-	ko00000,ko00001,ko03029	-	-	-	Fis1_TPR_C,Fis1_TPR_N	sp|Q9M1J1|FIS1A_ARATH	33.7355	30.0317	29.4674	50.306	42.2961	42.9838	43.5817	43.5788	39.788	37.2862	33.0178	39.9503
Ped08Cg04040	4529.ORUFI02G07600.3	2.85e-71	225	COG5347@1|root,KOG1030@1|root,KOG0703@2759|Eukaryota,KOG1030@2759|Eukaryota,37HHT@33090|Viridiplantae,3GGQH@35493|Streptophyta,3KSHU@4447|Liliopsida,3IB3W@38820|Poales	35493|Streptophyta	T	Putative GTPase activating protein for Arf	-	-	-	ko:K12486	ko04144,map04144	-	-	-	ko00000,ko00001,ko04131	-	-	-	ArfGap,C2	sp|Q9FVJ3|AGD12_ARATH	6.79185	7.34334	5.71814	4.67887	7.64014	5.93886	8.16036	7.69035	5.98392	7.18147	4.42655	4.95875
Ped09Cg01000	4565.Traes_2BS_3212EB7DF.1	2.02e-74	242	2D08R@1|root,2SD7G@2759|Eukaryota,389IM@33090|Viridiplantae,3GYPQ@35493|Streptophyta,3MBBT@4447|Liliopsida,3IUXU@38820|Poales	4565.Traes_2BS_3212EB7DF.1|-	-	-	-	-	-	-	-	-	-	-	-	-	-	-	-	-	0.284298	0	0	0	0.038375	1.34027	1.92157	0	0	0.084932	0	0.045796
Ped02Dg23540	77586.LPERR02G24490.1	0	2052	KOG4386@1|root,KOG4386@2759|Eukaryota,37Q1Z@33090|Viridiplantae,3GGDS@35493|Streptophyta,3KR2R@4447|Liliopsida,3IBKC@38820|Poales	35493|Streptophyta	M	Foie gras liver health family 1	-	-	-	ko:K02575,ko:K20308	ko00910,map00910	M00615	-	-	ko00000,ko00001,ko00002,ko02000,ko04131	2.A.1.8	-	-	Foie-gras_1,Gryzun-like	sp|Q5ZI89|TPC11_CHICK	6.65145	7.10266	6.42983	6.42111	6.76893	6.09628	8.01057	8.11295	8.56787	6.6612	6.17909	6.50209
Ped10Dg07710	37682.EMT21422	1.89e-71	221	COG0456@1|root,KOG3139@2759|Eukaryota,37U2Q@33090|Viridiplantae,3GI15@35493|Streptophyta,3M05W@4447|Liliopsida,3IGVD@38820|Poales	35493|Streptophyta	S	FR47-like protein	-	-	-	-	-	-	-	-	-	-	-	-	Acetyltransf_1	-	0.176826	0.366236	0.123548	0.134292	0.153471	0	0	0	0	0	0.47994	0
Ped08Dg04150	15368.BRADI3G15430.1	2.7e-103	307	2C0HP@1|root,2RZDK@2759|Eukaryota,37UJQ@33090|Viridiplantae,3GI33@35493|Streptophyta,3KP8W@4447|Liliopsida,3ICSA@38820|Poales	35493|Streptophyta	-	-	-	-	-	-	-	-	-	-	-	-	-	-	-	-	26.4812	29.0719	26.2189	101.275	71.3372	94.0264	77.9773	65.4891	49.4403	74.8302	69.159	86.4106
Ped11Cg04150	4537.OPUNC11G05450.1	5.12e-48	155	2E1QC@1|root,2S90I@2759|Eukaryota,37X23@33090|Viridiplantae,3GKM5@35493|Streptophyta,3M1RW@4447|Liliopsida,3IJA6@38820|Poales	35493|Streptophyta	-	-	-	-	-	-	-	-	-	-	-	-	-	-	-	-	0	0	0	0	0	0	0	0	0	0	0	0
Ped07Dg09200	4513.MLOC_62584.1	5.11e-21	91.7	KOG1192@1|root,KOG1192@2759|Eukaryota,37MYI@33090|Viridiplantae,3G8WS@35493|Streptophyta,3KUTA@4447|Liliopsida,3ICTI@38820|Poales	35493|Streptophyta	CG	Belongs to the UDP-glycosyltransferase family	-	GO:0001101,GO:0003674,GO:0003824,GO:0005575,GO:0005622,GO:0005623,GO:0005737,GO:0005829,GO:0006066,GO:0006082,GO:0006629,GO:0006714,GO:0006720,GO:0006721,GO:0006950,GO:0006970,GO:0008150,GO:0008152,GO:0008194,GO:0008300,GO:0009056,GO:0009414,GO:0009415,GO:0009628,GO:0009651,GO:0009687,GO:0009719,GO:0009725,GO:0009737,GO:0009819,GO:0009987,GO:0010029,GO:0010030,GO:0010033,GO:0010035,GO:0010294,GO:…	2.4.1.218	ko:K08237	-	-	-	-	ko00000,ko01000,ko01003	-	GT1	-	UDPGT	-	0	0	0	0	0	0	0	0	0	0	0	0
Ped09Cg18310	77586.LPERR08G03260.1	2.38e-121	362	28JQN@1|root,2QS3Z@2759|Eukaryota,37K92@33090|Viridiplantae,3G9HQ@35493|Streptophyta,3KPBH@4447|Liliopsida,3I4HT@38820|Poales	35493|Streptophyta	S	Protein of unknown function, DUF599	-	-	-	-	-	-	-	-	-	-	-	-	DUF599	-	0	0	0	0	0	0	0	0	0	0	0	0
PedCtg00953g00010	4533.OB04G18050.1	0	1042	KOG1947@1|root,KOG1947@2759|Eukaryota,37KBY@33090|Viridiplantae,3G9QD@35493|Streptophyta,3KWU4@4447|Liliopsida,3IE23@38820|Poales	35493|Streptophyta	S	F-box-like	AFB3	GO:0000003,GO:0000151,GO:0000822,GO:0001101,GO:0003006,GO:0003674,GO:0005488,GO:0005575,GO:0005622,GO:0005623,GO:0005737,GO:0005773,GO:0005774,GO:0007154,GO:0007165,GO:0007275,GO:0008144,GO:0008150,GO:0009555,GO:0009719,GO:0009725,GO:0009733,GO:0009734,GO:0009755,GO:0009791,GO:0009908,GO:0009987,GO:0010011,GO:0010033,GO:0010035,GO:0010152,GO:0010167,GO:0016020,GO:0019005,GO:0021700,GO:0022414,GO:…	-	-	-	-	-	-	-	-	-	-	F-box-like,LRR_6	sp|Q7XVM8|TIR1B_ORYSJ	40.5521	42.2881	36.7158	34.6406	40.3171	37.0648	34.7603	46.0303	47.5715	34.8521	31.0031	29.7045
Ped10Dg03620	29730.Gorai.001G118200.1	1.5e-17	88.2	KOG2939@1|root,KOG2939@2759|Eukaryota,37PQ7@33090|Viridiplantae,3G89U@35493|Streptophyta	35493|Streptophyta	S	coiled-coil domain-containing protein	-	-	-	-	-	-	-	-	-	-	-	-	DUF2451,Vps54_N	-	0	0	0	0	0	0	0	0	0	0	0	0
Ped09CXg30550	4538.ORGLA02G0317800.1	3.7e-152	444	COG5641@1|root,KOG1601@2759|Eukaryota,37NBN@33090|Viridiplantae,3G7EY@35493|Streptophyta,3KZNU@4447|Liliopsida,3I2QQ@38820|Poales	35493|Streptophyta	K	GATA zinc finger	-	GO:0000976,GO:0000977,GO:0000981,GO:0001012,GO:0001067,GO:0001085,GO:0001228,GO:0003674,GO:0003676,GO:0003677,GO:0003682,GO:0003690,GO:0003700,GO:0005488,GO:0005515,GO:0005575,GO:0005622,GO:0005623,GO:0005634,GO:0005667,GO:0006139,GO:0006351,GO:0006355,GO:0006357,GO:0006366,GO:0006725,GO:0006807,GO:0007275,GO:0007623,GO:0008134,GO:0008150,GO:0008152,GO:0009058,GO:0009059,GO:0009314,GO:0009416,GO:…	-	-	-	-	-	-	-	-	-	-	GATA	sp|Q9SV30|GATA8_ARATH	12.3509	16.9436	13.4519	21.0981	22.1396	20.4385	33.9213	37.854	29.7453	36.5077	57.483	51.2181
Ped09Cg08520	4565.Traes_5BL_DAFA62751.1	3.39e-193	540	KOG2287@1|root,KOG2287@2759|Eukaryota,37JEK@33090|Viridiplantae,3GDN5@35493|Streptophyta,3KR8X@4447|Liliopsida,3IF9S@38820|Poales	35493|Streptophyta	G	Belongs to the glycosyltransferase 31 family	-	-	-	-	-	-	-	-	-	-	-	-	Galactosyl_T	sp|Q9ASW1|B3GTG_ARATH	0	0	0	0.062897	0	0.078247	1.02004	0.044001	0.155946	21.0572	22.3289	22.1542
Ped07Dg03460	4565.Traes_2BL_B9145D951.2	0	1131	KOG0498@1|root,KOG0498@2759|Eukaryota,37MMZ@33090|Viridiplantae,3GACC@35493|Streptophyta,3M347@4447|Liliopsida,3ICKW@38820|Poales	35493|Streptophyta	PT	Ion channel	-	GO:0001101,GO:0003674,GO:0005215,GO:0005216,GO:0005242,GO:0005244,GO:0005249,GO:0005261,GO:0005267,GO:0005488,GO:0005515,GO:0005575,GO:0005623,GO:0005886,GO:0005887,GO:0006810,GO:0006811,GO:0006812,GO:0006813,GO:0006950,GO:0006970,GO:0007275,GO:0008150,GO:0008324,GO:0009414,GO:0009415,GO:0009628,GO:0009651,GO:0009653,GO:0009888,GO:0009987,GO:0010015,GO:0010035,GO:0010053,GO:0010054,GO:0010107,GO:…	-	ko:K21867	-	-	-	-	ko00000,ko02000	1.A.1.4	-	-	Ank_2,Ank_4,Ion_trans,KHA,cNMP_binding	sp|Q8H569|AKT3_ORYSJ	0.033326	0.022863	0.043679	0.097384	0.03004	0.021283	0.094801	0.051805	0.036017	0	0.196901	0.071457
Ped03Dg28210	40149.OMERI03G06320.1	2.12e-68	217	2CNBS@1|root,2QV2B@2759|Eukaryota,37SX1@33090|Viridiplantae,3GCDN@35493|Streptophyta,3KU3G@4447|Liliopsida,3I6SB@38820|Poales	35493|Streptophyta	S	VQ motif	-	GO:0005575,GO:0005622,GO:0005623,GO:0005634,GO:0006355,GO:0006873,GO:0006875,GO:0006883,GO:0008150,GO:0009889,GO:0009987,GO:0010468,GO:0010556,GO:0019219,GO:0019222,GO:0019725,GO:0030003,GO:0030004,GO:0030007,GO:0031323,GO:0031326,GO:0042592,GO:0043226,GO:0043227,GO:0043229,GO:0043231,GO:0043433,GO:0044092,GO:0044424,GO:0044464,GO:0047484,GO:0048519,GO:0048583,GO:0048585,GO:0048878,GO:0050789,GO:…	-	-	-	-	-	-	-	-	-	-	VQ	sp|Q9M9F0|VQ9_ARATH	0.535022	0.827205	0.775647	0.352338	0.620796	1.03658	0.682598	0.464713	0.343918	0.98657	0.380973	0.219712
Ped09CXg21870	15368.BRADI3G50480.1	1.47e-286	796	28MGK@1|root,2QU01@2759|Eukaryota,37KQX@33090|Viridiplantae,3GE47@35493|Streptophyta,3KMG7@4447|Liliopsida,3I88X@38820|Poales	35493|Streptophyta	S	Protein of unknown function (DUF632)	-	-	-	-	-	-	-	-	-	-	-	-	DUF630,DUF632	sp|Q9AQW1|REL2_ORYSJ	0.047498	0	0.162818	1.97087	0.494674	1.04611	0.757769	0.850693	0.242271	0.708477	0.87163	0.608081
Ped01Cg38820	4565.Traes_3AL_6D74A5E54.1	0	997	COG5021@1|root,KOG4441@1|root,KOG4276@2759|Eukaryota,KOG4441@2759|Eukaryota,37PBV@33090|Viridiplantae,3GG3J@35493|Streptophyta,3KUKC@4447|Liliopsida,3I4W6@38820|Poales	35493|Streptophyta	T	Farnesoic acid 0-methyl transferase	-	GO:0000151,GO:0003674,GO:0005488,GO:0005515,GO:0005575,GO:0005622,GO:0005623,GO:0005737,GO:0006508,GO:0006511,GO:0006807,GO:0008150,GO:0008152,GO:0009056,GO:0009057,GO:0009987,GO:0010498,GO:0019005,GO:0019222,GO:0019538,GO:0019899,GO:0019941,GO:0030162,GO:0030163,GO:0031461,GO:0031625,GO:0032991,GO:0043161,GO:0043170,GO:0043632,GO:0044237,GO:0044238,GO:0044248,GO:0044257,GO:0044260,GO:0044265,GO:…	-	-	-	-	-	-	-	-	-	-	BACK,BTB,F5_F8_type_C,Methyltransf_FA	sp|Q8LEV3|Y2060_ARATH	1.08921	1.61334	0.816516	1.12043	0.995399	1.13335	1.18497	1.40491	0.817429	1.11898	0.856184	0.859795
Ped01Dg18870	4533.OB01G34990.1	1.26e-113	333	2CME3@1|root,2QQ3G@2759|Eukaryota,37NIR@33090|Viridiplantae,3G7PK@35493|Streptophyta,3KM5T@4447|Liliopsida,3I4N8@38820|Poales	35493|Streptophyta	Q	Removal of H(2)O(2), oxidation of toxic reductants, biosynthesis and degradation of lignin, suberization, auxin catabolism, response to environmental stresses such as wounding, pathogen attack and oxidative stress	-	GO:0003674,GO:0003824,GO:0004601,GO:0005575,GO:0005618,GO:0005623,GO:0005911,GO:0008150,GO:0008152,GO:0009505,GO:0009506,GO:0009636,GO:0009664,GO:0009987,GO:0016043,GO:0016209,GO:0016491,GO:0016684,GO:0030054,GO:0030312,GO:0042221,GO:0044464,GO:0045229,GO:0050896,GO:0051716,GO:0055044,GO:0055114,GO:0070887,GO:0071554,GO:0071555,GO:0071669,GO:0071840,GO:0071944,GO:0097237,GO:0098754,GO:0098869,GO:…	1.11.1.7	ko:K00430	ko00940,ko01100,ko01110,map00940,map01100,map01110	-	R00602,R02596,R03919,R04007,R07443	RC00034	ko00000,ko00001,ko01000	-	-	-	peroxidase	sp|O22959|PER19_ARATH	0	0	0	0	0	0	0	0	0.059931	0	0	0
Ped07Dg15850	4565.Traes_3AL_35E911DAB.1	2.01e-43	165	KOG1874@1|root,KOG1874@2759|Eukaryota,37SVS@33090|Viridiplantae,3GF3W@35493|Streptophyta,3KU1E@4447|Liliopsida,3I52A@38820|Poales	35493|Streptophyta	K	Transcription factor/nuclear export subunit protein 2	-	GO:0000346,GO:0000347,GO:0000445,GO:0003674,GO:0003676,GO:0003723,GO:0003729,GO:0005488,GO:0005575,GO:0005622,GO:0005623,GO:0005634,GO:0005654,GO:0006139,GO:0006396,GO:0006403,GO:0006405,GO:0006406,GO:0006611,GO:0006725,GO:0006807,GO:0006810,GO:0006886,GO:0006913,GO:0008104,GO:0008150,GO:0008152,GO:0009892,GO:0009987,GO:0010033,GO:0010467,GO:0010468,GO:0010605,GO:0010608,GO:0010629,GO:0014070,GO:…	-	ko:K12879	ko03013,ko03040,map03013,map03040	M00405,M00406	-	-	ko00000,ko00001,ko00002,ko03019,ko03041	-	-	-	THOC2_N,Tho2,Thoc2	sp|F4IAT2|THOC2_ARATH	0	0	0	0	0	0	0	0	0	0	0	0
Ped12Cg00110	4537.OPUNC03G28580.1	1.25e-87	271	COG3752@1|root,KOG4650@2759|Eukaryota,37PTU@33090|Viridiplantae,3GCUP@35493|Streptophyta,3KWKQ@4447|Liliopsida,3I3E8@38820|Poales	35493|Streptophyta	S	Protein of unknown function (DUF1295)	-	-	-	-	-	-	-	-	-	-	-	-	DUF1295	-	1.42066	2.69178	1.86461	1.96965	1.56625	2.176	2.92519	3.41016	3.09612	2.84503	2.76743	2.26603
Ped03Dg20020	15368.BRADI1G63920.1	0	1290	2CMW6@1|root,2QSAZ@2759|Eukaryota,37Q6Y@33090|Viridiplantae,3GBF6@35493|Streptophyta,3KTC1@4447|Liliopsida,3I2IN@38820|Poales	35493|Streptophyta	S	Protein of unknown function (DUF630)	-	-	-	-	-	-	-	-	-	-	-	-	DUF630,DUF632	sp|A0A178VBJ0|APSR1_ARATH	1.63113	2.10242	1.73552	2.74372	2.11014	2.621	2.40657	2.21534	1.55377	3.93448	5.592	5.25572
Ped02Dg21940	15368.BRADI3G51940.1	7.78e-224	624	2CM9Z@1|root,2QPRE@2759|Eukaryota,37M51@33090|Viridiplantae,3GCPS@35493|Streptophyta,3KP50@4447|Liliopsida,3I9VX@38820|Poales	35493|Streptophyta	-	-	-	-	-	-	-	-	-	-	-	-	-	-	-	-	19.06	16.0011	17.8217	7.49597	7.35013	9.35764	9.35104	9.90917	9.38087	8.0609	7.86181	6.13609
Ped06Cg21910	#N/A	#N/A	#N/A	#N/A	#N/A	#N/A	#N/A	#N/A	#N/A	#N/A	#N/A	#N/A	#N/A	#N/A	#N/A	#N/A	#N/A	#N/A	#N/A	#N/A	-	2.24768	1.95949	2.09277	2.28318	2.50037	2.86708	2.412	2.14855	3.09358	1.96596	1.08699	1.8069
Ped05Cg11400	38727.Pavir.Ca01294.1.p	1.29e-36	137	2CQWA@1|root,2R604@2759|Eukaryota,386S4@33090|Viridiplantae,3GMTQ@35493|Streptophyta,3M167@4447|Liliopsida,3IJ1D@38820|Poales	35493|Streptophyta	S	Protease inhibitor/seed storage/LTP family	-	GO:0003674,GO:0005488,GO:0019863,GO:0019865,GO:0044877	-	-	-	-	-	-	-	-	-	-	Tryp_alpha_amyl	sp|P29835|GL19_ORYSJ	0	0	0	0	0	0.023111	0	0	0	0.172729	0.811302	0.350313
Ped09DXg13030	#N/A	#N/A	#N/A	#N/A	#N/A	#N/A	#N/A	#N/A	#N/A	#N/A	#N/A	#N/A	#N/A	#N/A	#N/A	#N/A	#N/A	#N/A	#N/A	#N/A	-	0	0	0	0	0	0	0	0	0	0	0	0
Ped07Cg00700	37682.EMT21376	2.88e-132	400	2CUVF@1|root,2RPBY@2759|Eukaryota,37T8N@33090|Viridiplantae,3GE9K@35493|Streptophyta,3M3QF@4447|Liliopsida,3IGF9@38820|Poales	35493|Streptophyta	S	NB-ARC domain	-	-	-	-	-	-	-	-	-	-	-	-	NB-ARC	-	9.68226	13.6153	13.305	15.1602	4.33676	8.56836	8.65598	5.06153	6.91904	0.882206	0.619251	1.6372
Ped09Cg15690	15368.BRADI3G22770.1	8.02e-43	154	2CQ3P@1|root,2R3R4@2759|Eukaryota,384Q7@33090|Viridiplantae,3GSPR@35493|Streptophyta,3M87A@4447|Liliopsida,3IJWI@38820|Poales	35493|Streptophyta	K	TFIIS helical bundle-like domain	-	-	-	-	-	-	-	-	-	-	-	-	Med26	-	0	0	0	0	0.043025	0	0	0	0	0	0	0
Ped02Cg10170	37682.EMT27579	1.2e-12	74.3	29H9J@1|root,2RQG7@2759|Eukaryota,37I23@33090|Viridiplantae,3GGM9@35493|Streptophyta,3M6GF@4447|Liliopsida,3IHPI@38820|Poales	35493|Streptophyta	S	Protein of unknown function (DUF295)	-	-	-	-	-	-	-	-	-	-	-	-	DUF295	-	0	0	0	0	0	0	0	0	0	0	0	0
Ped01Cg02010	40148.OGLUM01G02330.1	3.77e-77	235	2CZV1@1|root,2S4S8@2759|Eukaryota,37W6X@33090|Viridiplantae,3GJQ4@35493|Streptophyta,3M1BF@4447|Liliopsida,3II8M@38820|Poales	35493|Streptophyta	S	Cotton fibre expressed protein	-	-	-	-	-	-	-	-	-	-	-	-	DUF761	-	66.5398	43.6293	54.2842	0.932248	2.23656	4.42404	0.297323	0.223754	0.469154	0	0	0.005256
Ped08Cg14130	#N/A	#N/A	#N/A	#N/A	#N/A	#N/A	#N/A	#N/A	#N/A	#N/A	#N/A	#N/A	#N/A	#N/A	#N/A	#N/A	#N/A	#N/A	#N/A	#N/A	-	0	0	0	0	0	0	0	0	0	0	0	0
Ped01Dg22880	#N/A	#N/A	#N/A	#N/A	#N/A	#N/A	#N/A	#N/A	#N/A	#N/A	#N/A	#N/A	#N/A	#N/A	#N/A	#N/A	#N/A	#N/A	#N/A	#N/A	-	0	0	0	0	0	0	0	0	0	0	0	0
Ped03Dg25740	#N/A	#N/A	#N/A	#N/A	#N/A	#N/A	#N/A	#N/A	#N/A	#N/A	#N/A	#N/A	#N/A	#N/A	#N/A	#N/A	#N/A	#N/A	#N/A	#N/A	-	0	0	0	0	0	0.027806	0	0	0	0	0	0
Ped07Cg02620	4533.OB0037G10170.1	7.07e-118	338	COG1936@1|root,KOG3347@2759|Eukaryota,37QNG@33090|Viridiplantae,3G7C8@35493|Streptophyta,3KR8W@4447|Liliopsida,3IG51@38820|Poales	35493|Streptophyta	F	Broad-specificity nucleoside monophosphate (NMP) kinase that catalyzes the reversible transfer of the terminal phosphate group between nucleoside triphosphates and monophosphates. Has also ATPase activity	-	GO:0000166,GO:0000902,GO:0003674,GO:0003824,GO:0004017,GO:0005488,GO:0005524,GO:0005575,GO:0005622,GO:0005623,GO:0005634,GO:0005737,GO:0006139,GO:0006725,GO:0006753,GO:0006793,GO:0006796,GO:0006807,GO:0008144,GO:0008150,GO:0008152,GO:0009058,GO:0009117,GO:0009123,GO:0009165,GO:0009653,GO:0009826,GO:0009987,GO:0016043,GO:0016049,GO:0016301,GO:0016310,GO:0016740,GO:0016772,GO:0016776,GO:0017076,GO:…	2.7.4.3	ko:K18532	ko00230,ko01100,ko01110,ko01130,ko03008,map00230,map01100,map01110,map01130,map03008	M00049	R00127,R01547	RC00002	ko00000,ko00001,ko00002,ko01000,ko03009	-	-	-	AAA_18	sp|Q9FJI1|KAD6_ARATH	20.1665	15.2434	14.9659	8.3716	6.60731	10.3636	9.63915	7.6498	5.84617	11.5848	10.034	7.09296
Ped06Cg15440	38727.Pavir.Db01841.1.p	0	902	COG2730@1|root,2QPYU@2759|Eukaryota,37JCR@33090|Viridiplantae,3GB27@35493|Streptophyta,3KQGX@4447|Liliopsida,3I77Z@38820|Poales	35493|Streptophyta	G	Belongs to the glycosyl hydrolase 5 (cellulase A) family	-	-	-	-	-	-	-	-	-	-	-	-	Cellulase,Fascin	sp|Q5B5X8|EXGA_EMENI	1.48148	1.11785	1.13363	1.55722	0.853971	1.42106	1.69097	0.884673	1.13857	0.475922	0.24687	0.832322
PedCtg01717g00040	#N/A	#N/A	#N/A	#N/A	#N/A	#N/A	#N/A	#N/A	#N/A	#N/A	#N/A	#N/A	#N/A	#N/A	#N/A	#N/A	#N/A	#N/A	#N/A	#N/A	-	0	0	0	0	0	0	0	0	0	0	0	0
Ped06Cg14710	4533.OB06G17820.1	0	2505	COG5022@1|root,KOG0160@2759|Eukaryota,37MUF@33090|Viridiplantae,3G8Q6@35493|Streptophyta,3KX7E@4447|Liliopsida,3IA0I@38820|Poales	35493|Streptophyta	Z	Belongs to the TRAFAC class myosin-kinesin ATPase superfamily. Myosin family	-	GO:0000003,GO:0000146,GO:0000166,GO:0000331,GO:0000902,GO:0000904,GO:0003006,GO:0003674,GO:0003774,GO:0003779,GO:0003824,GO:0005488,GO:0005515,GO:0005524,GO:0005575,GO:0005622,GO:0005623,GO:0005737,GO:0005773,GO:0005856,GO:0006928,GO:0006996,GO:0007010,GO:0007015,GO:0008092,GO:0008144,GO:0008150,GO:0009653,GO:0009826,GO:0009856,GO:0009860,GO:0009932,GO:0009987,GO:0015629,GO:0016043,GO:0016049,GO:…	-	ko:K10357	-	-	-	-	ko00000,ko03019,ko03029,ko04131,ko04812	-	-	-	DIL,IQ,Myosin_N,Myosin_head	sp|F4HWY6|MYO11_ARATH	0.369402	0.460992	0.27418	0.180714	0.205785	0.185735	0.305706	0.249703	0.29203	0.526826	0.315264	0.396226
Ped08Dg06790	#N/A	#N/A	#N/A	#N/A	#N/A	#N/A	#N/A	#N/A	#N/A	#N/A	#N/A	#N/A	#N/A	#N/A	#N/A	#N/A	#N/A	#N/A	#N/A	#N/A	-	0	0	0	0	0	0	0	0	0	0	0	0
Ped10Cg11360	4538.ORGLA10G0032500.1	2.1e-274	784	COG0515@1|root,2SHCY@2759|Eukaryota,3899M@33090|Viridiplantae,3GYA0@35493|Streptophyta,3M45T@4447|Liliopsida,3IENA@38820|Poales	35493|Streptophyta	T	Protein kinase domain	-	-	-	-	-	-	-	-	-	-	-	-	EGF_CA,GUB_WAK_bind,Pkinase	sp|A0A1D6E0S8|WAK17_MAIZE	0	0	0	0	0	0	0	0	0	0	0	0
Ped09CXg28280	4530.OS02T0767600-00	1.37e-162	464	KOG0800@1|root,KOG0800@2759|Eukaryota,37KMZ@33090|Viridiplantae,3G775@35493|Streptophyta,3KZ94@4447|Liliopsida,3IB8X@38820|Poales	35493|Streptophyta	O	RING-type zinc-finger	-	GO:0000209,GO:0003674,GO:0003824,GO:0004842,GO:0006464,GO:0006508,GO:0006511,GO:0006807,GO:0008150,GO:0008152,GO:0009056,GO:0009057,GO:0009987,GO:0010498,GO:0016567,GO:0016740,GO:0019538,GO:0019787,GO:0019941,GO:0030163,GO:0032446,GO:0036211,GO:0043161,GO:0043170,GO:0043412,GO:0043632,GO:0044237,GO:0044238,GO:0044248,GO:0044257,GO:0044260,GO:0044265,GO:0044267,GO:0051603,GO:0061630,GO:0061659,GO:…	2.3.2.27	ko:K11982	-	-	-	-	ko00000,ko01000,ko04121,ko04131	-	-	-	zf-RING_2,zinc_ribbon_9	sp|Q94AK4|RZF1_ARATH	0.138027	0.292392	0.098252	0.816942	0.357832	0.574261	0.431593	0.109154	0.2837	0.209151	0.307147	0.659721
Ped01Cg03190	40149.OMERI01G04090.1	5.92e-80	241	2CY03@1|root,2S11E@2759|Eukaryota,37VEX@33090|Viridiplantae,3GJ3P@35493|Streptophyta,3KZSQ@4447|Liliopsida,3IGWU@38820|Poales	35493|Streptophyta	S	Domain of unknown function (DUF4228)	-	-	-	-	-	-	-	-	-	-	-	-	DUF4228	-	0	0.194609	0	0.224951	0.093085	0.172005	0	0.234021	0	0.198926	1.19406	0.070562
Ped03Dg12460	15368.BRADI1G13960.1	3.97e-217	607	COG0468@1|root,KOG1433@2759|Eukaryota,37MTD@33090|Viridiplantae,3G7ZH@35493|Streptophyta,3KVNU@4447|Liliopsida,3ICCP@38820|Poales	35493|Streptophyta	L	Belongs to the RecA family	-	GO:0000150,GO:0000217,GO:0000400,GO:0000724,GO:0000725,GO:0000730,GO:0003674,GO:0003676,GO:0003677,GO:0003690,GO:0003697,GO:0003824,GO:0005488,GO:0005575,GO:0005622,GO:0005623,GO:0005737,GO:0006139,GO:0006259,GO:0006281,GO:0006302,GO:0006310,GO:0006312,GO:0006725,GO:0006807,GO:0006950,GO:0006974,GO:0008094,GO:0008150,GO:0008152,GO:0009314,GO:0009507,GO:0009532,GO:0009536,GO:0009570,GO:0009628,GO:…	-	ko:K03553	ko03440,map03440	M00729	-	-	ko00000,ko00001,ko00002,ko03400	-	-	-	RecA	sp|Q39199|RECAC_ARATH	1.72678	1.81861	1.24589	0.509138	0.739692	0.509866	0.793912	0.647663	0.257527	0.531627	0.997971	0.366333
Ped05Dg02840	38727.Pavir.J10305.1.p	4.22e-128	364	COG5137@1|root,KOG3265@2759|Eukaryota,37M0U@33090|Viridiplantae,3GBDM@35493|Streptophyta,3KPTC@4447|Liliopsida,3I9PN@38820|Poales	35493|Streptophyta	BK	ASF1 like histone chaperone	ASF1B	GO:0000075,GO:0000228,GO:0000278,GO:0000724,GO:0000725,GO:0000785,GO:0000790,GO:0000902,GO:0000904,GO:0005575,GO:0005622,GO:0005623,GO:0005634,GO:0005694,GO:0005730,GO:0005737,GO:0006139,GO:0006259,GO:0006281,GO:0006302,GO:0006310,GO:0006725,GO:0006807,GO:0006950,GO:0006974,GO:0007049,GO:0007093,GO:0007346,GO:0008150,GO:0008152,GO:0008361,GO:0009292,GO:0009294,GO:0009653,GO:0009888,GO:0009987,GO:…	-	ko:K10753	-	-	-	-	ko00000,ko03036	-	-	-	ASF1_hist_chap	sp|Q9LS09|ASF1B_ARATH	11.0562	9.20851	10.7768	1.45468	1.02541	2.20362	1.42888	1.47887	1.18533	1.82985	1.95051	0.959129
Ped03Dg04380	40148.OGLUM03G36690.1	1.92e-111	319	COG5078@1|root,KOG0419@2759|Eukaryota,37KTC@33090|Viridiplantae,3G8DM@35493|Streptophyta,3KMZF@4447|Liliopsida,3IBXM@38820|Poales	35493|Streptophyta	O	Belongs to the ubiquitin-conjugating enzyme family	-	-	2.3.2.23	ko:K10573	ko04120,map04120	-	-	-	ko00000,ko00001,ko01000,ko03400,ko04121	-	-	-	UQ_con	sp|P25866|UBC2_WHEAT	36.4367	37.9234	36.384	79.8172	66.5143	83.5251	75.2408	70.498	57.2543	70.6614	70.4082	77.2066
Ped01Cg13000	4529.ORUFI01G43420.1	5.83e-231	642	COG5434@1|root,2QRN7@2759|Eukaryota,37I95@33090|Viridiplantae,3G73I@35493|Streptophyta,3KWSW@4447|Liliopsida,3IC7U@38820|Poales	35493|Streptophyta	G	Glycosyl hydrolases family 28	-	-	3.2.1.15	ko:K01184	ko00040,ko01100,map00040,map01100	M00081	R01982,R02360	RC00049	ko00000,ko00001,ko00002,ko01000	-	-	-	Glyco_hydro_28	sp|P48979|PGLR_PRUPE	0	0	0.029596	0	0	0	0	0	0	0.798357	2.62144	0.341493
PedCtg00229g00020	#N/A	#N/A	#N/A	#N/A	#N/A	#N/A	#N/A	#N/A	#N/A	#N/A	#N/A	#N/A	#N/A	#N/A	#N/A	#N/A	#N/A	#N/A	#N/A	#N/A	-	0	0	0	0	0	0	0	0	0	0	0	0
Ped09Cg15340	40148.OGLUM09G18980.1	7.41e-74	224	2CDZV@1|root,2S4GQ@2759|Eukaryota,37W9F@33090|Viridiplantae,3GK6X@35493|Streptophyta,3M6IT@4447|Liliopsida,3IHRM@38820|Poales	35493|Streptophyta	S	Auxin responsive protein	-	GO:0005575,GO:0005622,GO:0005623,GO:0005737,GO:0008150,GO:0010817,GO:0032879,GO:0040008,GO:0044424,GO:0044464,GO:0045926,GO:0046620,GO:0046621,GO:0048519,GO:0048638,GO:0048640,GO:0050789,GO:0050793,GO:0051049,GO:0051093,GO:0051239,GO:0051241,GO:0065007,GO:0065008,GO:2000012	-	-	-	-	-	-	-	-	-	-	Auxin_inducible	sp|B7F8P5|SAU39_ORYSJ	0	0	0	0	0	0.034197	0.018292	0	0.028638	0	0.123512	0
Ped12Dg08500	4538.ORGLA12G0139400.1	1.1e-258	725	2CMR8@1|root,2QRJ7@2759|Eukaryota,37IDF@33090|Viridiplantae,3G8DA@35493|Streptophyta,3KWFB@4447|Liliopsida,3IAZ2@38820|Poales	35493|Streptophyta	I	glycerol-3-phosphate acyltransferase	-	GO:0000003,GO:0003006,GO:0003674,GO:0003824,GO:0005575,GO:0005622,GO:0005623,GO:0005737,GO:0005739,GO:0006793,GO:0006796,GO:0007275,GO:0007276,GO:0008150,GO:0008152,GO:0008374,GO:0009058,GO:0009059,GO:0009555,GO:0009628,GO:0009987,GO:0010143,GO:0016020,GO:0016311,GO:0016740,GO:0016746,GO:0016747,GO:0016787,GO:0016788,GO:0016791,GO:0019953,GO:0022412,GO:0022414,GO:0030154,GO:0032501,GO:0032502,GO:…	2.3.1.15,2.3.1.198	ko:K13508	ko00561,ko00564,ko01100,ko01110,map00561,map00564,map01100,map01110	M00089	R00851,R06872,R09380	RC00004,RC00037,RC00039,RC00041	ko00000,ko00001,ko00002,ko01000,ko01004	-	-	-	Acyltransferase	sp|Q9SYJ2|GPAT3_ARATH	0	0	0	0	0	0	0	0	0	0	0	0
Ped12Cg05570	40148.OGLUM12G15800.1	2.6e-82	244	COG5262@1|root,KOG1756@2759|Eukaryota,37TYG@33090|Viridiplantae,3GHZZ@35493|Streptophyta,3KZJD@4447|Liliopsida,3IHEK@38820|Poales	35493|Streptophyta	B	Histone H2A	-	GO:0000228,GO:0000785,GO:0000790,GO:0003674,GO:0003676,GO:0003677,GO:0005488,GO:0005575,GO:0005622,GO:0005623,GO:0005634,GO:0005694,GO:0005730,GO:0006325,GO:0006342,GO:0006355,GO:0006996,GO:0008150,GO:0009889,GO:0009890,GO:0009892,GO:0009987,GO:0010468,GO:0010556,GO:0010558,GO:0010605,GO:0010629,GO:0016043,GO:0016458,GO:0019219,GO:0019222,GO:0031323,GO:0031324,GO:0031326,GO:0031327,GO:0031974,GO:…	-	ko:K11251	ko04217,ko05034,ko05322,map04217,map05034,map05322	-	-	-	ko00000,ko00001,ko03036,ko04147	-	-	-	Histone,Histone_H2A_C	sp|A2ZL69|H2AXB_ORYSI	10.8714	9.93695	9.18042	4.88794	5.15037	6.48395	4.55855	4.53691	3.31848	2.06681	2.74877	2.77839
Ped06Cg23020	15368.BRADI2G09130.1	2.11e-163	462	COG0596@1|root,KOG4178@2759|Eukaryota,37P84@33090|Viridiplantae,3G9C1@35493|Streptophyta,3KTTK@4447|Liliopsida,3IAUQ@38820|Poales	35493|Streptophyta	I	Alpha/beta hydrolase family	-	-	-	-	-	-	-	-	-	-	-	-	Abhydrolase_1,Abhydrolase_6	sp|P0DO68|EPH1_SIRGR	0.294832	0.948682	0.730294	2.92927	0.90992	3.42657	4.14783	2.18469	1.15222	6.22609	7.05411	9.59616
Ped01Dg01910	#N/A	#N/A	#N/A	#N/A	#N/A	#N/A	#N/A	#N/A	#N/A	#N/A	#N/A	#N/A	#N/A	#N/A	#N/A	#N/A	#N/A	#N/A	#N/A	#N/A	-	0	0	0	0	0	0	0	0	0	0	0	0
Ped06Cg13840	#N/A	#N/A	#N/A	#N/A	#N/A	#N/A	#N/A	#N/A	#N/A	#N/A	#N/A	#N/A	#N/A	#N/A	#N/A	#N/A	#N/A	#N/A	#N/A	#N/A	-	0	0	0	0	0	0	0	0	0	0	0	0
Ped09Cg02850	#N/A	#N/A	#N/A	#N/A	#N/A	#N/A	#N/A	#N/A	#N/A	#N/A	#N/A	#N/A	#N/A	#N/A	#N/A	#N/A	#N/A	#N/A	#N/A	#N/A	-	0	0	0	0	0	0	0	0	0	0	0	0
Ped07Cg16480	15368.BRADI1G20490.1	5.3e-191	533	KOG3077@1|root,KOG3077@2759|Eukaryota,37KDH@33090|Viridiplantae,3GAZ4@35493|Streptophyta,3KW43@4447|Liliopsida,3IDK0@38820|Poales	35493|Streptophyta	S	Neddylation of cullins play an essential role in the regulation of SCF-type complexes activity	-	-	-	ko:K17822	-	-	-	-	ko00000,ko04121	-	-	-	Cullin_binding	sp|Q9MBG8|AAR3_ARATH	3.74092	3.01766	3.06191	4.03911	3.00645	3.93235	4.5877	3.45328	3.16829	5.5918	5.73263	5.63428
Ped06Dg18450	#N/A	#N/A	#N/A	#N/A	#N/A	#N/A	#N/A	#N/A	#N/A	#N/A	#N/A	#N/A	#N/A	#N/A	#N/A	#N/A	#N/A	#N/A	#N/A	#N/A	-	0	0	0	0	0.268914	0	0	0	0	0	0	0
Ped07Cg11390	77586.LPERR07G14000.1	0	2458	COG1131@1|root,KOG0065@2759|Eukaryota,37NZT@33090|Viridiplantae,3GDC6@35493|Streptophyta,3KPKD@4447|Liliopsida,3I9IP@38820|Poales	35493|Streptophyta	Q	Belongs to the ABC transporter superfamily. ABCG family. PDR (TC 3.A.1.205) subfamily	-	GO:0003674,GO:0003824,GO:0005215,GO:0005575,GO:0005623,GO:0005886,GO:0006810,GO:0008150,GO:0015399,GO:0015405,GO:0016020,GO:0016021,GO:0016462,GO:0016787,GO:0016817,GO:0016818,GO:0016887,GO:0017111,GO:0022804,GO:0022857,GO:0031224,GO:0042623,GO:0042626,GO:0043492,GO:0044425,GO:0044464,GO:0051179,GO:0051234,GO:0055085,GO:0071944	-	-	-	-	-	-	-	-	-	-	ABC2_membrane,ABC_tran,ABC_trans_N,PDR_assoc	sp|Q8GU86|AB43G_ORYSJ	0.822189	1.16488	0.945499	1.02316	0.806375	0.84416	1.12709	1.31425	0.826552	0.820844	0.57791	0.708177
Ped04Cg05900	77586.LPERR04G20330.1	2.38e-205	570	COG0631@1|root,KOG0698@2759|Eukaryota,37IQ0@33090|Viridiplantae,3G7MQ@35493|Streptophyta,3KST6@4447|Liliopsida,3I2MR@38820|Poales	35493|Streptophyta	T	Protein phosphatase 2C	-	-	3.1.3.16	ko:K17506,ko:K19704	ko04011,map04011	-	-	-	ko00000,ko00001,ko01000,ko01009	-	-	-	PP2C	sp|Q0JAA0|P2C44_ORYSJ	5.28908	7.0028	4.97973	9.49274	7.86634	8.27566	7.44536	8.10087	3.99675	11.5073	17.9154	15.5275
Ped02Dg26990	4530.OS02T0762300-01	7.73e-226	626	COG0037@1|root,KOG2840@2759|Eukaryota,37I2P@33090|Viridiplantae,3GFWI@35493|Streptophyta,3KWNG@4447|Liliopsida,3ICRS@38820|Poales	35493|Streptophyta	J	Plays a central role in 2-thiolation of mcm(5)S(2)U at tRNA wobble positions of tRNA(Lys), tRNA(Glu) and tRNA(Gln). Directly binds tRNAs and probably acts by catalyzing adenylation of tRNAs, an intermediate required for 2-thiolation. It is unclear whether it acts as a sulfurtransferase that transfers sulfur from thiocarboxylated URM1 onto the uridine of tRNAs at wobble position	CTU1	-	-	ko:K14168	ko04122,map04122	-	-	-	ko00000,ko00001,ko01000,ko03016	-	-	-	ATP_bind_3,zn-ribbon_14	sp|Q6Z6G6|CTU1_ORYSJ	1.49498	1.3991	1.50337	1.52423	1.1736	1.52819	1.7497	1.45989	0.894302	2.11488	2.61488	2.17796
Ped03Cg23440	4577.GRMZM2G704488_P01	3.15e-187	525	28MAT@1|root,2QTU6@2759|Eukaryota,37J7E@33090|Viridiplantae,3G8DD@35493|Streptophyta,3M52U@4447|Liliopsida,3IGIB@38820|Poales	35493|Streptophyta	S	Nicotianamine synthase protein	-	GO:0000003,GO:0000902,GO:0000904,GO:0003006,GO:0006810,GO:0007275,GO:0008150,GO:0009555,GO:0009653,GO:0009826,GO:0009856,GO:0009860,GO:0009932,GO:0009987,GO:0010232,GO:0010233,GO:0016043,GO:0016049,GO:0022414,GO:0030154,GO:0032501,GO:0032502,GO:0032989,GO:0040007,GO:0044706,GO:0048229,GO:0048468,GO:0048588,GO:0048589,GO:0048856,GO:0048868,GO:0048869,GO:0051179,GO:0051234,GO:0051704,GO:0060560,GO:…	2.5.1.43	ko:K05953	-	-	-	-	ko00000,ko01000	-	-	-	NAS	sp|Q10MI9|NAS2_ORYSJ	0	0	0.011173	0	0	0.025026	0	0	0	0	0	0
Ped03Cg03030	4555.Si039443m	2.37e-53	196	2CQD9@1|root,2R4GC@2759|Eukaryota,385D0@33090|Viridiplantae,3GTC7@35493|Streptophyta,3M7NG@4447|Liliopsida,3IJ9M@38820|Poales	35493|Streptophyta	K	No apical meristem (NAM) protein	-	-	-	-	-	-	-	-	-	-	-	-	NAM	sp|Q9SCK6|NAC62_ARATH	0	0	0	0	0	0	0	0	0	0	0	0
Ped09Cg19440	#N/A	#N/A	#N/A	#N/A	#N/A	#N/A	#N/A	#N/A	#N/A	#N/A	#N/A	#N/A	#N/A	#N/A	#N/A	#N/A	#N/A	#N/A	#N/A	#N/A	sp|Q680C0|GDL62_ARATH	0	0	0	0.030508	0	0	0	0	0.050609	0	0	0
Ped11Cg07490	15368.BRADI4G39940.1	2.99e-259	721	COG2939@1|root,KOG1282@2759|Eukaryota,37JBM@33090|Viridiplantae,3G7X9@35493|Streptophyta,3KTZW@4447|Liliopsida,3IF8C@38820|Poales	35493|Streptophyta	EO	Belongs to the peptidase S10 family	-	GO:0003674,GO:0003824,GO:0008150,GO:0008152,GO:0016740,GO:0016746,GO:0016747,GO:0016752,GO:0019748	2.3.1.91	ko:K09756,ko:K16296	ko00940,map00940	-	R03075	RC00041,RC00055,RC02879	ko00000,ko00001,ko01000,ko01002	-	-	-	Peptidase_S10	sp|Q8VZU3|SCP19_ARATH	9.327	11.2002	9.93021	9.99337	10.4151	10.8239	8.10071	6.55824	5.76394	8.33988	6.75339	6.40632
Ped04Dg07070	4565.Traes_2AL_B2FFD8D01.1	3.21e-48	163	28WWV@1|root,2R3P7@2759|Eukaryota,384NF@33090|Viridiplantae,3GSN8@35493|Streptophyta,3M1T8@4447|Liliopsida,3IJRG@38820|Poales	35493|Streptophyta	-	-	-	-	-	-	-	-	-	-	-	-	-	-	-	-	0	0	0	0	0	0	0	0	0	0	0	0
Ped11Dg10340	#N/A	#N/A	#N/A	#N/A	#N/A	#N/A	#N/A	#N/A	#N/A	#N/A	#N/A	#N/A	#N/A	#N/A	#N/A	#N/A	#N/A	#N/A	#N/A	#N/A	-	0	0	0	0	0	0	0	0	0	0	0	0
Ped02Dg28450	38727.Pavir.Ab03126.1.p	5.56e-237	661	KOG4372@1|root,KOG4372@2759|Eukaryota,37RNQ@33090|Viridiplantae,3GCKU@35493|Streptophyta,3M2B1@4447|Liliopsida,3IC4G@38820|Poales	35493|Streptophyta	S	Putative serine esterase (DUF676)	-	-	-	-	-	-	-	-	-	-	-	-	DUF676	sp|P53118|ROG1_YEAST	2.88803	3.89274	3.52974	4.47052	2.90458	4.66197	5.5269	4.49094	3.6663	7.42183	8.56131	7.98252
Ped09Cg07870	4558.Sb02g024830.1	1.22e-16	75.9	28WY9@1|root,2R3QP@2759|Eukaryota,38AK3@33090|Viridiplantae,3GZDE@35493|Streptophyta,3M90R@4447|Liliopsida,3IJVU@38820|Poales	35493|Streptophyta	-	-	-	-	-	-	-	-	-	-	-	-	-	-	-	-	0	0	0	0	0	0	0	0	0	0	0	0
Ped09CXg31200	38727.Pavir.Ab03292.1.p	3.2e-222	622	2EJ7R@1|root,2SPFK@2759|Eukaryota,37ZX3@33090|Viridiplantae,3GPZ8@35493|Streptophyta,3KV72@4447|Liliopsida,3IDFW@38820|Poales	35493|Streptophyta	-	-	-	-	-	-	-	-	-	-	-	-	-	-	-	-	0	0	0	0	0	0	0	0	0	0	0	0
Ped11Dg05090	4529.ORUFI11G06920.1	4.65e-118	344	COG0484@1|root,KOG0715@2759|Eukaryota,37N3N@33090|Viridiplantae,3GANR@35493|Streptophyta,3KQNA@4447|Liliopsida,3IBAU@38820|Poales	35493|Streptophyta	O	DnaJ molecular chaperone homology domain	-	GO:0005575,GO:0005622,GO:0005623,GO:0005737,GO:0005829,GO:0009507,GO:0009534,GO:0009535,GO:0009536,GO:0009579,GO:0010598,GO:0016020,GO:0031976,GO:0031984,GO:0032991,GO:0034357,GO:0042651,GO:0043226,GO:0043227,GO:0043229,GO:0043231,GO:0044422,GO:0044424,GO:0044425,GO:0044434,GO:0044435,GO:0044436,GO:0044444,GO:0044446,GO:0044464,GO:0055035,GO:0098796	-	-	-	-	-	-	-	-	-	-	DnaJ	sp|Q9SMS0|NDHT_ARATH	1.73503	1.05066	1.46091	0	0.158327	0.551156	0.620799	0.117816	0.277067	0.473824	0	0.242839
Ped03Cg02340	38727.Pavir.J03711.1.p	2.69e-164	461	COG0463@1|root,KOG2978@2759|Eukaryota,37IN4@33090|Viridiplantae,3GFA9@35493|Streptophyta,3KNGP@4447|Liliopsida,3I2IR@38820|Poales	35493|Streptophyta	M	Glycosyl transferase family 2	-	GO:0005575,GO:0005622,GO:0005623,GO:0005737,GO:0005783,GO:0008150,GO:0012505,GO:0031501,GO:0032991,GO:0033185,GO:0042221,GO:0043226,GO:0043227,GO:0043229,GO:0043231,GO:0044424,GO:0044444,GO:0044464,GO:0050896,GO:0060359,GO:1901698,GO:1902494,GO:1990234	2.4.1.83	ko:K00721	ko00510,ko01100,map00510,map01100	-	R01009	RC00005	ko00000,ko00001,ko01000,ko01003	-	GT2	-	Glycos_transf_2	sp|Q9LM93|DPM1_ARATH	25.1037	21.7405	20.8153	27.7531	18.4843	26.6866	21.3944	22.4018	19.4324	24.8327	25.0552	26.571
Ped04Cg07210	40148.OGLUM04G23090.1	8.89e-55	174	2AMXX@1|root,2RZD3@2759|Eukaryota,37UYB@33090|Viridiplantae,3GJ02@35493|Streptophyta,3M0JE@4447|Liliopsida,3IHMN@38820|Poales	35493|Streptophyta	S	zinc-finger of the FCS-type, C2-C2	-	-	-	-	-	-	-	-	-	-	-	-	zf-FLZ	sp|O80506|FLZ3_ARATH	0	0	0	0	0	0	0	0	0	0	0	0
Ped07Dg04110	15368.BRADI1G54880.1	0	1211	KOG2293@1|root,KOG2293@2759|Eukaryota,37MPN@33090|Viridiplantae,3GBDD@35493|Streptophyta,3M3Q3@4447|Liliopsida,3IKNB@38820|Poales	35493|Streptophyta	KT	domain-containing protein	-	GO:0000123,GO:0000228,GO:0000785,GO:0000790,GO:0002151,GO:0003674,GO:0003676,GO:0003723,GO:0003727,GO:0004857,GO:0005488,GO:0005575,GO:0005622,GO:0005623,GO:0005634,GO:0005654,GO:0005694,GO:0005730,GO:0005737,GO:0005783,GO:0005844,GO:0006325,GO:0006464,GO:0006473,GO:0006475,GO:0006807,GO:0006996,GO:0008150,GO:0008152,GO:0008187,GO:0008266,GO:0009889,GO:0009890,GO:0009892,GO:0009987,GO:0010521,GO:…	-	ko:K11674	ko05168,map05168	-	-	-	ko00000,ko00001,ko03036	-	-	-	FHA,MCRS_N	-	1.22077	1.52847	1.34399	0.972351	0.90666	1.33342	1.38767	1.28133	1.3039	2.53942	1.00605	1.23066
Ped02Cg04630	4533.OB02G11120.1	4.77e-65	215	COG0545@1|root,KOG0552@2759|Eukaryota,37IUP@33090|Viridiplantae,3G9MM@35493|Streptophyta,3KUQS@4447|Liliopsida,3I7PQ@38820|Poales	35493|Streptophyta	O	Peptidyl-prolyl cis-trans isomerase	-	GO:0000413,GO:0003674,GO:0003755,GO:0003824,GO:0005488,GO:0005527,GO:0005528,GO:0005575,GO:0005622,GO:0005623,GO:0005737,GO:0006457,GO:0006464,GO:0006807,GO:0008144,GO:0008150,GO:0008152,GO:0009507,GO:0009536,GO:0009579,GO:0009987,GO:0016853,GO:0016859,GO:0018193,GO:0018208,GO:0019538,GO:0031977,GO:0036211,GO:0043170,GO:0043226,GO:0043227,GO:0043229,GO:0043231,GO:0043412,GO:0044237,GO:0044238,GO:…	5.2.1.8	ko:K01802	-	-	-	-	ko00000,ko01000	-	-	-	FKBP_C	sp|Q9LM71|FKB18_ARATH	2.68434	3.91879	2.90637	1.90973	2.0776	1.91279	2.51042	2.35502	1.86746	2.11424	1.9077	1.76108
Ped05Cg17760	37682.EMT23096	1.35e-81	246	KOG0800@1|root,KOG0800@2759|Eukaryota,384CX@33090|Viridiplantae,3GSCE@35493|Streptophyta,3M6GP@4447|Liliopsida,3IHMV@38820|Poales	35493|Streptophyta	O	RING-like zinc finger	-	-	-	-	-	-	-	-	-	-	-	-	zf-RING_2	sp|Q9LRB7|EL5_ORYSJ	0	0	0	0	0	0.031065	0.011401	0	0	0	0.087147	0
Ped02Dg24590	4555.Si019960m	5.56e-309	854	KOG4711@1|root,KOG4711@2759|Eukaryota,37SAD@33090|Viridiplantae,3GCE3@35493|Streptophyta,3M3I3@4447|Liliopsida,3I89N@38820|Poales	35493|Streptophyta	S	Aluminium activated malate transporter	-	GO:0000325,GO:0003674,GO:0005215,GO:0005216,GO:0005253,GO:0005310,GO:0005342,GO:0005575,GO:0005622,GO:0005623,GO:0005737,GO:0005773,GO:0005774,GO:0006810,GO:0006811,GO:0006820,GO:0006835,GO:0008150,GO:0008509,GO:0008514,GO:0009705,GO:0009987,GO:0010118,GO:0015075,GO:0015103,GO:0015140,GO:0015267,GO:0015318,GO:0015556,GO:0015698,GO:0015711,GO:0015740,GO:0015743,GO:0015849,GO:0016020,GO:0022803,GO:…	-	-	-	-	-	-	-	-	-	-	ALMT	sp|Q9LS46|ALMT9_ARATH	0	0.032169	0.048194	0	0.070145	0	0	0	0.061998	0	0	0
Ped12Dg03300	77586.LPERR03G11160.1	6.25e-92	270	COG5262@1|root,KOG1756@2759|Eukaryota,37U41@33090|Viridiplantae,3GI2A@35493|Streptophyta,3KZFS@4447|Liliopsida,3IH6M@38820|Poales	35493|Streptophyta	B	Histone H2A	-	GO:0000228,GO:0000785,GO:0000790,GO:0003674,GO:0003676,GO:0003677,GO:0005488,GO:0005575,GO:0005622,GO:0005623,GO:0005634,GO:0005694,GO:0006325,GO:0006342,GO:0006355,GO:0006996,GO:0008150,GO:0009889,GO:0009890,GO:0009892,GO:0009987,GO:0010468,GO:0010556,GO:0010558,GO:0010605,GO:0010629,GO:0016043,GO:0016458,GO:0019219,GO:0019222,GO:0031323,GO:0031324,GO:0031326,GO:0031327,GO:0031974,GO:0031981,GO:…	-	ko:K11251	ko04217,ko05034,ko05322,map04217,map05034,map05322	-	-	-	ko00000,ko00001,ko03036,ko04147	-	-	-	Histone,Histone_H2A_C	sp|A2WQG7|H2A5_ORYSI	250.25	197.933	227.682	1.94536	3.55393	11.738	1.54912	0.871628	0.291086	0.299989	0.258232	0.242326
PedCtg00879g00180	4555.Si026598m	4.23e-226	625	COG0468@1|root,KOG1433@2759|Eukaryota,37M1K@33090|Viridiplantae,3GCRZ@35493|Streptophyta,3KRB1@4447|Liliopsida,3IGCM@38820|Poales	35493|Streptophyta	L	Component of the meiotic recombination pathway. Seems to play a role in mediating chromosome homology search, chromosome pairing and synapsis at early stages and probably chromosome crossing-over at later stages in meiosis. Probably is involved in the repair of meiotic double strand breaks (DBSs) and in homologous recombination	RAD51	GO:0000003,GO:0000150,GO:0000217,GO:0000228,GO:0000280,GO:0000400,GO:0000724,GO:0000725,GO:0000730,GO:0000793,GO:0000794,GO:0003674,GO:0003676,GO:0003677,GO:0003690,GO:0003697,GO:0003824,GO:0005488,GO:0005575,GO:0005622,GO:0005623,GO:0005634,GO:0005654,GO:0005694,GO:0006139,GO:0006259,GO:0006281,GO:0006302,GO:0006310,GO:0006312,GO:0006355,GO:0006725,GO:0006807,GO:0006950,GO:0006974,GO:0006996,GO:…	-	ko:K04482	ko03440,ko03460,ko05200,ko05212,map03440,map03460,map05200,map05212	-	-	-	ko00000,ko00001,ko03400,ko04121,ko04131	-	-	-	HHH_5,Rad51	sp|Q67EU8|R51A1_MAIZE	9.08327	4.95834	8.26231	2.02027	1.78351	2.75864	2.973	1.84821	1.65684	1.59524	0.898489	0.588419
Ped03Cg09990	15368.BRADI1G11550.2	4.14e-143	409	28N6I@1|root,2QURT@2759|Eukaryota,37JQQ@33090|Viridiplantae,3G8EB@35493|Streptophyta,3KYQ2@4447|Liliopsida,3I6ZG@38820|Poales	35493|Streptophyta	-	-	-	-	-	-	-	-	-	-	-	-	-	-	-	-	2.03855	2.53778	2.13861	1.70874	1.41608	1.48465	1.82727	1.28536	1.1206	2.19068	1.03754	1.32032
Ped09Cg00060	4555.Si024583m	4.39e-15	79.3	COG0055@1|root,KOG1246@2759|Eukaryota,37HNB@33090|Viridiplantae,3GC9N@35493|Streptophyta,3M605@4447|Liliopsida,3IKCQ@38820|Poales	35493|Streptophyta	K	Small domain found in the jumonji family of transcription factors	-	-	-	-	-	-	-	-	-	-	-	-	JmjC,JmjN	sp|Q5N712|JM705_ORYSJ	0	0	0	0	0	0	0	0	0	0	0	0
Ped08Cg13350	77586.LPERR02G13310.1	1.28e-312	882	KOG4658@1|root,KOG4658@2759|Eukaryota	2759|Eukaryota	S	ADP binding	-	-	-	-	-	-	-	-	-	-	-	-	NB-ARC	sp|P0DO07|PIK2_ORYSJ	0.01734	0.02806	0.062102	0.530973	0.101422	0.272404	0.148089	0.131957	0	0.142239	0.775911	0.427316
Ped09CXg27430	15368.BRADI3G59010.1	2.69e-168	478	2A0DN@1|root,2RXYB@2759|Eukaryota,37TYS@33090|Viridiplantae,3GH1Y@35493|Streptophyta,3KMHQ@4447|Liliopsida,3ICJF@38820|Poales	35493|Streptophyta	-	-	-	-	-	-	-	-	-	-	-	-	-	-	-	-	25.0086	22.0694	22.1737	16.1649	15.5473	16.5262	17.6406	15.563	17.2397	11.713	7.1309	9.38888
PedCtg01093g00010	15368.BRADI3G38910.1	2.81e-197	558	COG1073@1|root,KOG1552@2759|Eukaryota,37HYX@33090|Viridiplantae,3GB6C@35493|Streptophyta,3KY6E@4447|Liliopsida,3I7SQ@38820|Poales	35493|Streptophyta	S	Alpha beta hydrolase domain-containing protein	-	-	-	-	-	-	-	-	-	-	-	-	Abhydrolase_1,Hydrolase_4,Peptidase_S9	sp|Q2HJ19|AB17A_BOVIN	0.240183	0.144252	0.17883	0.587002	0.013111	1.00567	1.52066	0.57307	0.069919	5.77969	6.68192	4.80066
Ped01Dg15160	4537.OPUNC02G01420.2	1.26e-26	110	COG0065@1|root,KOG0454@2759|Eukaryota,37IEV@33090|Viridiplantae,3GC3S@35493|Streptophyta,3KM13@4447|Liliopsida,3I411@38820|Poales	35493|Streptophyta	E	Aconitase family (aconitate hydratase)	-	GO:0003674,GO:0003824,GO:0005575,GO:0005622,GO:0005623,GO:0005737,GO:0006082,GO:0006790,GO:0006807,GO:0008150,GO:0008152,GO:0009058,GO:0009507,GO:0009532,GO:0009536,GO:0009570,GO:0009987,GO:0010035,GO:0010038,GO:0016143,GO:0016144,GO:0016853,GO:0016866,GO:0019748,GO:0019757,GO:0019758,GO:0019760,GO:0019761,GO:0042221,GO:0043226,GO:0043227,GO:0043229,GO:0043231,GO:0043436,GO:0044237,GO:0044249,GO:…	4.2.1.33,4.2.1.35	ko:K01703	ko00290,ko00660,ko00966,ko01100,ko01110,ko01210,ko01230,map00290,map00660,map00966,map01100,map01110,map01210,map01230	M00432,M00535	R03896,R03898,R03968,R04001,R08620,R08624,R08628,R08634,R08641,R08645,R10170	RC00497,RC00976,RC00977,RC01041,RC01046,RC03072	br01601,ko00000,ko00001,ko00002,ko01000	-	-	-	Aconitase	sp|Q94AR8|LEUC_ARATH	0.084221	0	0	0	0.107665	0	0	0	0	0	0	0
Ped02Dg23690	15368.BRADI3G53430.1	1.84e-236	653	COG3491@1|root,2QR0G@2759|Eukaryota,37Q3Z@33090|Viridiplantae,3GDIT@35493|Streptophyta,3KS4X@4447|Liliopsida,3I2ST@38820|Poales	35493|Streptophyta	S	and Fe(II)-dependent oxygenase superfamily protein	-	-	-	-	-	-	-	-	-	-	-	-	DIOX_N	-	17.2285	16.5786	20.3276	24.5086	24.6883	33.3952	28.1917	28.9693	32.3397	27.674	22.4026	20.6812
Ped08Dg03310	4533.OB12G11170.1	2.51e-92	288	COG0596@1|root,KOG1454@2759|Eukaryota,37PQV@33090|Viridiplantae,3GE5Y@35493|Streptophyta,3KSMD@4447|Liliopsida,3IE0J@38820|Poales	35493|Streptophyta	U	Alpha/beta hydrolase family	-	-	-	-	-	-	-	-	-	-	-	-	Abhydrolase_1,Abhydrolase_6	-	0.554845	0.63216	0.659007	0.412423	0.395169	0.46632	0.387249	0.3979	0.109883	0.635197	0	0.170988
Ped07Dg05770	40148.OGLUM07G07600.1	1.3e-190	559	2CM9Q@1|root,2QPQK@2759|Eukaryota,37M53@33090|Viridiplantae,3G7BW@35493|Streptophyta,3KYZM@4447|Liliopsida,3I3U4@38820|Poales	35493|Streptophyta	S	Protein RETICULATA-related	-	-	-	-	-	-	-	-	-	-	-	-	RETICULATA-like	sp|B9DFK5|RETIC_ARATH	6.07449	5.92405	6.93643	2.6326	4.50437	3.83471	4.89735	4.26218	5.98623	4.42787	3.58652	3.77293
Ped10Cg01820	4537.OPUNC10G15970.1	4.17e-288	845	KOG1127@1|root,KOG1127@2759|Eukaryota,37HQQ@33090|Viridiplantae,3GDEP@35493|Streptophyta,3KY77@4447|Liliopsida,3I6UI@38820|Poales	35493|Streptophyta	A	Tetratricopeptide repeat	-	GO:0000184,GO:0000288,GO:0000291,GO:0000785,GO:0000956,GO:0005575,GO:0005622,GO:0005623,GO:0005634,GO:0005694,GO:0005737,GO:0006139,GO:0006401,GO:0006402,GO:0006725,GO:0006807,GO:0008150,GO:0008152,GO:0009056,GO:0009057,GO:0009892,GO:0009987,GO:0010468,GO:0010605,GO:0010608,GO:0010629,GO:0016070,GO:0016071,GO:0016441,GO:0016458,GO:0019222,GO:0019439,GO:0032991,GO:0034427,GO:0034641,GO:0034655,GO:…	-	ko:K12600	ko03018,map03018	M00392	-	-	ko00000,ko00001,ko00002,ko03019	-	-	-	TPR_16,TPR_2,TPR_8	sp|Q5WA76|PUB70_ORYSJ	0.747682	1.47712	1.01655	1.70011	1.83713	1.09081	1.43817	2.0314	1.37492	1.2276	1.58582	1.57574
Ped05Dg20970	4537.OPUNC12G18400.1	8.05e-55	202	28IK4@1|root,2QU7H@2759|Eukaryota,37PYX@33090|Viridiplantae,3GYJZ@35493|Streptophyta,3M9DU@4447|Liliopsida,3IUR7@38820|Poales	35493|Streptophyta	S	meiotic cell cycle	-	-	-	-	-	-	-	-	-	-	-	-	-	-	1.62032	1.43132	1.9705	0.208219	0.197566	0.443375	0.147777	0.090714	0.23606	0.146571	0	0.074746
Ped07Dg17410	4555.Si028666m	0	2181	2CMV9@1|root,2QS65@2759|Eukaryota,37I3P@33090|Viridiplantae,3GCH3@35493|Streptophyta,3KMCS@4447|Liliopsida,3I896@38820|Poales	35493|Streptophyta	S	CW-type Zinc Finger	-	-	-	-	-	-	-	-	-	-	-	-	zf-CW	sp|A0A0P0X9Z7|CWZF7_ORYSJ	5.65163	7.45019	6.16597	10.8943	8.15185	10.5782	9.75367	10.0804	8.84384	12.5376	11.9391	11.3305
Ped12Dg03910	4565.Traes_2BS_5FA2FA954.2	5.02e-159	454	COG1185@1|root,KOG1520@2759|Eukaryota,37JI1@33090|Viridiplantae,3GFCJ@35493|Streptophyta,3KVDU@4447|Liliopsida,3IDC7@38820|Poales	35493|Streptophyta	J	Strictosidine synthase	-	GO:0005575,GO:0005622,GO:0005623,GO:0005737,GO:0005773,GO:0043226,GO:0043227,GO:0043229,GO:0043231,GO:0044424,GO:0044444,GO:0044464	-	ko:K21407	-	-	-	-	ko00000,ko04131	-	-	-	Str_synth	sp|Q4V3D9|SSL10_ARATH	0.078076	0.454321	0.190893	0.833888	1.29942	0.746881	1.16138	1.54013	1.85263	0	0.817971	0.516929
Ped09DXg03740	4513.MLOC_6781.1	0	1043	28J2C@1|root,2QREH@2759|Eukaryota,37PRA@33090|Viridiplantae,3G9H9@35493|Streptophyta,3KRV6@4447|Liliopsida,3ICUM@38820|Poales	35493|Streptophyta	S	fertilization	-	GO:0000003,GO:0003006,GO:0005575,GO:0005622,GO:0005623,GO:0005737,GO:0005783,GO:0005886,GO:0005887,GO:0007275,GO:0007276,GO:0008150,GO:0009555,GO:0009566,GO:0009567,GO:0009987,GO:0012505,GO:0016020,GO:0016021,GO:0016043,GO:0019953,GO:0022412,GO:0022414,GO:0030154,GO:0031224,GO:0031226,GO:0032501,GO:0032502,GO:0032504,GO:0043226,GO:0043227,GO:0043229,GO:0043231,GO:0044424,GO:0044425,GO:0044444,GO:…	-	-	-	-	-	-	-	-	-	-	HAP2-GCS1	sp|B9G4M9|HAP2B_ORYSJ	2.15946	1.70052	1.79469	0.557318	0.781834	0.474714	0.380149	0.615637	0.828732	0	0	0
Ped04Dg08210	38727.Pavir.Gb01656.1.p	1.18e-56	176	2CVGS@1|root,2S4GF@2759|Eukaryota,37W8B@33090|Viridiplantae,3GK4N@35493|Streptophyta,3M0K2@4447|Liliopsida,3IIBE@38820|Poales	35493|Streptophyta	-	-	-	-	-	-	-	-	-	-	-	-	-	-	-	-	51.9035	36.3734	42.007	25.699	30.2364	33.5915	27.2749	23.5616	27.839	22.0467	22.2828	20.9145
Ped01Cg30900	15368.BRADI2G41530.1	7.27e-176	501	COG5169@1|root,KOG0627@2759|Eukaryota,37IE8@33090|Viridiplantae,3GFNV@35493|Streptophyta,3KX02@4447|Liliopsida,3IE72@38820|Poales	35493|Streptophyta	K	HSF-type DNA-binding	-	GO:0000302,GO:0001067,GO:0001666,GO:0003674,GO:0003676,GO:0003677,GO:0003700,GO:0005488,GO:0005575,GO:0005622,GO:0005623,GO:0005634,GO:0006355,GO:0006950,GO:0006979,GO:0006986,GO:0008150,GO:0009266,GO:0009314,GO:0009408,GO:0009416,GO:0009628,GO:0009636,GO:0009642,GO:0009644,GO:0009889,GO:0009891,GO:0009893,GO:0009987,GO:0010033,GO:0010035,GO:0010200,GO:0010243,GO:0010286,GO:0010468,GO:0010556,GO:…	-	ko:K09419	-	-	-	-	ko00000,ko03000	-	-	-	HSF_DNA-bind	sp|Q657C0|HFA6B_ORYSJ	0.640258	0.331924	0.315129	0	0	0	0	0	0	0	0	0
Ped04Cg09180	4565.Traes_6AL_962AAFA9D.2	5.08e-82	253	28N8I@1|root,2QUTT@2759|Eukaryota,37M13@33090|Viridiplantae,3GA83@35493|Streptophyta,3KMJ3@4447|Liliopsida,3I973@38820|Poales	35493|Streptophyta	S	Sec20	-	-	-	ko:K08497	ko04130,map04130	-	-	-	ko00000,ko00001,ko04131	-	-	-	Sec20	-	1.35917	1.48153	1.04793	0.337553	0.729109	0.556349	0.977286	0.484313	0.323549	0.484564	0	0.380011
PedCtg00949g00050	#N/A	#N/A	#N/A	#N/A	#N/A	#N/A	#N/A	#N/A	#N/A	#N/A	#N/A	#N/A	#N/A	#N/A	#N/A	#N/A	#N/A	#N/A	#N/A	#N/A	-	0	0	0	0	0	0	0	0	0	0	0	0
Ped11Dg04750	4555.Si024719m	6.46e-45	157	COG2801@1|root,KOG0017@2759|Eukaryota,383TD@33090|Viridiplantae,3GRP9@35493|Streptophyta,3M20R@4447|Liliopsida,3IQ2U@38820|Poales	35493|Streptophyta	L	gag-polypeptide of LTR copia-type	-	-	-	-	-	-	-	-	-	-	-	-	DUF4219,Retrotran_gag_2	-	0	0	0	0.12385	0	0.080115	0.037597	0	0	0.164658	0.460921	0.233572
Ped03Cg33220	15368.BRADI1G13720.1	0	2359	COG0085@1|root,KOG0214@2759|Eukaryota,37SWI@33090|Viridiplantae,3G7KC@35493|Streptophyta,3KN3N@4447|Liliopsida,3IC9Q@38820|Poales	35493|Streptophyta	K	DNA-dependent RNA polymerase catalyzes the transcription of DNA into RNA using the four ribonucleoside triphosphates as substrates	RPB2	GO:0000428,GO:0005575,GO:0005622,GO:0005623,GO:0005634,GO:0005654,GO:0005665,GO:0016591,GO:0030880,GO:0031974,GO:0031981,GO:0032991,GO:0043226,GO:0043227,GO:0043229,GO:0043231,GO:0043233,GO:0044422,GO:0044424,GO:0044428,GO:0044446,GO:0044451,GO:0044464,GO:0055029,GO:0061695,GO:0070013,GO:1902494,GO:1990234	2.7.7.6	ko:K03010	ko00230,ko00240,ko01100,ko03020,ko05016,ko05169,map00230,map00240,map01100,map03020,map05016,map05169	M00180	R00435,R00441,R00442,R00443	RC02795	br01611,ko00000,ko00001,ko00002,ko01000,ko03021,ko03400	-	-	-	RNA_pol_Rpb2_1,RNA_pol_Rpb2_2,RNA_pol_Rpb2_3,RNA_pol_Rpb2_4,RNA_pol_Rpb2_5,RNA_pol_Rpb2_6,RNA_pol_Rpb2_7	sp|Q42877|RPB2_SOLLC	31.9599	32.7702	32.1226	20.9583	19.186	23.74	25.7467	20.913	19.8545	26.391	23.3058	23.8056
Ped05Cg14390	4538.ORGLA02G0339700.1	2.51e-50	172	COG1131@1|root,KOG0061@2759|Eukaryota,37PPU@33090|Viridiplantae,3GBBE@35493|Streptophyta,3KY6H@4447|Liliopsida,3I8SW@38820|Poales	35493|Streptophyta	Q	ABC-2 type transporter	-	GO:0003002,GO:0003674,GO:0003824,GO:0005215,GO:0005575,GO:0005623,GO:0005886,GO:0005911,GO:0006810,GO:0006950,GO:0006970,GO:0007275,GO:0007389,GO:0008150,GO:0009506,GO:0009628,GO:0009651,GO:0015399,GO:0015405,GO:0016020,GO:0016021,GO:0016462,GO:0016787,GO:0016817,GO:0016818,GO:0016887,GO:0017111,GO:0022804,GO:0022857,GO:0030054,GO:0031224,GO:0032501,GO:0032502,GO:0042623,GO:0042626,GO:0043492,GO:…	-	-	-	-	-	-	-	-	-	-	ABC2_membrane,ABC_tran	sp|Q9C8K2|AB12G_ARATH	0	0.097765	0	0	0.120353	0	0	0.043006	0	0	0	0
Ped11Cg00690	40148.OGLUM12G10930.3	2.67e-64	199	KOG3390@1|root,KOG3390@2759|Eukaryota,37VF1@33090|Viridiplantae,3GJMH@35493|Streptophyta,3M0HV@4447|Liliopsida,3IHN6@38820|Poales	35493|Streptophyta	K	GCN5-like protein 1 (GCN5L1)	-	GO:0005575,GO:0005622,GO:0005623,GO:0005737,GO:0005739,GO:0005768,GO:0005829,GO:0006810,GO:0007034,GO:0007275,GO:0008150,GO:0012505,GO:0016192,GO:0016197,GO:0022622,GO:0031082,GO:0031083,GO:0031410,GO:0031982,GO:0032501,GO:0032502,GO:0032991,GO:0043226,GO:0043227,GO:0043229,GO:0043231,GO:0044424,GO:0044444,GO:0044445,GO:0044464,GO:0045324,GO:0046907,GO:0048364,GO:0048731,GO:0048856,GO:0051179,GO:…	-	ko:K20185	-	-	-	-	ko00000,ko04131	-	-	-	GCN5L1	sp|O22929|BL1S1_ARATH	4.10034	4.28227	2.69234	3.21396	3.0583	3.35782	4.33113	1.91747	2.60969	2.35502	2.38767	4.62608
Ped03Dg05470	15368.BRADI1G07220.1	2.1e-259	717	28NZ8@1|root,2QVJT@2759|Eukaryota,37QXN@33090|Viridiplantae,3G83U@35493|Streptophyta,3KNK1@4447|Liliopsida,3I4W8@38820|Poales	35493|Streptophyta	S	Protein of unknown function (DUF1005)	-	-	-	-	-	-	-	-	-	-	-	-	DUF1005	-	14.6711	15.6583	18.0644	11.3657	15.6066	11.1704	18.5309	11.8774	10.5185	23.8266	29.8264	21.1377
Ped03Dg14150	4555.Si034303m	0	1300	COG3158@1|root,2QPSA@2759|Eukaryota,37JCM@33090|Viridiplantae,3GAU4@35493|Streptophyta,3M47Q@4447|Liliopsida,3I35J@38820|Poales	35493|Streptophyta	P	Potassium transporter	HAK27	GO:0003674,GO:0005215,GO:0005575,GO:0006810,GO:0006811,GO:0006812,GO:0006813,GO:0006814,GO:0008150,GO:0008324,GO:0009674,GO:0009987,GO:0010107,GO:0015075,GO:0015077,GO:0015079,GO:0015081,GO:0015291,GO:0015293,GO:0015294,GO:0015318,GO:0015370,GO:0015672,GO:0016020,GO:0022804,GO:0022857,GO:0022890,GO:0030001,GO:0034220,GO:0035725,GO:0046873,GO:0051179,GO:0051234,GO:0055085,GO:0071804,GO:0071805,GO:…	-	ko:K03549	-	-	-	-	ko00000,ko02000	2.A.72	-	-	K_trans	sp|Q84MS4|HAK27_ORYSJ	0	0	0	0	0	0	0.013085	0	0	0	0	0
Ped01Dg11390	4513.MLOC_45133.1	1.39e-50	162	2CQZW@1|root,2R6DG@2759|Eukaryota,3873G@33090|Viridiplantae,3GT2S@35493|Streptophyta,3M7JU@4447|Liliopsida,3IJ5C@38820|Poales	35493|Streptophyta	-	-	-	-	-	-	-	-	-	-	-	-	-	-	-	-	0	0.094002	0.074577	0.966121	0.204813	0.875671	1.68758	0.218221	0	5.46181	1.64315	3.76175
Ped05Cg15400	15368.BRADI2G24980.1	2.7e-203	574	COG3491@1|root,KOG0143@2759|Eukaryota,37NQC@33090|Viridiplantae,3G7SY@35493|Streptophyta,3KYC2@4447|Liliopsida,3IBZG@38820|Poales	35493|Streptophyta	Q	Belongs to the iron ascorbate-dependent oxidoreductase family	-	GO:0000003,GO:0000902,GO:0001101,GO:0003006,GO:0003674,GO:0003824,GO:0006082,GO:0006629,GO:0006720,GO:0006721,GO:0007154,GO:0007165,GO:0007275,GO:0008150,GO:0008152,GO:0008299,GO:0008610,GO:0009058,GO:0009314,GO:0009416,GO:0009628,GO:0009653,GO:0009685,GO:0009686,GO:0009719,GO:0009725,GO:0009739,GO:0009740,GO:0009755,GO:0009791,GO:0009826,GO:0009908,GO:0009987,GO:0010033,GO:0010476,GO:0010817,GO:…	-	-	-	-	-	-	-	-	-	-	2OG-FeII_Oxy,DIOX_N	sp|P0C5H5|GAOX2_ORYSI	0	0	0	0	0	0	0	0	0	0	0	0
Ped03Cg14120	4537.OPUNC10G08520.1	2.4e-135	392	KOG1591@1|root,KOG1591@2759|Eukaryota,37P8E@33090|Viridiplantae,3GBIY@35493|Streptophyta,3KRKA@4447|Liliopsida,3I8SH@38820|Poales	35493|Streptophyta	E	ShK toxin domain	-	GO:0003674,GO:0003824,GO:0004656,GO:0005575,GO:0005622,GO:0005623,GO:0005737,GO:0005783,GO:0005788,GO:0006464,GO:0006807,GO:0007275,GO:0008150,GO:0008152,GO:0009653,GO:0009790,GO:0009792,GO:0009987,GO:0010171,GO:0010172,GO:0012505,GO:0016491,GO:0016705,GO:0016706,GO:0018126,GO:0018193,GO:0018208,GO:0018996,GO:0019511,GO:0019538,GO:0019798,GO:0031543,GO:0031545,GO:0031974,GO:0032501,GO:0032502,GO:…	1.14.11.2	ko:K00472,ko:K09422	ko00330,ko01100,map00330,map01100	-	R01252	RC00478	ko00000,ko00001,ko01000,ko03000	-	-	-	2OG-FeII_Oxy_3,ShK	sp|Q8L970|P4H7_ARATH	0	0	0	0	0	0	0	0	0	0	0	0
Ped01Cg20000	15368.BRADI2G51310.1	2.45e-86	263	28KBI@1|root,2QQDN@2759|Eukaryota,37KCZ@33090|Viridiplantae,3GGXK@35493|Streptophyta,3KZUZ@4447|Liliopsida,3IH0H@38820|Poales	35493|Streptophyta	S	Lateral organ boundaries (LOB) domain	-	GO:0001101,GO:0002831,GO:0007154,GO:0007165,GO:0008150,GO:0009719,GO:0009725,GO:0009753,GO:0009755,GO:0009867,GO:0009987,GO:0010033,GO:0023052,GO:0031347,GO:0032101,GO:0032870,GO:0042221,GO:0043900,GO:0048583,GO:0050789,GO:0050794,GO:0050896,GO:0051716,GO:0065007,GO:0070887,GO:0071229,GO:0071310,GO:0071395,GO:0071495,GO:0080134,GO:1900150,GO:1901700,GO:1901701	-	ko:K13944,ko:K21994	-	-	-	-	ko00000,ko03000	-	-	-	LOB	sp|Q9SRV3|LBD20_ARATH	0	0	0	0	0	0	0	0	0	0	0	0
Ped05Cg19750	4555.Si024804m	0	1461	COG0515@1|root,KOG1187@2759|Eukaryota,37R4X@33090|Viridiplantae,3GDG8@35493|Streptophyta,3KR2E@4447|Liliopsida,3IDW5@38820|Poales	35493|Streptophyta	T	Carbohydrate-binding protein of the ER	-	GO:0005575,GO:0005623,GO:0005886,GO:0016020,GO:0016324,GO:0030427,GO:0035838,GO:0042995,GO:0044425,GO:0044459,GO:0044463,GO:0044464,GO:0045177,GO:0051286,GO:0071944,GO:0090404,GO:0090406,GO:0098590,GO:0120025,GO:0120038	-	-	-	-	-	-	-	-	-	-	Malectin_like,Pkinase_Tyr	sp|Q9SCZ4|FERON_ARATH	0	0	0	0	0	0	0.018748	0	0.018083	0	0	0.018067
Ped01Cg37480	4572.TRIUR3_32982-P1	0	1045	KOG4658@1|root,KOG4658@2759|Eukaryota,385ZN@33090|Viridiplantae,3GTXM@35493|Streptophyta,3M2UW@4447|Liliopsida,3I7G5@38820|Poales	35493|Streptophyta	T	disease resistance protein	-	-	-	-	-	-	-	-	-	-	-	-	NB-ARC	sp|F7J0N2|RGA5R_ORYSJ	0	0	0	0.076817	0.065232	0	0	0.070539	0.014197	0.271552	0.202722	0.146626
Ped03Dg09150	4537.OPUNC03G28690.1	1.27e-139	418	KOG2027@1|root,KOG2027@2759|Eukaryota,37S6B@33090|Viridiplantae,3GF7Y@35493|Streptophyta,3KRUY@4447|Liliopsida,3I6GZ@38820|Poales	35493|Streptophyta	Z	Regulator of Vps4 activity in the MVB pathway	-	-	-	ko:K19476	ko04144,map04144	-	-	-	ko00000,ko00001	-	-	-	Ist1	-	1.37909	2.02698	3.13776	9.39223	3.10298	9.17337	7.95439	7.38157	5.32622	24.6333	33.2891	39.7458
Ped03Cg15290	4538.ORGLA03G0060300.1	4.3e-243	671	COG5575@1|root,KOG2928@2759|Eukaryota,37J3V@33090|Viridiplantae,3G8C9@35493|Streptophyta,3KS3I@4447|Liliopsida,3I4PK@38820|Poales	35493|Streptophyta	L	Origin recognition complex subunit 2	ORC2	GO:0000228,GO:0000808,GO:0003674,GO:0003676,GO:0003677,GO:0003688,GO:0003690,GO:0005488,GO:0005575,GO:0005622,GO:0005623,GO:0005634,GO:0005664,GO:0005694,GO:0006139,GO:0006259,GO:0006260,GO:0006725,GO:0006807,GO:0008150,GO:0008152,GO:0009058,GO:0009059,GO:0009987,GO:0031974,GO:0031981,GO:0032991,GO:0034641,GO:0034645,GO:0043170,GO:0043226,GO:0043227,GO:0043228,GO:0043229,GO:0043231,GO:0043232,GO:…	-	ko:K02604	ko04110,ko04111,ko04113,map04110,map04111,map04113	M00284	-	-	ko00000,ko00001,ko00002,ko03032,ko03036	-	-	-	ORC2	sp|B8APQ0|ORC2_ORYSI	8.08255	8.06337	7.47881	0.235439	0	0.458916	0.039902	0.031064	0.083967	0	0	0
Ped09Cg20620	4529.ORUFI01G08710.1	1.95e-10	69.3	28J84@1|root,2QRKI@2759|Eukaryota,37QIJ@33090|Viridiplantae,3GE8K@35493|Streptophyta,3KZ0V@4447|Liliopsida,3I51A@38820|Poales	35493|Streptophyta	S	membrane-associated kinase regulator 2	-	GO:0005575,GO:0005623,GO:0005886,GO:0016020,GO:0044464,GO:0071944	-	-	-	-	-	-	-	-	-	-	-	-	0.032298	0.092999	0.088125	0	0.029682	0.030458	0	0.146621	0.044637	0.139751	0	0.108196
Ped02Dg30880	4533.OB03G32520.1	6.08e-276	756	COG0513@1|root,KOG0328@2759|Eukaryota,37QGM@33090|Viridiplantae,3GB0E@35493|Streptophyta,3KU3Y@4447|Liliopsida,3IBBG@38820|Poales	35493|Streptophyta	A	Belongs to the DEAD box helicase family	-	GO:0001666,GO:0003674,GO:0003676,GO:0003723,GO:0003724,GO:0003729,GO:0003824,GO:0004004,GO:0004386,GO:0005488,GO:0005575,GO:0005622,GO:0005623,GO:0005634,GO:0005654,GO:0005681,GO:0005730,GO:0005737,GO:0006139,GO:0006396,GO:0006725,GO:0006807,GO:0006950,GO:0008026,GO:0008150,GO:0008152,GO:0008186,GO:0008380,GO:0009628,GO:0009987,GO:0010467,GO:0010468,GO:0010501,GO:0016020,GO:0016070,GO:0016462,GO:…	3.6.4.13	ko:K13025	ko03013,ko03015,ko03040,map03013,map03015,map03040	M00430	-	-	ko00000,ko00001,ko00002,ko01000,ko03009,ko03012,ko03019,ko03041	-	-	-	DEAD,Helicase_C	sp|Q5VNM3|IF43A_ORYSJ	59.3297	58.1232	65.0353	61.684	56.0299	60.0527	58.4749	51.3115	50.7064	54.3174	50.5553	49.8555
Ped01Dg26430	38727.Pavir.Eb02140.1.p	0	1454	COG5647@1|root,KOG2166@2759|Eukaryota,37NXT@33090|Viridiplantae,3GAB6@35493|Streptophyta,3KMI3@4447|Liliopsida,3I9PM@38820|Poales	35493|Streptophyta	D	Belongs to the cullin family	-	-	-	ko:K03347	ko04110,ko04111,ko04114,ko04120,ko04141,ko04310,ko04340,ko04341,ko04350,ko04710,ko05168,ko05200,map04110,map04111,map04114,map04120,map04141,map04310,map04340,map04341,map04350,map04710,map05168,map05200	M00379,M00380,M00381,M00382,M00387,M00407,M00411	-	-	ko00000,ko00001,ko00002,ko04121	-	-	-	Cullin,Cullin_Nedd8	sp|Q5ZC88|CUL1_ORYSJ	27.0897	26.4627	26.4977	28.6414	29.7946	31.6777	31.4248	28.7846	32.3163	27.7216	24.4038	26.4583
Ped02Cg09650	#N/A	#N/A	#N/A	#N/A	#N/A	#N/A	#N/A	#N/A	#N/A	#N/A	#N/A	#N/A	#N/A	#N/A	#N/A	#N/A	#N/A	#N/A	#N/A	#N/A	-	0	0	0	0	0	0	0	0	0	0.051786	0	0
Ped06Cg13150	#N/A	#N/A	#N/A	#N/A	#N/A	#N/A	#N/A	#N/A	#N/A	#N/A	#N/A	#N/A	#N/A	#N/A	#N/A	#N/A	#N/A	#N/A	#N/A	#N/A	-	0	0	0	0	0	0	0	0	0	0	0	0
Ped03Dg23110	4537.OPUNC03G11730.1	1.52e-113	339	KOG1339@1|root,KOG1339@2759|Eukaryota,37NU7@33090|Viridiplantae,3G93T@35493|Streptophyta,3KX3S@4447|Liliopsida,3ID4W@38820|Poales	35493|Streptophyta	O	Belongs to the peptidase A1 family	PCS1	GO:0003674,GO:0003824,GO:0004175,GO:0004190,GO:0005575,GO:0005622,GO:0005623,GO:0005737,GO:0005783,GO:0006508,GO:0006807,GO:0008150,GO:0008152,GO:0008219,GO:0008233,GO:0009056,GO:0009057,GO:0009987,GO:0012501,GO:0012505,GO:0016787,GO:0019538,GO:0030163,GO:0043170,GO:0043226,GO:0043227,GO:0043229,GO:0043231,GO:0044238,GO:0044424,GO:0044444,GO:0044464,GO:0070001,GO:0070011,GO:0071704,GO:0140096,GO:…	-	-	-	-	-	-	-	-	-	-	TAXi_C,TAXi_N	sp|Q9LZL3|PCS1L_ARATH	0.191001	0	0	0.278586	0.090099	0.582226	0.246893	0.259513	0	0	0	0.085742
Ped08Dg07540	#N/A	#N/A	#N/A	#N/A	#N/A	#N/A	#N/A	#N/A	#N/A	#N/A	#N/A	#N/A	#N/A	#N/A	#N/A	#N/A	#N/A	#N/A	#N/A	#N/A	-	0	0	0	0	0	0	0	0	0	0	0	0
Ped08Dg10830	4565.Traes_7DS_F10343A6D.2	1.06e-186	533	28KBM@1|root,2QSSM@2759|Eukaryota,37N1W@33090|Viridiplantae,3G8VR@35493|Streptophyta,3KXY0@4447|Liliopsida,3IC9E@38820|Poales	35493|Streptophyta	S	Zein-binding	-	-	-	ko:K06268	ko04010,ko04020,ko04022,ko04114,ko04218,ko04310,ko04360,ko04370,ko04380,ko04650,ko04658,ko04659,ko04660,ko04662,ko04720,ko04724,ko04921,ko04922,ko04924,ko05010,ko05014,ko05031,ko05152,ko05166,ko05167,map04010,map04020,map04022,map04114,map04218,map04310,map04360,map04370,map04380,map04650,map04658,map04659,map04660,map04662,map04720,map04724,map04921,map04922,map04924,map05010,map05014,map05031,m…	-	-	-	ko00000,ko00001,ko01009	-	-	-	Zein-binding	sp|Q9FG14|MYOB7_ARATH	0.866714	1.5728	1.27469	1.15786	0.986107	1.00135	1.49056	1.48552	1.94412	2.33566	2.35226	2.38511
Ped03Cg31250	#N/A	#N/A	#N/A	#N/A	#N/A	#N/A	#N/A	#N/A	#N/A	#N/A	#N/A	#N/A	#N/A	#N/A	#N/A	#N/A	#N/A	#N/A	#N/A	#N/A	-	4.31523	5.96665	3.21441	2.72696	2.29975	2.77944	2.18186	1.97638	1.73818	1.17464	0.722608	1.73293
Ped04Cg04740	4513.MLOC_77821.3	9.86e-108	326	KOG1987@1|root,KOG1987@2759|Eukaryota,37HKI@33090|Viridiplantae,3GDYG@35493|Streptophyta,3KQUZ@4447|Liliopsida,3I5AR@38820|Poales	35493|Streptophyta	D	Speckle-type POZ protein-like protein	-	-	-	ko:K10523	ko04340,ko04341,map04340,map04341	M00384	-	-	ko00000,ko00001,ko00002,ko04121	-	-	-	BTB,MATH	sp|Q9M8J9|BPM2_ARATH	0	0	0	0	0	0	0	0	0	0	0	0
Ped08Dg08590	15368.BRADI3G34990.2	0	1009	COG2453@1|root,KOG1616@1|root,KOG1616@2759|Eukaryota,KOG1716@2759|Eukaryota,37HFT@33090|Viridiplantae,3GDMX@35493|Streptophyta,3KPF8@4447|Liliopsida,3ICZW@38820|Poales	35493|Streptophyta	GV	Glycogen recognition site of AMP-activated protein kinase	-	GO:0000272,GO:0001871,GO:0003674,GO:0003824,GO:0005488,GO:0005575,GO:0005622,GO:0005623,GO:0005634,GO:0005737,GO:0005783,GO:0005789,GO:0005791,GO:0005975,GO:0005976,GO:0005977,GO:0005982,GO:0005983,GO:0006073,GO:0006091,GO:0006112,GO:0006793,GO:0006796,GO:0008150,GO:0008152,GO:0009056,GO:0009057,GO:0009251,GO:0009507,GO:0009532,GO:0009536,GO:0009569,GO:0009570,GO:0009987,GO:0012505,GO:0015980,GO:…	-	-	-	-	-	-	-	-	-	-	AMPK1_CBM,DSPc	sp|F4J117|LSF1_ARATH	6.34427	6.4927	5.68943	3.20013	6.51555	3.54409	2.08552	3.62803	4.12798	0.425036	0.669575	0.240629
Ped01Dg31200	4530.OS01T0237100-01	1.63e-187	524	COG0588@1|root,KOG0235@2759|Eukaryota,37NU1@33090|Viridiplantae,3GASQ@35493|Streptophyta,3KTAC@4447|Liliopsida,3IGMS@38820|Poales	35493|Streptophyta	G	Histidine phosphatase superfamily (branch 1)	-	-	3.1.3.16	ko:K15637	ko04137,ko04217,ko04668,map04137,map04217,map04668	-	-	-	ko00000,ko00001,ko01000	-	-	-	His_Phos_1	sp|Q9FNJ9|CA1P_ARATH	0.288743	0.401086	0.316747	0.026583	0.236148	0.020621	0.02443	0.025919	0.07992	0	0	0
Ped05Dg14440	4533.OB05G18460.1	1.82e-312	856	COG5434@1|root,2QS3K@2759|Eukaryota,37K17@33090|Viridiplantae,3GEP3@35493|Streptophyta,3KXC0@4447|Liliopsida,3I9AW@38820|Poales	35493|Streptophyta	G	Glycosyl hydrolases family 28	-	-	3.2.1.67	ko:K01213	ko00040,ko01100,map00040,map01100	M00081	R01982,R07413	RC00049	ko00000,ko00001,ko00002,ko01000	-	-	-	Glyco_hydro_28	sp|Q949Z1|PGLR4_ARATH	1.79917	1.07811	1.46863	0.518058	0.600731	0.462085	2.43655	1.57189	1.90371	0.100295	0	0
Ped01Cg36680	38727.Pavir.Ga01530.1.p	5.53e-67	219	KOG0254@1|root,KOG0254@2759|Eukaryota,37MDA@33090|Viridiplantae,3GB95@35493|Streptophyta,3KRY3@4447|Liliopsida,3I4GX@38820|Poales	35493|Streptophyta	U	Belongs to the major facilitator superfamily. Sugar transporter (TC 2.A.1.1) family	-	GO:0000325,GO:0003674,GO:0005215,GO:0005365,GO:0005366,GO:0005575,GO:0005622,GO:0005623,GO:0005737,GO:0005773,GO:0005774,GO:0005886,GO:0005887,GO:0006810,GO:0006811,GO:0006812,GO:0008150,GO:0008324,GO:0009705,GO:0015075,GO:0015077,GO:0015078,GO:0015166,GO:0015291,GO:0015293,GO:0015294,GO:0015295,GO:0015318,GO:0015672,GO:0015791,GO:0015798,GO:0015850,GO:0016020,GO:0016021,GO:0022804,GO:0022857,GO:…	-	ko:K08150	-	-	-	-	ko00000,ko02000	2.A.1.1.25,2.A.1.1.62,2.A.1.1.63,2.A.1.1.66,2.A.1.8	-	-	Sugar_tr	sp|Q8VZR6|INT1_ARATH	0	0	0	0	0	0	0	0	0	0	0	0
Ped03Cg18710	4565.Traes_4AS_887399584.1	2.61e-115	338	COG0656@1|root,KOG1577@2759|Eukaryota,37SJV@33090|Viridiplantae,3GATM@35493|Streptophyta,3KPU4@4447|Liliopsida,3I7WZ@38820|Poales	35493|Streptophyta	S	Catalyzes the reduction of a 3''-keto intermediate during the biosynthesis of 2'-deoxymugineic acid (DMA) from L-Met. Involved in the formation of phytosiderophores (MAs) belonging to the mugineic acid family and required to acquire iron	DMAS1	GO:0003674,GO:0003824,GO:0006518,GO:0006807,GO:0006950,GO:0007154,GO:0008150,GO:0008152,GO:0009058,GO:0009237,GO:0009267,GO:0009605,GO:0009987,GO:0009991,GO:0016491,GO:0016614,GO:0016616,GO:0019184,GO:0019290,GO:0019748,GO:0031667,GO:0031668,GO:0031669,GO:0033554,GO:0033707,GO:0034224,GO:0034641,GO:0042594,GO:0043043,GO:0043603,GO:0043604,GO:0044237,GO:0044249,GO:0044271,GO:0044550,GO:0050896,GO:…	1.1.1.285	ko:K22374	-	-	-	-	ko00000,ko01000	-	-	-	Aldo_ket_red	sp|W5DYE3|DMS1A_WHEAT	1.73252	0.836357	2.12747	2.09661	1.37264	3.84946	2.75772	1.48953	1.2366	2.36734	1.60708	1.75493
Ped09Cg19990	38727.Pavir.J38855.1.p	2.08e-176	501	28IZK@1|root,2QVXP@2759|Eukaryota,37K85@33090|Viridiplantae,3GB35@35493|Streptophyta,3KXFD@4447|Liliopsida,3I3G9@38820|Poales	35493|Streptophyta	K	No apical meristem (NAM) protein	-	-	-	-	-	-	-	-	-	-	-	-	NAM	sp|Q9ZVP8|NAC35_ARATH	0.030153	0.231357	0.096229	0.410739	0.991379	0.408855	0.09769	0.71689	0.922079	0	0	0
Ped07Cg09390	38727.Pavir.J03647.1.p	1.12e-91	285	KOG1020@1|root,KOG1020@2759|Eukaryota,37IYX@33090|Viridiplantae,3GBSW@35493|Streptophyta,3KMJH@4447|Liliopsida,3I7RA@38820|Poales	35493|Streptophyta	BDL	Sister chromatid cohesion protein	-	GO:0000003,GO:0000070,GO:0000122,GO:0000278,GO:0000280,GO:0000428,GO:0000819,GO:0001654,GO:0001655,GO:0001656,GO:0001822,GO:0003006,GO:0003007,GO:0003008,GO:0003151,GO:0003674,GO:0005488,GO:0005515,GO:0005575,GO:0005622,GO:0005623,GO:0005634,GO:0005654,GO:0006355,GO:0006357,GO:0006950,GO:0006974,GO:0006996,GO:0007049,GO:0007059,GO:0007062,GO:0007064,GO:0007135,GO:0007275,GO:0007399,GO:0007417,GO:…	-	ko:K06672	ko04111,map04111	-	-	-	ko00000,ko00001,ko03036	-	-	-	Cohesin_HEAT,Nipped-B_C,PHD	sp|A5HEI1|SCC2_ARATH	0	0	0	0	0	0	0.015183	0	0	0	0	0
Ped12Dg00650	4533.OB0047G10060.1	1.08e-164	468	2CMVH@1|root,2QS78@2759|Eukaryota,37RH3@33090|Viridiplantae,3GB1U@35493|Streptophyta,3KPA1@4447|Liliopsida,3IBCW@38820|Poales	35493|Streptophyta	S	RNA-directed DNA methylation	-	GO:0003674,GO:0003700,GO:0006139,GO:0006259,GO:0006304,GO:0006305,GO:0006306,GO:0006325,GO:0006342,GO:0006355,GO:0006725,GO:0006807,GO:0006996,GO:0007275,GO:0008150,GO:0008152,GO:0009791,GO:0009889,GO:0009890,GO:0009892,GO:0009987,GO:0010468,GO:0010556,GO:0010558,GO:0010605,GO:0010629,GO:0016043,GO:0016458,GO:0019219,GO:0019222,GO:0031323,GO:0031324,GO:0031326,GO:0031327,GO:0032259,GO:0032501,GO:…	-	-	-	-	-	-	-	-	-	-	Iwr1	sp|Q8GYP3|RDM4_ARATH	7.06131	5.86448	5.9136	4.14619	3.6287	4.65092	3.58475	3.00818	2.64317	5.41194	4.20817	3.77909
Ped11Dg03930	#N/A	#N/A	#N/A	#N/A	#N/A	#N/A	#N/A	#N/A	#N/A	#N/A	#N/A	#N/A	#N/A	#N/A	#N/A	#N/A	#N/A	#N/A	#N/A	#N/A	-	0	0	0	0.165486	0	0	0.090639	0.133182	0.075378	0	0	0.094414
Ped12Cg09830	77586.LPERR02G23070.1	2.71e-15	75.5	2AMXX@1|root,2R5XP@2759|Eukaryota,386PV@33090|Viridiplantae,3GUKN@35493|Streptophyta,3M0UF@4447|Liliopsida,3IIIN@38820|Poales	35493|Streptophyta	S	zinc-finger of the FCS-type, C2-C2	-	-	-	-	-	-	-	-	-	-	-	-	zf-FLZ	-	0.113556	0	0.056139	0.146745	0.435853	0.163973	0	0.05837	0.189782	0	0	0
Ped03Cg15740	4537.OPUNC03G06400.1	1.78e-144	414	28PHQ@1|root,2SM50@2759|Eukaryota,37YY3@33090|Viridiplantae,3GP9F@35493|Streptophyta,3KRBS@4447|Liliopsida,3I4VC@38820|Poales	35493|Streptophyta	K	DNA-binding domain in plant proteins such as APETALA2 and EREBPs	-	-	-	ko:K09286	-	-	-	-	ko00000,ko03000	-	-	-	AP2	sp|Q8H1E4|RAP24_ARATH	0	0.041451	0.019599	0.636549	0.023412	0.190117	0.602394	0.542423	0.034636	2.81485	2.93507	2.19736
Ped04Dg19910	15368.BRADI5G21560.1	0	1029	KOG4197@1|root,KOG4197@2759|Eukaryota,37NDI@33090|Viridiplantae,3G81M@35493|Streptophyta,3KPVY@4447|Liliopsida,3I2HK@38820|Poales	35493|Streptophyta	S	Pentacotripeptide-repeat region of PRORP	-	GO:0003674,GO:0003676,GO:0003723,GO:0003824,GO:0004518,GO:0004519,GO:0005488,GO:0005575,GO:0005622,GO:0005623,GO:0005737,GO:0005739,GO:0006139,GO:0006725,GO:0006807,GO:0008150,GO:0008152,GO:0009451,GO:0009987,GO:0016070,GO:0016787,GO:0016788,GO:0034641,GO:0043170,GO:0043226,GO:0043227,GO:0043229,GO:0043231,GO:0043412,GO:0044237,GO:0044238,GO:0044424,GO:0044444,GO:0044464,GO:0046483,GO:0071704,GO:…	-	-	-	-	-	-	-	-	-	-	PPR,PPR_2,PPR_3	sp|Q9SAK0|PP132_ARATH	3.90422	3.58907	4.19284	3.02086	2.54135	3.22893	3.63542	3.39751	2.51481	3.73965	3.69154	4.26723
Ped10Cg11920	4555.Si025946m	0	998	KOG4658@1|root,KOG4658@2759|Eukaryota,37R5S@33090|Viridiplantae,3GBRE@35493|Streptophyta,3KNQZ@4447|Liliopsida,3IC61@38820|Poales	35493|Streptophyta	T	Disease resistance protein RPM1	-	GO:0000166,GO:0002376,GO:0003674,GO:0005488,GO:0005575,GO:0005623,GO:0005886,GO:0006950,GO:0006952,GO:0006955,GO:0007154,GO:0007165,GO:0008150,GO:0008219,GO:0009626,GO:0009987,GO:0012501,GO:0016020,GO:0019897,GO:0019898,GO:0023052,GO:0033554,GO:0034050,GO:0036094,GO:0044425,GO:0044459,GO:0044464,GO:0045087,GO:0050789,GO:0050794,GO:0050896,GO:0051716,GO:0065007,GO:0071944,GO:0097159,GO:1901265,GO:…	-	ko:K13457	ko04626,map04626	-	-	-	ko00000,ko00001	-	-	-	LRR_8,NB-ARC	sp|Q39214|RPM1_ARATH	0.071167	0.220843	0.23448	2.51538	1.40994	3.8956	2.34625	1.14783	0.888811	5.50446	2.55581	3.80568
Ped11Cg02080	4565.Traes_5DL_E86CFDE67.1	6.82e-269	748	COG1409@1|root,KOG1378@2759|Eukaryota,37IU0@33090|Viridiplantae,3G90S@35493|Streptophyta,3KKWU@4447|Liliopsida,3IC8I@38820|Poales	35493|Streptophyta	G	Purple acid phosphatase	-	GO:0003674,GO:0003824,GO:0003993,GO:0006793,GO:0006796,GO:0008150,GO:0008152,GO:0009987,GO:0016311,GO:0016787,GO:0016788,GO:0016791,GO:0042578,GO:0044237	-	ko:K22390	-	-	-	-	ko00000	-	-	-	Metallophos,Metallophos_C,Pur_ac_phosph_N	sp|Q9LXI7|PPA20_ARATH	0.052338	0.044952	0.079001	2.40927	0.245063	3.21768	1.47195	1.11463	0.161066	4.64397	6.52196	7.13901
Ped03Dg17990	15368.BRADI1G62030.1	0	1515	KOG4271@1|root,KOG4271@2759|Eukaryota,37NF0@33090|Viridiplantae,3GD52@35493|Streptophyta,3KQWD@4447|Liliopsida,3I5V8@38820|Poales	35493|Streptophyta	T	rho GTPase-activating protein	-	-	-	-	-	-	-	-	-	-	-	-	Lzipper-MIP1,PH,RhoGAP	sp|Q8RWQ4|RGAP7_ARATH	11.2364	11.8862	9.96906	17.9224	12.002	16.8593	14.7557	15.0634	14.6323	21.0642	21.4829	21.0118
Ped07Cg11910	4533.OB07G23390.1	1.15e-238	676	COG0515@1|root,2QWDY@2759|Eukaryota,37QJ4@33090|Viridiplantae,3G71R@35493|Streptophyta,3KSEC@4447|Liliopsida,3IAJP@38820|Poales	35493|Streptophyta	T	belongs to the protein kinase superfamily	-	GO:0003674,GO:0003824,GO:0004672,GO:0004674,GO:0005575,GO:0005623,GO:0005886,GO:0006464,GO:0006468,GO:0006793,GO:0006796,GO:0006807,GO:0006950,GO:0006952,GO:0008150,GO:0008152,GO:0009605,GO:0009607,GO:0009617,GO:0009987,GO:0016020,GO:0016301,GO:0016310,GO:0016740,GO:0016772,GO:0016773,GO:0019538,GO:0036211,GO:0042742,GO:0043170,GO:0043207,GO:0043412,GO:0044237,GO:0044238,GO:0044260,GO:0044267,GO:…	2.7.11.1	ko:K04733	ko04010,ko04064,ko04620,ko04621,ko04624,ko04722,ko05133,ko05140,ko05142,ko05145,ko05152,ko05162,ko05164,map04010,map04064,map04620,map04621,map04624,map04722,map05133,map05140,map05142,map05145,map05152,map05162,map05164	M00686	-	-	ko00000,ko00001,ko00002,ko01000,ko01001	-	-	-	Pkinase,Pkinase_Tyr,Stress-antifung	sp|Q0D5R3|CRK6_ORYSJ	0.795087	1.10686	0.69978	0.174289	0.151485	0.058082	0.205729	0.220578	0.044079	1.052	1.05883	0.93243
Ped06Cg16520	4555.Si006863m	1.79e-141	405	COG0452@1|root,KOG0672@2759|Eukaryota,37M5J@33090|Viridiplantae,3GC76@35493|Streptophyta,3KR60@4447|Liliopsida,3I5JK@38820|Poales	35493|Streptophyta	DP	Flavoprotein	-	GO:0000166,GO:0001558,GO:0003674,GO:0003824,GO:0004633,GO:0005488,GO:0006139,GO:0006163,GO:0006164,GO:0006725,GO:0006732,GO:0006753,GO:0006793,GO:0006796,GO:0006807,GO:0006950,GO:0006970,GO:0008150,GO:0008152,GO:0009058,GO:0009108,GO:0009117,GO:0009150,GO:0009152,GO:0009165,GO:0009259,GO:0009260,GO:0009628,GO:0009651,GO:0009987,GO:0010181,GO:0015936,GO:0015937,GO:0016043,GO:0016829,GO:0016830,GO:…	4.1.1.36	ko:K01598	ko00770,ko01100,map00770,map01100	M00120	R03269	RC00822	ko00000,ko00001,ko00002,ko01000	-	-	-	Flavoprotein	sp|Q69K55|HAL3_ORYSJ	3.5107	2.82899	2.77387	1.51347	1.7241	2.18037	2.45715	2.03383	2.99373	0.91703	1.58848	1.01056
Ped01Dg31770	77586.LPERR01G08240.1	6.51e-144	407	KOG1944@1|root,KOG1944@2759|Eukaryota,37HYG@33090|Viridiplantae,3GCR0@35493|Streptophyta,3KSSU@4447|Liliopsida,3IE6I@38820|Poales	35493|Streptophyta	S	Belongs to the peroxisomal membrane protein PXMP2 4 family	-	GO:0005575,GO:0005622,GO:0005623,GO:0005737,GO:0044424,GO:0044464	-	ko:K13348	ko04146,map04146	-	-	-	ko00000,ko00001	-	-	-	Mpv17_PMP22	sp|Q66GV0|MPV17_XENLA	5.66303	5.44944	4.26497	2.61843	2.6629	3.04176	2.71635	2.96857	2.39389	3.78995	2.77739	2.56605
Ped11Dg04050	4577.GRMZM2G088778_P01	3.22e-90	297	COG0666@1|root,KOG0504@2759|Eukaryota,37IQD@33090|Viridiplantae,3G8FY@35493|Streptophyta,3M3H9@4447|Liliopsida,3I6RT@38820|Poales	35493|Streptophyta	S	Domain of unknown function	-	-	-	-	-	-	-	-	-	-	-	-	Ank,Ank_2,Ank_3,Ank_4,Ank_5,PGG	-	0	0	0	0	0	0	0	0	0	0	0	0
Ped11Cg00810	4513.MLOC_36725.2	6.67e-124	370	2CMU9@1|root,2QRZ9@2759|Eukaryota,37KU1@33090|Viridiplantae,3GDFB@35493|Streptophyta,3KXSD@4447|Liliopsida,3ITDF@38820|Poales	35493|Streptophyta	S	MAC/Perforin domain	-	-	-	-	-	-	-	-	-	-	-	-	MACPF	sp|Q9C7N2|CAD1_ARATH	0	0	0	0	0	0	0	0	0	0	0	0
Ped10Cg13690	#N/A	#N/A	#N/A	#N/A	#N/A	#N/A	#N/A	#N/A	#N/A	#N/A	#N/A	#N/A	#N/A	#N/A	#N/A	#N/A	#N/A	#N/A	#N/A	#N/A	-	0	0	0.130352	0	0	0	0	0	0	0	0	0
Ped04Cg20220	4555.Si012184m	3.25e-241	669	COG0596@1|root,KOG2624@2759|Eukaryota,37J13@33090|Viridiplantae,3GBVW@35493|Streptophyta,3KTVI@4447|Liliopsida,3I34D@38820|Poales	35493|Streptophyta	I	Belongs to the AB hydrolase superfamily. Lipase family	-	GO:0002213,GO:0003674,GO:0003824,GO:0006950,GO:0006952,GO:0008150,GO:0016298,GO:0016787,GO:0016788,GO:0050896	3.1.1.13,3.1.1.3	ko:K01052,ko:K14452	ko00100,ko00561,ko01100,ko04142,ko04975,ko04979,map00100,map00561,map01100,map04142,map04975,map04979	M00098	R01462,R02250,R02687	RC00020,RC00037,RC00041,RC00055,RC00094,RC00523	ko00000,ko00001,ko00002,ko01000	-	-	-	Abhydro_lipase,Abhydrolase_1,Hydrolase_4	sp|Q67ZU1|LIP2_ARATH	0	0	0	0	0	0	0	0	0	0	0	0
Ped08Cg03080	15368.BRADI3G18670.1	1.66e-12	68.6	COG5068@1|root,KOG0014@2759|Eukaryota,37U27@33090|Viridiplantae,3GJG3@35493|Streptophyta,3M7D5@4447|Liliopsida,3IJ03@38820|Poales	35493|Streptophyta	K	MADS	-	-	-	-	-	-	-	-	-	-	-	-	SRF-TF	-	0	0	0	0	0	0	0	0	0	0	0	0
Ped09Cg13340	38727.Pavir.J06668.1.p	2.82e-233	644	COG3897@1|root,KOG2920@2759|Eukaryota,37N6N@33090|Viridiplantae,3G7JD@35493|Streptophyta,3M3DH@4447|Liliopsida,3IFU2@38820|Poales	35493|Streptophyta	S	Histidine protein methyltransferase 1 homolog	-	-	-	-	-	-	-	-	-	-	-	-	Methyltransf_16	sp|Q55DL2|MET18_DICDI	11.9269	15.575	12.3873	10.375	13.6851	12.394	18.2103	16.5492	18.4559	12.0673	7.21657	7.84884
Ped08Dg04930	4530.OS08T0206950-00	7.14e-210	588	COG4677@1|root,2QUTX@2759|Eukaryota,37NG6@33090|Viridiplantae,3GBDI@35493|Streptophyta,3KN42@4447|Liliopsida,3IE2I@38820|Poales	35493|Streptophyta	G	Pectinesterase	-	-	-	-	-	-	-	-	-	-	-	-	Pectinesterase	sp|O23038|PME8_ARATH	0.064179	0.055063	0.084434	0	0.046814	0.035168	0.047341	0.081801	0.060214	0.037031	0	0.041716
PedCtg01275g00060	398578.Daci_1716	1.14e-127	395	COG3696@1|root,COG3696@2|Bacteria,1NUIV@1224|Proteobacteria,2VHCZ@28216|Betaproteobacteria,4A9J4@80864|Comamonadaceae	28216|Betaproteobacteria	P	Belongs to the resistance-nodulation-cell division (RND) (TC 2.A.6) family	czcA	-	-	ko:K15726	-	-	-	-	ko00000,ko02000	2.A.6.1.2	-	-	ACR_tran	sp|P94177|CZCA_ALCSC	0	0	0	0	0	0	0	0	0	0	0	0
Ped04Dg00860	#N/A	#N/A	#N/A	#N/A	#N/A	#N/A	#N/A	#N/A	#N/A	#N/A	#N/A	#N/A	#N/A	#N/A	#N/A	#N/A	#N/A	#N/A	#N/A	#N/A	-	3.5793	3.12437	3.69652	1.46054	1.86776	1.47496	1.54233	0.739327	1.80263	0.61533	1.03743	0.951531
Ped08Cg08960	#N/A	#N/A	#N/A	#N/A	#N/A	#N/A	#N/A	#N/A	#N/A	#N/A	#N/A	#N/A	#N/A	#N/A	#N/A	#N/A	#N/A	#N/A	#N/A	#N/A	-	0	0	0	0	0	0	0	0	0	0	0	0
Ped01Cg36530	15368.BRADI2G12520.1	0	1012	COG1249@1|root,KOG1335@2759|Eukaryota,37IJR@33090|Viridiplantae,3GEBQ@35493|Streptophyta,3KTWF@4447|Liliopsida,3IGCH@38820|Poales	35493|Streptophyta	C	Glucose inhibited division protein A	-	GO:0003674,GO:0003824,GO:0004148,GO:0005575,GO:0005622,GO:0005623,GO:0005634,GO:0005730,GO:0005737,GO:0006082,GO:0006084,GO:0006085,GO:0006086,GO:0006090,GO:0006139,GO:0006163,GO:0006164,GO:0006637,GO:0006725,GO:0006732,GO:0006753,GO:0006790,GO:0006793,GO:0006796,GO:0006807,GO:0008150,GO:0008152,GO:0009058,GO:0009108,GO:0009117,GO:0009150,GO:0009152,GO:0009165,GO:0009259,GO:0009260,GO:0009507,GO:…	1.8.1.4	ko:K00382	ko00010,ko00020,ko00260,ko00280,ko00620,ko00630,ko00640,ko01100,ko01110,ko01120,ko01130,ko01200,map00010,map00020,map00260,map00280,map00620,map00630,map00640,map01100,map01110,map01120,map01130,map01200	M00009,M00011,M00036,M00307,M00532	R00209,R01221,R01698,R03815,R07618,R08549	RC00004,RC00022,RC00583,RC02742,RC02833,RC02834	br01601,ko00000,ko00001,ko00002,ko01000,ko04147	-	-	-	Pyr_redox_2,Pyr_redox_dim	sp|A8MS68|PLPD1_ARATH	12.4544	19.167	13.4885	3.14191	8.40712	3.45321	5.41228	7.97971	9.54611	3.70129	3.14403	2.4562
Ped08Dg10410	15368.BRADI3G37110.2	2.18e-279	783	COG5371@1|root,KOG1386@2759|Eukaryota,37KSB@33090|Viridiplantae,3GBAN@35493|Streptophyta,3KSZN@4447|Liliopsida,3IF4Q@38820|Poales	35493|Streptophyta	F	Belongs to the GDA1 CD39 NTPase family	-	-	3.6.1.5	ko:K01510	ko00230,ko00240,ko05169,map00230,map00240,map05169	-	R00086,R00122,R00155,R00159,R00328,R00335,R00514,R00569,R00719,R00961,R02092,R02095	RC00002	ko00000,ko00001,ko01000,ko04090	-	-	-	GDA1_CD39	sp|O80612|APY6_ARATH	10.034	8.48468	9.89243	7.81342	7.95291	8.68305	10.265	11.0476	11.4507	8.91869	8.07475	7.46957
Ped03Dg26440	15368.BRADI1G69780.1	0	1750	COG1501@1|root,KOG1066@2759|Eukaryota,37N36@33090|Viridiplantae,3G84C@35493|Streptophyta,3KKYN@4447|Liliopsida,3I39N@38820|Poales	35493|Streptophyta	G	Belongs to the glycosyl hydrolase 31 family	-	GO:0000271,GO:0000902,GO:0003674,GO:0003824,GO:0004553,GO:0005575,GO:0005622,GO:0005623,GO:0005737,GO:0005783,GO:0005975,GO:0005976,GO:0006073,GO:0006464,GO:0006491,GO:0006807,GO:0006950,GO:0006952,GO:0008150,GO:0008152,GO:0009058,GO:0009059,GO:0009100,GO:0009250,GO:0009507,GO:0009536,GO:0009605,GO:0009607,GO:0009617,GO:0009653,GO:0009826,GO:0009987,GO:0010035,GO:0010038,GO:0012505,GO:0015926,GO:…	3.2.1.84	ko:K05546	ko00510,ko01100,ko04141,map00510,map01100,map04141	M00073,M00074	R05980,R05981	-	ko00000,ko00001,ko00002,ko01000	-	-	-	DUF5110,Gal_mutarotas_2,Glyco_hydro_31	sp|B9F676|GLU2A_ORYSJ	31.283	32.1044	29.8999	22.9892	26.348	30.5687	26.3318	27.5813	36.6357	17.6078	16.3402	16.5603
PedCtg01375g00010	77586.LPERR07G15660.1	0	1372	28N2H@1|root,2QUMK@2759|Eukaryota,37SCY@33090|Viridiplantae,3GA3W@35493|Streptophyta,3KT5U@4447|Liliopsida,3I8TK@38820|Poales	35493|Streptophyta	G	Serine threonine-protein kinase	-	-	-	-	-	-	-	-	-	-	-	-	B_lectin,PAN_2,Pkinase,S_locus_glycop	sp|O64477|Y2913_ARATH	0	0	0	0	0	0.027842	0.009392	0	0	0.02109	0	0.022305
Ped05Dg12940	4577.GRMZM2G093595_P01	7.82e-45	158	28PHQ@1|root,2QT85@2759|Eukaryota,37SHW@33090|Viridiplantae,3GHEE@35493|Streptophyta,3M0JN@4447|Liliopsida,3IH8C@38820|Poales	35493|Streptophyta	K	DNA-binding domain in plant proteins such as APETALA2 and EREBPs	ABI4	GO:0000003,GO:0000272,GO:0001067,GO:0001101,GO:0003006,GO:0003674,GO:0003676,GO:0003677,GO:0003700,GO:0005488,GO:0005575,GO:0005622,GO:0005623,GO:0005634,GO:0005975,GO:0005976,GO:0005982,GO:0005983,GO:0006073,GO:0006355,GO:0006950,GO:0006970,GO:0007154,GO:0007165,GO:0007275,GO:0008150,GO:0008152,GO:0009056,GO:0009057,GO:0009251,GO:0009414,GO:0009415,GO:0009628,GO:0009719,GO:0009725,GO:0009737,GO:…	-	ko:K09286	-	-	-	-	ko00000,ko03000	-	-	-	AP2	sp|C7J2Z1|ABI4_ORYSJ	0	0	0	0	0	0	0	0	0	0	0	0
Ped09CXg32440	4533.OB02G45430.1	1.89e-196	554	COG0515@1|root,KOG1187@2759|Eukaryota,37Z6R@33090|Viridiplantae,3GNSA@35493|Streptophyta,3M5PC@4447|Liliopsida,3IPNU@38820|Poales	35493|Streptophyta	T	Belongs to the protein kinase superfamily	-	-	2.7.11.1	ko:K13430	ko04626,map04626	-	-	-	ko00000,ko00001,ko01000,ko01001	-	-	-	Pkinase,Pkinase_Tyr	sp|Q0WRY5|PBL7_ARATH	0.036993	0.038695	0.054311	0.043457	0.031043	0.03699	0.16169	0	0	0	0	0
Ped05Cg12840	77586.LPERR05G15910.1	1.15e-97	288	KOG3142@1|root,KOG3142@2759|Eukaryota,37RJ6@33090|Viridiplantae,3GCGI@35493|Streptophyta,3KR1N@4447|Liliopsida,3I9FB@38820|Poales	35493|Streptophyta	U	May be involved in both secretory and endocytic intracellular trafficking in the endosomal prevacuolar compartments	-	GO:0005575,GO:0005622,GO:0005623,GO:0005737,GO:0005768,GO:0005783,GO:0005794,GO:0005802,GO:0005829,GO:0006810,GO:0008150,GO:0012505,GO:0016192,GO:0031410,GO:0031982,GO:0031984,GO:0043226,GO:0043227,GO:0043229,GO:0043231,GO:0044422,GO:0044424,GO:0044431,GO:0044444,GO:0044446,GO:0044464,GO:0051179,GO:0051234,GO:0097708,GO:0098791	-	ko:K20359	-	-	-	-	ko00000,ko02000,ko04131	9.A.49.1	-	-	PRA1	sp|Q9LYN0|PR1B1_ARATH	12.7287	14.1665	16.3446	28.4695	31.1578	30.0792	31.2174	35.2552	29.0191	23.3031	24.5687	28.8927
Ped10Cg06210	4558.Sb02g004530.1	1.3e-58	219	KOG4197@1|root,KOG4197@2759|Eukaryota,37RH1@33090|Viridiplantae,3GGGX@35493|Streptophyta,3KUWK@4447|Liliopsida,3I826@38820|Poales	35493|Streptophyta	S	PPR repeat	-	-	-	ko:K17964	-	-	-	-	ko00000,ko03029	-	-	-	PPR,PPR_1,PPR_2,PPR_3	sp|Q76C99|RF1_ORYSI	1.06893	1.29276	1.14251	0.29701	0.284489	0.356298	0.217927	0.426681	0.363099	0.545035	0.216195	0.162613
Ped02Dg04860	4558.Sb10g007953.1	9.06e-131	409	COG2801@1|root,KOG0017@2759|Eukaryota,37RIF@33090|Viridiplantae,3G9AM@35493|Streptophyta,3M33Z@4447|Liliopsida	35493|Streptophyta	L	source UniProtKB	-	-	-	-	-	-	-	-	-	-	-	-	RVT_2,Retrotran_gag_2,rve	sp|Q94HW2|POLR1_ARATH	2.92826	3.9846	2.5745	2.78882	3.64146	2.90271	2.89647	2.70633	2.2051	2.82718	2.4886	1.78459
PedCtg01162g00040	#N/A	#N/A	#N/A	#N/A	#N/A	#N/A	#N/A	#N/A	#N/A	#N/A	#N/A	#N/A	#N/A	#N/A	#N/A	#N/A	#N/A	#N/A	#N/A	#N/A	-	0	0	0	0	0	0	0	0	0	0	0	0
Ped02Dg09210	15368.BRADI3G10190.1	6.65e-268	744	KOG1171@1|root,KOG1171@2759|Eukaryota,37NS8@33090|Viridiplantae,3GBJB@35493|Streptophyta,3KQEM@4447|Liliopsida,3I9MM@38820|Poales	35493|Streptophyta	P	Tesmin/TSO1-like CXC domain	-	-	-	ko:K21776	ko04218,map04218	-	-	-	ko00000,ko00001	-	-	-	TCR	sp|Q9SZD1|TCX5_ARATH	2.21761	3.194	2.48669	1.61247	0.812855	1.50086	1.4568	1.18218	1.30294	1.48699	0.623086	1.44344
Ped08Cg01820	4565.Traes_4AL_4FF85D8E9.1	1.25e-13	68.2	2CSVH@1|root,2S4AC@2759|Eukaryota,37WU6@33090|Viridiplantae,3GK8Q@35493|Streptophyta,3M1PP@4447|Liliopsida,3IRKV@38820|Poales	35493|Streptophyta	J	Ribosomal protein S21	-	-	-	ko:K02970	ko03010,map03010	M00178	-	-	br01610,ko00000,ko00001,ko00002,ko03011	-	-	-	Ribosomal_S21	-	0	0	0	0	0	0	0	0	0	0	0	0
Ped06Dg09840	4533.OB06G20490.1	0	1818	KOG1032@1|root,KOG1032@2759|Eukaryota,37HE1@33090|Viridiplantae,3GG5Z@35493|Streptophyta,3KVN9@4447|Liliopsida,3ICFH@38820|Poales	35493|Streptophyta	S	Domain of unknown function (DUF4782)	-	GO:0005575,GO:0005622,GO:0005623,GO:0005737,GO:0005783,GO:0012505,GO:0043226,GO:0043227,GO:0043229,GO:0043231,GO:0044424,GO:0044444,GO:0044464	-	-	-	-	-	-	-	-	-	-	C2,DUF4782,GRAM	sp|Q9ZVT9|C2GR1_ARATH	1.96259	1.70343	1.64033	0.316049	0.564835	0.306216	0.102619	0.355674	0.34773	0.131038	0.142473	0.19588
Ped01Dg10440	4577.GRMZM2G460860_P01	5.57e-169	481	28JCA@1|root,2QRRA@2759|Eukaryota,37MKH@33090|Viridiplantae,3GD0Z@35493|Streptophyta,3KWK4@4447|Liliopsida,3IEH0@38820|Poales	35493|Streptophyta	S	Protein RETICULATA-related	-	GO:0000003,GO:0000302,GO:0003006,GO:0005575,GO:0005622,GO:0005623,GO:0005737,GO:0006950,GO:0006979,GO:0007275,GO:0008150,GO:0009314,GO:0009416,GO:0009507,GO:0009526,GO:0009536,GO:0009628,GO:0009648,GO:0009790,GO:0009791,GO:0009793,GO:0009941,GO:0010154,GO:0022414,GO:0031967,GO:0031975,GO:0032501,GO:0032502,GO:0042221,GO:0043226,GO:0043227,GO:0043229,GO:0043231,GO:0044422,GO:0044424,GO:0044434,GO:…	-	-	-	-	-	-	-	-	-	-	RETICULATA-like	sp|Q9C9Z2|RER3_ARATH	27.9096	25.2022	31.0373	26.2573	27.0961	33.5848	34.0625	28.5387	26.7368	24.5014	31.8626	29.3345
Ped05Cg16170	4577.GRMZM2G029933_P01	7.73e-156	459	KOG1267@1|root,KOG1267@2759|Eukaryota,37KE1@33090|Viridiplantae,3GAQF@35493|Streptophyta,3KRUX@4447|Liliopsida,3IA6T@38820|Poales	35493|Streptophyta	K	rRNA transcription	-	GO:0000003,GO:0003006,GO:0003674,GO:0003676,GO:0003723,GO:0003727,GO:0005488,GO:0005575,GO:0005622,GO:0005623,GO:0005737,GO:0006139,GO:0006351,GO:0006396,GO:0006725,GO:0006807,GO:0006996,GO:0007275,GO:0008150,GO:0008152,GO:0008380,GO:0009058,GO:0009059,GO:0009303,GO:0009507,GO:0009532,GO:0009536,GO:0009570,GO:0009657,GO:0009658,GO:0009790,GO:0009791,GO:0009793,GO:0009987,GO:0010154,GO:0010467,GO:…	-	ko:K15032	-	-	-	-	ko00000,ko03012,ko03029	-	-	-	mTERF	sp|B6TGN4|MTEF4_MAIZE	1.11044	1.6822	1.54561	0	0.077986	0.09829	0.03239	0.016206	0.030109	0.072732	0	0.035071
Ped07Cg08110	#N/A	#N/A	#N/A	#N/A	#N/A	#N/A	#N/A	#N/A	#N/A	#N/A	#N/A	#N/A	#N/A	#N/A	#N/A	#N/A	#N/A	#N/A	#N/A	#N/A	-	0.057006	2.16223	0.395484	6.19275	2.57603	2.30573	2.03371	4.19632	3.29467	6.5672	7.03194	6.99419
Ped05Cg03720	4530.OS11T0615700-01	1.01e-166	466	COG0638@1|root,KOG0176@2759|Eukaryota,37HRH@33090|Viridiplantae,3G83C@35493|Streptophyta,3KWVN@4447|Liliopsida,3I73W@38820|Poales	35493|Streptophyta	O	The proteasome is a multicatalytic proteinase complex which is characterized by its ability to cleave peptides with Arg, Phe, Tyr, Leu, and Glu adjacent to the leaving group at neutral or slightly basic pH	-	GO:0000502,GO:0005575,GO:0005622,GO:0005623,GO:0005839,GO:0019773,GO:0032991,GO:0044424,GO:0044464,GO:1902494,GO:1905368,GO:1905369	3.4.25.1	ko:K02729	ko03050,map03050	M00337,M00340	-	-	ko00000,ko00001,ko00002,ko01000,ko01002,ko03051	-	-	-	Proteasome,Proteasome_A_N	sp|Q9LSU1|PSA5_ORYSJ	100.985	84.9976	88.2579	65.1471	74.3065	75.2046	62.4182	65.7205	76.6975	44.0698	50.2996	40.9279
Ped01Dg04530	4537.OPUNC01G40100.1	3.03e-10	68.6	2DTQ1@1|root,2S6IB@2759|Eukaryota,384MQ@33090|Viridiplantae,3GSMH@35493|Streptophyta,3M1W2@4447|Liliopsida,3IJPE@38820|Poales	35493|Streptophyta	-	-	-	-	-	-	-	-	-	-	-	-	-	-	-	-	0	0	0	0.322	0	0.043359	0.67257	0.395423	0	3.10794	45.7819	21.274
Ped06Cg03150	4565.Traes_7AS_1FB4ADA7E.1	8.62e-28	107	KOG2991@1|root,KOG2991@2759|Eukaryota,37HXE@33090|Viridiplantae,3G901@35493|Streptophyta,3KVTN@4447|Liliopsida,3IG6C@38820|Poales	35493|Streptophyta	A	WTAP/Mum2p family	-	GO:0000381,GO:0001510,GO:0003674,GO:0005488,GO:0005515,GO:0005575,GO:0005622,GO:0005623,GO:0005634,GO:0005911,GO:0006139,GO:0006725,GO:0006807,GO:0008150,GO:0008152,GO:0009451,GO:0009506,GO:0009888,GO:0009987,GO:0010073,GO:0010468,GO:0016070,GO:0016071,GO:0016556,GO:0019219,GO:0019222,GO:0030054,GO:0031323,GO:0032259,GO:0032501,GO:0032502,GO:0034641,GO:0043170,GO:0043226,GO:0043227,GO:0043229,GO:…	-	-	-	-	-	-	-	-	-	-	Wtap	-	0	0	0	0	0	0	0	0	0	0	0	0
Ped02Cg00720	4533.OB09G15890.1	7.82e-179	500	COG0388@1|root,KOG0806@2759|Eukaryota,37J0X@33090|Viridiplantae,3G8UG@35493|Streptophyta,3KSB4@4447|Liliopsida,3IF3U@38820|Poales	35493|Streptophyta	E	Carbon-nitrogen hydrolase	CPA	GO:0003674,GO:0003824,GO:0006576,GO:0006595,GO:0006596,GO:0006807,GO:0008150,GO:0008152,GO:0009058,GO:0009308,GO:0009309,GO:0009445,GO:0009446,GO:0009987,GO:0016787,GO:0016810,GO:0016811,GO:0034641,GO:0042401,GO:0044106,GO:0044237,GO:0044249,GO:0044271,GO:0050126,GO:0071704,GO:0097164,GO:1901564,GO:1901566,GO:1901576	3.5.1.53	ko:K12251	ko00330,ko01100,map00330,map01100	-	R01152	RC00096	ko00000,ko00001,ko01000	-	-	-	CN_hydrolase	sp|Q93XI4|AGUB_ORYSJ	0.093663	0	0	0	0	0	0	0	0	0	0	0
Ped02Dg18630	4530.OS02T0623600-01	1.91e-52	179	COG0515@1|root,2QQPF@2759|Eukaryota,37R7I@33090|Viridiplantae,3GB3T@35493|Streptophyta,3KR1J@4447|Liliopsida,3I3FV@38820|Poales	35493|Streptophyta	T	Calcium-binding EGF-like domain	-	-	-	-	-	-	-	-	-	-	-	-	EGF_CA,GUB_WAK_bind,Pkinase,Pkinase_Tyr	-	0	0	0	0	0	0	0	0	0	0	0	0
PedCtg01064g00690	398578.Daci_4336	3.27e-82	252	COG2240@1|root,COG2240@2|Bacteria,1MVC9@1224|Proteobacteria,2VKRF@28216|Betaproteobacteria,4AH46@80864|Comamonadaceae	28216|Betaproteobacteria	H	Phosphomethylpyrimidine kinase	pdxK	-	2.7.1.35	ko:K00868	ko00750,ko01100,map00750,map01100	-	R00174,R01909,R02493	RC00002,RC00017	ko00000,ko00001,ko01000	-	-	-	Phos_pyr_kin	sp|Q7WII1|PDXK_BORBR	0	0	0	0	0	0	0	0	0	0	0	0
Ped09DXg05370	4565.Traes_5BL_A14FCABD5.1	1.96e-98	294	2CREX@1|root,2R7VY@2759|Eukaryota,38AGK@33090|Viridiplantae,3GW8T@35493|Streptophyta,3M68T@4447|Liliopsida,3IQK4@38820|Poales	35493|Streptophyta	-	-	-	-	-	-	-	-	-	-	-	-	-	-	-	-	0	0	0	0	0	0	0	0	0	0	0	0
Ped08Cg03550	15368.BRADI3G59620.1	2.47e-21	86.3	2E4V9@1|root,2SBQ7@2759|Eukaryota,37W4H@33090|Viridiplantae,3GK8Z@35493|Streptophyta,3M13G@4447|Liliopsida,3IJ9X@38820|Poales	35493|Streptophyta	J	CHCH-CHCH-like Cx9C, IMS import disulfide relay-system,	-	-	-	-	-	-	-	-	-	-	-	-	CX9C	-	0	0	0	0	0	0	0	0	0	0	0	0
Ped07Cg14240	#N/A	#N/A	#N/A	#N/A	#N/A	#N/A	#N/A	#N/A	#N/A	#N/A	#N/A	#N/A	#N/A	#N/A	#N/A	#N/A	#N/A	#N/A	#N/A	#N/A	-	0	0	0	0	0	0	0	0	0	0	0	0
Ped10Cg03530	#N/A	#N/A	#N/A	#N/A	#N/A	#N/A	#N/A	#N/A	#N/A	#N/A	#N/A	#N/A	#N/A	#N/A	#N/A	#N/A	#N/A	#N/A	#N/A	#N/A	-	0	0	0	0	0	0	0	0	0	0	0	0
Ped02Dg01980	4537.OPUNC02G01820.1	5.33e-194	541	COG1075@1|root,2QS8K@2759|Eukaryota,37RWS@33090|Viridiplantae,3G7FV@35493|Streptophyta,3KY6A@4447|Liliopsida,3I3FH@38820|Poales	35493|Streptophyta	S	PGAP1-like protein	-	-	-	-	-	-	-	-	-	-	-	-	PGAP1	-	3.46728	3.99902	3.76387	5.64088	4.30709	3.92216	6.31804	10.6756	5.53387	5.98147	14.2352	7.94705
Ped05Cg14440	15368.BRADI2G23830.1	5.13e-36	125	COG2058@1|root,KOG3449@2759|Eukaryota,37V5Y@33090|Viridiplantae,3GJR4@35493|Streptophyta,3M6XF@4447|Liliopsida,3IIHK@38820|Poales	35493|Streptophyta	J	Belongs to the eukaryotic ribosomal protein P1 P2 family	-	GO:0003674,GO:0003735,GO:0005198,GO:0005488,GO:0005575,GO:0005622,GO:0005623,GO:0005737,GO:0005829,GO:0005840,GO:0015934,GO:0022625,GO:0022626,GO:0032991,GO:0043226,GO:0043228,GO:0043229,GO:0043232,GO:0044391,GO:0044422,GO:0044424,GO:0044444,GO:0044445,GO:0044446,GO:0044464,GO:0044877,GO:1990904	-	ko:K02943	ko03010,map03010	M00177	-	-	br01610,ko00000,ko00001,ko00002,ko03011	-	-	-	Ribosomal_60s	sp|O24415|RLA2B_MAIZE	369.009	255.885	288.1	143.335	178.936	184.862	174.471	122.309	144.091	142.08	123.782	122.352
Ped01Cg33330	4536.ONIVA01G19100.1	3.52e-178	499	COG1836@1|root,KOG4491@2759|Eukaryota,37RCY@33090|Viridiplantae,3GBIC@35493|Streptophyta,3KQ5I@4447|Liliopsida,3I9ER@38820|Poales	35493|Streptophyta	S	Integral membrane protein DUF92	-	GO:0005575,GO:0016020	-	-	-	-	-	-	-	-	-	-	DUF92	sp|Q0WP96|PGR_ARATH	6.13329	6.69923	7.34436	1.63382	2.83167	2.52419	2.11711	2.25331	2.31324	4.12519	5.26227	4.21814
Ped02Cg10950	4537.OPUNC02G11640.1	0	1223	28HV1@1|root,2QQ60@2759|Eukaryota,37P7Z@33090|Viridiplantae,3GAWS@35493|Streptophyta,3KRYZ@4447|Liliopsida,3I4EV@38820|Poales	35493|Streptophyta	S	Protein PAT1 homolog	-	GO:0000288,GO:0000290,GO:0000932,GO:0000956,GO:0002376,GO:0003674,GO:0003676,GO:0003723,GO:0003729,GO:0005488,GO:0005575,GO:0005622,GO:0005623,GO:0005737,GO:0006139,GO:0006401,GO:0006402,GO:0006725,GO:0006807,GO:0006950,GO:0006952,GO:0006955,GO:0006996,GO:0008150,GO:0008152,GO:0009056,GO:0009057,GO:0009892,GO:0009987,GO:0010468,GO:0010605,GO:0010629,GO:0016043,GO:0016070,GO:0016071,GO:0019222,GO:…	-	ko:K12617	ko03018,map03018	M00395	-	-	ko00000,ko00001,ko00002,ko03019	-	-	-	PAT1	sp|Q0WPK4|PAT1H_ARATH	5.5968	5.29989	4.98854	2.59688	2.89531	3.69742	3.57136	4.14283	4.08352	3.67393	3.14885	2.76498
Ped08Dg13330	42345.XP_008809594.1	1.26e-26	102	KOG1497@1|root,KOG1497@2759|Eukaryota,37IJ1@33090|Viridiplantae,3G7CY@35493|Streptophyta,3KP7E@4447|Liliopsida	35493|Streptophyta	OT	COP9 signalosome complex subunit	-	-	-	ko:K12178	-	-	-	-	ko00000,ko04121	-	-	-	PCI	sp|Q8L5U0|CSN4_ARATH	11.2613	14.8874	12.5925	12.2543	10.9013	11.1367	13.045	10.2034	9.97487	14.8174	14.482	16.5868
Ped06Dg04810	#N/A	#N/A	#N/A	#N/A	#N/A	#N/A	#N/A	#N/A	#N/A	#N/A	#N/A	#N/A	#N/A	#N/A	#N/A	#N/A	#N/A	#N/A	#N/A	#N/A	-	0	0.03947	0	0.075694	0	0	0	0	0.047214	0	0	0.020318
Ped05Dg00550	#N/A	#N/A	#N/A	#N/A	#N/A	#N/A	#N/A	#N/A	#N/A	#N/A	#N/A	#N/A	#N/A	#N/A	#N/A	#N/A	#N/A	#N/A	#N/A	#N/A	sp|Q9ZPY9|P4KG4_ARATH	0	0	5.04302	1.16595	1.50355	1.96191	1.63636	0	1.7752	0.974845	0	0.468303
Ped05Cg20130	4533.OB08G10850.1	8.44e-163	459	28I5P@1|root,2QQFW@2759|Eukaryota,37TD0@33090|Viridiplantae,3G8W7@35493|Streptophyta,3KTMR@4447|Liliopsida,3IAJ0@38820|Poales	35493|Streptophyta	S	Belongs to the synaptobrevin family	-	GO:0000149,GO:0003674,GO:0005484,GO:0005488,GO:0005515,GO:0005575,GO:0005622,GO:0005623,GO:0005737,GO:0005886,GO:0006810,GO:0006887,GO:0006906,GO:0006996,GO:0008150,GO:0009987,GO:0016020,GO:0016043,GO:0016050,GO:0016192,GO:0031201,GO:0032940,GO:0032991,GO:0044424,GO:0044425,GO:0044444,GO:0044464,GO:0046903,GO:0048284,GO:0051179,GO:0051234,GO:0061024,GO:0061025,GO:0071840,GO:0071944,GO:0090174,GO:…	-	-	-	-	-	-	-	-	-	-	Longin	sp|Q84WF5|PHL12_ARATH	8.84126	9.96522	10.7136	15.3203	8.26974	11.2722	23.083	21.0756	18.4063	21.214	13.7771	17.1193
Ped03Cg26250	15368.BRADI1G62030.1	0	1524	KOG4271@1|root,KOG4271@2759|Eukaryota,37NF0@33090|Viridiplantae,3GD52@35493|Streptophyta,3KQWD@4447|Liliopsida,3I5V8@38820|Poales	35493|Streptophyta	T	rho GTPase-activating protein	-	-	-	-	-	-	-	-	-	-	-	-	Lzipper-MIP1,PH,RhoGAP	sp|Q8RWQ4|RGAP7_ARATH	19.7079	20.1188	21.3983	23.6234	18.0499	23.1299	20.5965	19.2879	17.7332	25.1006	21.5922	23.6106
Ped02Dg09760	#N/A	#N/A	#N/A	#N/A	#N/A	#N/A	#N/A	#N/A	#N/A	#N/A	#N/A	#N/A	#N/A	#N/A	#N/A	#N/A	#N/A	#N/A	#N/A	#N/A	-	0	0	0	0	0	0	0	0	0	0	0	0
Ped02Dg05460	40149.OMERI02G07990.1	0	972	COG1215@1|root,2QR7J@2759|Eukaryota,3890W@33090|Viridiplantae,3GXVD@35493|Streptophyta,3KM4K@4447|Liliopsida,3IC8V@38820|Poales	35493|Streptophyta	M	Glycosyltransferase like family 2	-	GO:0000003,GO:0000030,GO:0003006,GO:0003674,GO:0003824,GO:0005575,GO:0005622,GO:0005623,GO:0005737,GO:0005794,GO:0007275,GO:0008150,GO:0008152,GO:0009058,GO:0009791,GO:0009987,GO:0010154,GO:0010191,GO:0010192,GO:0010214,GO:0012505,GO:0016740,GO:0016757,GO:0016758,GO:0019187,GO:0022414,GO:0032501,GO:0032502,GO:0043226,GO:0043227,GO:0043229,GO:0043231,GO:0044237,GO:0044249,GO:0044424,GO:0044444,GO:…	2.4.1.32	ko:K13680	-	-	-	-	ko00000,ko01000,ko01003,ko02000	4.D.3.1.10	GT2	-	Glyco_tranf_2_3,Glyco_trans_2_3	sp|Q7PC76|CSLA1_ORYSJ	40.5851	52.2685	40.3884	14.6671	24.0949	12.285	6.04974	32.191	13.6351	0	0	0.083921
Ped12Cg00960	4558.Sb05g006300.1	7.73e-38	155	2CYZV@1|root,2S7GW@2759|Eukaryota,384S0@33090|Viridiplantae,3GSRF@35493|Streptophyta,3M55H@4447|Liliopsida,3IK2R@38820|Poales	35493|Streptophyta	-	-	-	-	-	-	-	-	-	-	-	-	-	-	-	-	0	0	0	0	0	0	0	0	0	0	0	0
Ped06Cg17430	4555.Si029457m	5e-31	130	KOG2088@1|root,KOG2088@2759|Eukaryota,37RRZ@33090|Viridiplantae,3GDU4@35493|Streptophyta,3KWYH@4447|Liliopsida,3IFQD@38820|Poales	35493|Streptophyta	IOT	Lipase (class 3)	-	GO:0001505,GO:0001676,GO:0003674,GO:0003824,GO:0005575,GO:0005623,GO:0005886,GO:0006082,GO:0006629,GO:0006631,GO:0006638,GO:0006639,GO:0006690,GO:0008150,GO:0008152,GO:0009056,GO:0009058,GO:0009987,GO:0016020,GO:0016042,GO:0016298,GO:0016787,GO:0016788,GO:0019369,GO:0019752,GO:0032787,GO:0033559,GO:0042133,GO:0042136,GO:0043436,GO:0044237,GO:0044238,GO:0044242,GO:0044248,GO:0044249,GO:0044255,GO:…	-	ko:K13806	ko04723,ko04745,ko04925,map04723,map04745,map04925	-	-	-	ko00000,ko00001,ko01000	-	-	-	Lipase_3	-	0	0	0	0	0	0	0	0	0	0	0	0
Ped03Dg04400	38727.Pavir.Ga01873.1.p	0	985	28N2H@1|root,2QUMK@2759|Eukaryota,37SCY@33090|Viridiplantae,3GA3W@35493|Streptophyta,3M2RM@4447|Liliopsida,3IDYR@38820|Poales	35493|Streptophyta	T	Serine threonine-protein kinase	-	GO:0003674,GO:0003824,GO:0004672,GO:0004674,GO:0005488,GO:0005515,GO:0005516,GO:0005575,GO:0005623,GO:0005886,GO:0006464,GO:0006468,GO:0006793,GO:0006796,GO:0006807,GO:0008150,GO:0008152,GO:0009987,GO:0016020,GO:0016301,GO:0016310,GO:0016740,GO:0016772,GO:0016773,GO:0019538,GO:0036211,GO:0043170,GO:0043412,GO:0044237,GO:0044238,GO:0044260,GO:0044267,GO:0044464,GO:0071704,GO:0071944,GO:0140096,GO:…	-	-	-	-	-	-	-	-	-	-	B_lectin,PAN_2,Pkinase,Pkinase_Tyr,S_locus_glycop	sp|O64477|Y2913_ARATH	0	0	0	0	0	0	0	0	0	0	0	0.016392
PedCtg00830g00050	4538.ORGLA03G0395700.1	3.16e-64	195	COG0089@1|root,2S1Z9@2759|Eukaryota,37VSJ@33090|Viridiplantae,3GJY5@35493|Streptophyta,3M0JI@4447|Liliopsida,3IIKV@38820|Poales	35493|Streptophyta	J	ribosomal protein	rpl23	GO:0000027,GO:0003674,GO:0003676,GO:0003723,GO:0003735,GO:0005198,GO:0005488,GO:0005575,GO:0005622,GO:0005623,GO:0005737,GO:0005829,GO:0005840,GO:0006412,GO:0006518,GO:0006807,GO:0006996,GO:0008150,GO:0008152,GO:0009058,GO:0009059,GO:0009507,GO:0009536,GO:0009987,GO:0010467,GO:0015934,GO:0016043,GO:0019538,GO:0022607,GO:0022613,GO:0022618,GO:0022625,GO:0022626,GO:0032991,GO:0034622,GO:0034641,GO:…	-	ko:K02892	ko03010,map03010	M00178,M00179	-	-	br01610,ko00000,ko00001,ko00002,ko03011	-	-	-	Ribosomal_L23	sp|Q6ENC8|RK23_ORYNI	0.380397	0.318078	0.25985	1.45744	1.06775	1.05623	0.309147	0.194674	0.424184	0.256631	0	0.230373
Ped10Dg01030	15368.BRADI4G11030.1	1.23e-110	336	KOG1306@1|root,KOG1306@2759|Eukaryota,37R6E@33090|Viridiplantae,3G91P@35493|Streptophyta,3KVFI@4447|Liliopsida,3IFB8@38820|Poales	35493|Streptophyta	PT	Belongs to the Ca(2 ) cation antiporter (CaCA) (TC 2.A.19) family	MHX	GO:0000302,GO:0001666,GO:0002028,GO:0003008,GO:0003674,GO:0005215,GO:0005432,GO:0005488,GO:0005509,GO:0005575,GO:0005622,GO:0005623,GO:0005737,GO:0005739,GO:0005856,GO:0005874,GO:0005886,GO:0005887,GO:0005911,GO:0006810,GO:0006811,GO:0006812,GO:0006814,GO:0006816,GO:0006873,GO:0006874,GO:0006875,GO:0006937,GO:0006942,GO:0006950,GO:0006979,GO:0007154,GO:0007165,GO:0007204,GO:0007275,GO:0007399,GO:…	-	ko:K03452	-	-	-	-	ko00000,ko02000	2.A.19.6	-	-	Na_Ca_ex	sp|Q2R041|MHX1_ORYSJ	9.72038	11.3591	10.3517	13.5032	11.4196	12.2459	15.8657	13.3908	11.8533	14.6951	12.0604	14.4098
Ped03Dg15780	4538.ORGLA03G0198700.1	9.28e-293	803	2CN02@1|root,2QT1H@2759|Eukaryota,37J8R@33090|Viridiplantae,3G8VN@35493|Streptophyta,3KR7I@4447|Liliopsida,3IF97@38820|Poales	35493|Streptophyta	S	ACT domain	-	GO:0003674,GO:0005488,GO:0005575,GO:0005911,GO:0006355,GO:0006464,GO:0006807,GO:0006808,GO:0007154,GO:0007584,GO:0008150,GO:0008152,GO:0009506,GO:0009605,GO:0009719,GO:0009889,GO:0009891,GO:0009893,GO:0009987,GO:0009991,GO:0010033,GO:0010243,GO:0010468,GO:0010556,GO:0010557,GO:0010604,GO:0010628,GO:0016597,GO:0018175,GO:0018177,GO:0019219,GO:0019222,GO:0019538,GO:0030054,GO:0031323,GO:0031325,GO:…	-	-	-	-	-	-	-	-	-	-	ACT,ACT_6	sp|Q8LJW3|ACR4_ARATH	22.1048	21.7644	20.4678	9.00099	16.4287	13.692	18.1706	12.802	18.7349	11.2527	5.20491	6.77453
Ped05Dg18390	4536.ONIVA05G02920.1	0	1492	COG0639@1|root,KOG0379@1|root,KOG0374@2759|Eukaryota,KOG0379@2759|Eukaryota,37QNV@33090|Viridiplantae,3GDBZ@35493|Streptophyta,3KTI2@4447|Liliopsida,3IEPS@38820|Poales	35493|Streptophyta	T	Serine threonine-protein phosphatase	BSL1	GO:0005575,GO:0005623,GO:0005886,GO:0016020,GO:0044464,GO:0071944	3.1.3.16	ko:K01090	-	-	-	-	ko00000,ko01000	-	-	-	Kelch_3,Kelch_4,Metallophos,STPPase_N	sp|Q60EX6|BSL1_ORYSJ	9.1102	10.8241	11.0183	9.25638	8.27492	8.61156	10.0579	10.807	12.4747	7.37678	6.97683	8.11214
Ped03Dg02120	15368.BRADI1G03380.1	0	1415	2CMU7@1|root,2QRZ6@2759|Eukaryota,37MS8@33090|Viridiplantae,3GF9D@35493|Streptophyta,3KPC6@4447|Liliopsida,3I3PQ@38820|Poales	35493|Streptophyta	S	Defective in exine formation	-	GO:0003674,GO:0005488,GO:0005509,GO:0005575,GO:0005622,GO:0005623,GO:0005737,GO:0005783,GO:0007275,GO:0008150,GO:0009555,GO:0009653,GO:0009987,GO:0010208,GO:0010584,GO:0010927,GO:0012505,GO:0016020,GO:0016043,GO:0022607,GO:0030198,GO:0032501,GO:0032502,GO:0032989,GO:0043062,GO:0043167,GO:0043169,GO:0043226,GO:0043227,GO:0043229,GO:0043231,GO:0044085,GO:0044424,GO:0044444,GO:0044464,GO:0045229,GO:…	-	-	-	-	-	-	-	-	-	-	FG-GAP,VCBS	sp|F4IYM4|DEX1_ARATH	27.6902	28.3061	29.706	27.1611	22.7207	31.393	30.8529	27.055	28.4653	23.9211	20.506	19.7949
Ped09DXg13110	4533.OB09G12590.1	2.54e-70	228	COG0545@1|root,KOG0552@2759|Eukaryota,37I1N@33090|Viridiplantae,3GBVQ@35493|Streptophyta,3KRNU@4447|Liliopsida,3I8YX@38820|Poales	35493|Streptophyta	O	Peptidyl-prolyl cis-trans isomerase	-	GO:0003674,GO:0005488,GO:0005515,GO:0005575,GO:0005622,GO:0005623,GO:0005634,GO:0005730,GO:0005737,GO:0005829,GO:0006323,GO:0006325,GO:0006333,GO:0006334,GO:0006996,GO:0008150,GO:0009987,GO:0016043,GO:0022607,GO:0031497,GO:0031974,GO:0031981,GO:0034622,GO:0034728,GO:0042393,GO:0043226,GO:0043227,GO:0043228,GO:0043229,GO:0043231,GO:0043232,GO:0043233,GO:0043933,GO:0044085,GO:0044422,GO:0044424,GO:…	5.2.1.8	ko:K01802,ko:K14826	-	-	-	-	ko00000,ko01000,ko03009	-	-	-	FKBP_C	sp|Q93ZG9|FKB53_ARATH	12.576	14.6284	12.4323	4.79675	4.49688	4.73098	6.34515	4.14794	3.33941	5.73787	3.87932	4.05315
Ped02Dg03580	4572.TRIUR3_22706-P1	2.14e-152	444	COG5147@1|root,KOG0048@2759|Eukaryota,37PND@33090|Viridiplantae,3G8B0@35493|Streptophyta,3KPAA@4447|Liliopsida,3IAHP@38820|Poales	35493|Streptophyta	K	transcription factor GAMyb	-	GO:0000003,GO:0000981,GO:0000988,GO:0000989,GO:0001067,GO:0001076,GO:0001101,GO:0001134,GO:0001135,GO:0001558,GO:0003006,GO:0003674,GO:0003676,GO:0003677,GO:0003700,GO:0005488,GO:0005575,GO:0005622,GO:0005623,GO:0005634,GO:0006355,GO:0006357,GO:0006996,GO:0007033,GO:0007154,GO:0007165,GO:0007275,GO:0007276,GO:0008150,GO:0009555,GO:0009719,GO:0009725,GO:0009739,GO:0009740,GO:0009755,GO:0009787,GO:…	-	ko:K09422	-	-	-	-	ko00000,ko03000	-	-	-	Myb_DNA-binding	sp|O80883|MB101_ARATH	0	0	0	0	0	0	0	0	0	0	0	0
Ped06Cg12600	15368.BRADI1G42990.1	2.5e-107	316	KOG4267@1|root,KOG4267@2759|Eukaryota,37TWA@33090|Viridiplantae,3GI2E@35493|Streptophyta,3KWZ4@4447|Liliopsida,3ICFU@38820|Poales	35493|Streptophyta	S	Transmembrane proteins 14C	-	GO:0003674,GO:0005215,GO:0005319,GO:0005342,GO:0005575,GO:0005622,GO:0005623,GO:0005737,GO:0006810,GO:0006811,GO:0006820,GO:0006869,GO:0007275,GO:0008028,GO:0008150,GO:0008509,GO:0008514,GO:0009507,GO:0009526,GO:0009528,GO:0009536,GO:0009555,GO:0009653,GO:0009664,GO:0009706,GO:0009832,GO:0009941,GO:0009987,GO:0010208,GO:0010876,GO:0010927,GO:0015075,GO:0015245,GO:0015318,GO:0015711,GO:0015718,GO:…	-	-	-	-	-	-	-	-	-	-	Tmemb_14	sp|Q93V66|FAX1_ARATH	22.2987	20.8167	20.7518	25.9478	34.6119	30.1026	29.6972	30.785	29.6629	36.1277	24.5839	23.8439
Ped07Dg07370	4558.Sb02g010650.1	2.71e-193	548	KOG2366@1|root,KOG2366@2759|Eukaryota,37MJ5@33090|Viridiplantae,3GCUQ@35493|Streptophyta,3M2WH@4447|Liliopsida,3IC7S@38820|Poales	35493|Streptophyta	G	Alpha galactosidase A	-	GO:0005575,GO:0005576,GO:0005618,GO:0005623,GO:0009505,GO:0030312,GO:0044464,GO:0048046,GO:0071944	3.2.1.22	ko:K07407	ko00052,ko00561,ko00600,ko00603,map00052,map00561,map00600,map00603	-	R01101,R01103,R01104,R01194,R01329,R02926,R03634,R04019,R04470,R05549,R05961,R06091	RC00049,RC00059,RC00451	ko00000,ko00001,ko01000	-	-	-	Melibiase_2,Melibiase_2_C	sp|Q9FT97|AGAL1_ARATH	17.7323	20.2736	14.9722	10.195	25.3967	16.229	19.2495	37.5677	18.3186	1.93128	2.39777	1.42908
PedCtg01382g00420	398578.Daci_5697	0	1039	COG1450@1|root,COG4796@1|root,COG1450@2|Bacteria,COG4796@2|Bacteria,1MUUA@1224|Proteobacteria,2VI7X@28216|Betaproteobacteria,4AA7Z@80864|Comamonadaceae	28216|Betaproteobacteria	NU	Type II and III secretion system protein	gspD	-	-	ko:K02453	ko03070,ko05111,map03070,map05111	M00331	-	-	ko00000,ko00001,ko00002,ko02044	3.A.15	-	-	Secretin,Secretin_N	sp|E3PJ86|GSPD2_ECOH1	0	0	0	0	0	0	0	0	0	0	0	0
Ped12Cg02230	15368.BRADI4G02350.1	4.55e-222	615	COG0646@1|root,KOG1579@2759|Eukaryota,37N1K@33090|Viridiplantae,3GAMZ@35493|Streptophyta,3KYR9@4447|Liliopsida,3I7TY@38820|Poales	35493|Streptophyta	E	betaine-homocysteine S-methyltransferase activity	HMT3	GO:0005575,GO:0005623,GO:0005886,GO:0016020,GO:0044464,GO:0071944	2.1.1.10	ko:K00547	ko00270,ko01100,ko01110,map00270,map01100,map01110	-	R00650	RC00003,RC00035	ko00000,ko00001,ko01000	-	-	-	S-methyl_trans	sp|Q9FUM8|HMT3_MAIZE	12.3887	11.0126	10.5015	7.01426	8.68278	10.1878	8.52224	9.08225	9.97918	9.29935	9.44098	8.09032
Ped03Cg12210	4533.OB03G12760.1	2.12e-148	419	COG0625@1|root,KOG0867@2759|Eukaryota,37TMW@33090|Viridiplantae,3GHS2@35493|Streptophyta,3KQ7R@4447|Liliopsida,3IDQT@38820|Poales	35493|Streptophyta	O	Belongs to the GST superfamily	-	-	2.5.1.18	ko:K00799	ko00480,ko00980,ko00982,ko00983,ko01524,ko05200,ko05204,ko05225,ko05418,map00480,map00980,map00982,map00983,map01524,map05200,map05204,map05225,map05418	-	R03522,R07002,R07003,R07004,R07023,R07024,R07025,R07026,R07069,R07070,R07083,R07084,R07091,R07092,R07093,R07094,R07100,R07113,R07116,R08280,R09409,R11905	RC00004,RC00069,RC00840,RC00948,RC01704,RC01705,RC01706,RC01758,RC01759,RC01765,RC01767,RC01769,RC02243,RC02527,RC02939,RC02940,RC02942,RC02943,RC02944	ko00000,ko00001,ko01000,ko02000	1.A.12.2.2,1.A.12.3.2	-	-	GST_C,GST_N,GST_N_3	sp|P42761|GSTFA_ARATH	21.4099	31.9738	21.1826	110.548	16.29	43.3593	59.0273	20.4917	20.7376	11.5941	33.7036	37.0275
Ped07Cg08790	15368.BRADI2G27750.1	1.15e-226	639	29196@1|root,2R852@2759|Eukaryota,388CX@33090|Viridiplantae,3GZ52@35493|Streptophyta,3M5G4@4447|Liliopsida,3ITH0@38820|Poales	35493|Streptophyta	-	-	-	-	-	-	-	-	-	-	-	-	-	-	-	-	0.072573	0.121418	0.037571	0.034774	0.064084	0.027582	0.073995	0.066519	0.048238	0.148522	0	0.05485
Ped01Cg22330	77586.LPERR01G25820.1	2.75e-235	662	KOG4711@1|root,KOG4711@2759|Eukaryota,37M8E@33090|Viridiplantae,3G8IF@35493|Streptophyta,3KWME@4447|Liliopsida,3ID2I@38820|Poales	35493|Streptophyta	S	Fusaric acid resistance protein family	-	GO:0000325,GO:0003674,GO:0005215,GO:0005216,GO:0005253,GO:0005310,GO:0005342,GO:0005575,GO:0005622,GO:0005623,GO:0005737,GO:0005773,GO:0005774,GO:0006810,GO:0006811,GO:0006820,GO:0006835,GO:0008150,GO:0008509,GO:0008514,GO:0009705,GO:0015075,GO:0015103,GO:0015140,GO:0015267,GO:0015318,GO:0015556,GO:0015698,GO:0015711,GO:0015740,GO:0015743,GO:0015849,GO:0016020,GO:0022803,GO:0022838,GO:0022857,GO:…	-	-	-	-	-	-	-	-	-	-	ALMT	sp|Q9LS46|ALMT9_ARATH	0	0	0.028785	0.02879	0	0	0	0	0	0	0	0.046286
Ped12Cg07600	4537.OPUNC12G09080.1	4.05e-312	861	28KY0@1|root,2QTEN@2759|Eukaryota,37PZN@33090|Viridiplantae,3GH5H@35493|Streptophyta,3KVSU@4447|Liliopsida,3IAPG@38820|Poales	35493|Streptophyta	G	GDP-fucose protein O-fucosyltransferase	-	GO:0005575,GO:0005622,GO:0005623,GO:0005737,GO:0005768,GO:0005794,GO:0005802,GO:0012505,GO:0031410,GO:0031982,GO:0031984,GO:0043226,GO:0043227,GO:0043229,GO:0043231,GO:0044422,GO:0044424,GO:0044431,GO:0044444,GO:0044446,GO:0044464,GO:0097708,GO:0098791	-	-	-	-	-	-	-	-	-	-	O-FucT	sp|Q8W486|OFUT1_ARATH	0	0	0	0	0	0	0	0	0	0	0	0
Ped03Cg20300	#N/A	#N/A	#N/A	#N/A	#N/A	#N/A	#N/A	#N/A	#N/A	#N/A	#N/A	#N/A	#N/A	#N/A	#N/A	#N/A	#N/A	#N/A	#N/A	#N/A	-	1.16156	1.30029	1.55188	1.08626	0.710107	1.13451	1.58053	1.38397	0.558803	2.01167	2.78146	1.42736
Ped01Cg11090	77586.LPERR01G36630.1	2.6e-118	341	2CBKH@1|root,2QT42@2759|Eukaryota,37N6T@33090|Viridiplantae,3G798@35493|Streptophyta,3M3SD@4447|Liliopsida,3I3NV@38820|Poales	35493|Streptophyta	U	Import receptor subunit TOM20	-	GO:0003674,GO:0005215,GO:0005488,GO:0005575,GO:0005622,GO:0005623,GO:0005737,GO:0005739,GO:0005740,GO:0005741,GO:0005742,GO:0005743,GO:0005744,GO:0005829,GO:0005840,GO:0006605,GO:0006626,GO:0006810,GO:0006839,GO:0006886,GO:0006996,GO:0007005,GO:0008104,GO:0008150,GO:0008320,GO:0008565,GO:0009987,GO:0015031,GO:0015399,GO:0015405,GO:0015450,GO:0015833,GO:0016020,GO:0016043,GO:0019866,GO:0019867,GO:…	-	-	-	-	-	-	-	-	-	-	TOM20_plant	sp|A2WYG9|TOM20_ORYSI	81.6769	74.0588	74.4021	32.016	36.1288	39.9543	37.106	32.8573	28.0381	26.0764	17.9546	20.6762
Ped02Cg04380	4555.Si017331m	2.5e-155	451	28NR8@1|root,2QVB9@2759|Eukaryota,37Q7B@33090|Viridiplantae,3GG43@35493|Streptophyta,3KYD5@4447|Liliopsida,3I67T@38820|Poales	35493|Streptophyta	-	-	-	-	-	-	-	-	-	-	-	-	-	-	-	-	1.13261	0.687622	0.700838	0.680156	1.3696	0.574458	0.1258	0.723676	0.352995	0	0	0.081281
Ped03Dg03830	40148.OGLUM03G37270.1	8.24e-56	194	29ZPE@1|root,2RXWQ@2759|Eukaryota,37U2I@33090|Viridiplantae,3GIAV@35493|Streptophyta,3KZWT@4447|Liliopsida,3I9SE@38820|Poales	35493|Streptophyta	B	Histone H1	-	GO:0005575,GO:0005622,GO:0005623,GO:0005634,GO:0005694,GO:0005730,GO:0005737,GO:0005739,GO:0031974,GO:0031981,GO:0043226,GO:0043227,GO:0043228,GO:0043229,GO:0043231,GO:0043232,GO:0043233,GO:0044422,GO:0044424,GO:0044428,GO:0044444,GO:0044446,GO:0044464,GO:0070013	-	ko:K11275	-	-	-	-	ko00000,ko03036	-	-	-	Linker_histone	sp|P27806|H1_WHEAT	146.703	152.79	150.488	6.15034	6.35191	16.0658	10.3509	9.68116	9.34549	6.12304	6.21215	6.03258
Ped10Cg10340	4555.Si013389m	0	1102	COG1409@1|root,KOG1378@2759|Eukaryota,37SYW@33090|Viridiplantae,3G9V5@35493|Streptophyta,3KVN8@4447|Liliopsida,3IF9U@38820|Poales	35493|Streptophyta	G	Purple acid phosphatase	-	GO:0003674,GO:0003824,GO:0003993,GO:0005048,GO:0005488,GO:0005575,GO:0005622,GO:0005623,GO:0005737,GO:0005739,GO:0005740,GO:0005768,GO:0005794,GO:0005802,GO:0006109,GO:0006605,GO:0006626,GO:0006793,GO:0006796,GO:0006810,GO:0006839,GO:0006886,GO:0006996,GO:0007005,GO:0007006,GO:0008104,GO:0008150,GO:0008152,GO:0009507,GO:0009526,GO:0009536,GO:0009941,GO:0009987,GO:0012505,GO:0015031,GO:0015833,GO:…	-	ko:K22390	-	-	-	-	ko00000	-	-	-	Metallophos,Metallophos_C,Pur_ac_phosph_N	sp|Q9LMG7|PPA2_ARATH	3.33237	3.58002	3.92725	3.7773	5.10668	5.35175	5.21102	5.13556	5.78777	4.08233	2.99666	3.51556
Ped06Cg11550	15368.BRADI1G33510.1	0	1155	COG4886@1|root,2QTQY@2759|Eukaryota,388IB@33090|Viridiplantae,3GXAU@35493|Streptophyta,3M3WS@4447|Liliopsida,3IUH3@38820|Poales	35493|Streptophyta	T	Belongs to the protein kinase superfamily. Ser Thr protein kinase family	-	GO:0000902,GO:0001653,GO:0003674,GO:0003824,GO:0004672,GO:0004674,GO:0004888,GO:0005575,GO:0005623,GO:0005886,GO:0006464,GO:0006468,GO:0006793,GO:0006796,GO:0006807,GO:0006885,GO:0007154,GO:0007165,GO:0008150,GO:0008152,GO:0009653,GO:0009826,GO:0009987,GO:0016020,GO:0016043,GO:0016049,GO:0016301,GO:0016310,GO:0016740,GO:0016772,GO:0016773,GO:0019538,GO:0023052,GO:0032502,GO:0032989,GO:0036211,GO:…	-	-	-	-	-	-	-	-	-	-	LRRNT_2,LRR_1,LRR_6,LRR_8,Pkinase,Pkinase_Tyr	sp|Q9C7S5|PSYR1_ARATH	1.5838	1.2795	1.25201	0.396218	0.481691	0.650687	0.929557	0.874958	0.895353	0.843834	0.839556	0.974469
Ped06Cg15870	15368.BRADI1G46060.1	1.54e-168	478	2C7YN@1|root,2QPP6@2759|Eukaryota,37MD8@33090|Viridiplantae,3G9T4@35493|Streptophyta,3KUWI@4447|Liliopsida,3I9K9@38820|Poales	35493|Streptophyta	K	bZIP Maf transcription factor	ABF2	GO:0000976,GO:0001067,GO:0001101,GO:0003674,GO:0003676,GO:0003677,GO:0003690,GO:0003700,GO:0005488,GO:0005575,GO:0005622,GO:0005623,GO:0005634,GO:0006355,GO:0006950,GO:0006970,GO:0007154,GO:0007165,GO:0008150,GO:0009414,GO:0009415,GO:0009628,GO:0009651,GO:0009719,GO:0009725,GO:0009737,GO:0009738,GO:0009755,GO:0009787,GO:0009789,GO:0009889,GO:0009966,GO:0009967,GO:0009987,GO:0010033,GO:0010035,GO:…	-	ko:K14432	ko04075,map04075	-	-	-	ko00000,ko00001,ko03000	-	-	-	bZIP_1	sp|Q69TW5|BZP46_ORYSJ	4.69662	4.49378	4.94093	2.74381	2.88082	3.84871	3.70667	4.37701	4.49724	2.92869	4.76804	3.32661
Ped11Dg03200	38727.Pavir.Ha01841.1.p	2.24e-60	198	28KQX@1|root,2QT6Z@2759|Eukaryota,37S2Y@33090|Viridiplantae,3GDY9@35493|Streptophyta,3KRTJ@4447|Liliopsida,3IAYX@38820|Poales	35493|Streptophyta	-	-	-	-	-	-	-	-	-	-	-	-	-	-	-	-	0.833162	0.675664	0.991545	0.440526	0.285376	0.995018	1.63487	0.870179	0.274544	1.45476	2.17543	1.88852
Ped06Cg01740	#N/A	#N/A	#N/A	#N/A	#N/A	#N/A	#N/A	#N/A	#N/A	#N/A	#N/A	#N/A	#N/A	#N/A	#N/A	#N/A	#N/A	#N/A	#N/A	#N/A	-	0.166593	0.100586	0	0.215157	0.165059	0.138379	0.075273	0.084795	0.102574	0.042502	0	0.141093
PedCtg01183g00010	4533.OB11G26820.1	0	1459	COG5059@1|root,KOG0239@2759|Eukaryota,37KAM@33090|Viridiplantae,3G8QJ@35493|Streptophyta,3KX31@4447|Liliopsida,3IFS7@38820|Poales	35493|Streptophyta	Z	Belongs to the TRAFAC class myosin-kinesin ATPase superfamily. Kinesin family	-	GO:0003674,GO:0003774,GO:0003777,GO:0003824,GO:0005488,GO:0005515,GO:0005575,GO:0005622,GO:0005623,GO:0005856,GO:0005871,GO:0005875,GO:0006928,GO:0007017,GO:0007018,GO:0008017,GO:0008092,GO:0008150,GO:0009987,GO:0015630,GO:0015631,GO:0016462,GO:0016787,GO:0016817,GO:0016818,GO:0016887,GO:0017111,GO:0032991,GO:0043226,GO:0043228,GO:0043229,GO:0043232,GO:0044422,GO:0044424,GO:0044430,GO:0044446,GO:…	-	ko:K10406	-	-	-	-	ko00000,ko04812	-	-	-	CH,Kinesin,Microtub_bd	sp|B9G8P1|KN14P_ORYSJ	0.072571	0.030978	0.092693	0.007902	0.04137	0.012011	0.035335	0.034479	0.019952	0.015408	0.124146	0
Ped04Cg21570	#N/A	#N/A	#N/A	#N/A	#N/A	#N/A	#N/A	#N/A	#N/A	#N/A	#N/A	#N/A	#N/A	#N/A	#N/A	#N/A	#N/A	#N/A	#N/A	#N/A	-	0	0	0	0	0	0	0	0	0	0	0	0
Ped06Cg05040	4565.Traes_6AS_D6D1A8D26.1	9.95e-21	90.1	COG0515@1|root,2QUNW@2759|Eukaryota,37QDN@33090|Viridiplantae,3GFYS@35493|Streptophyta,3KWUG@4447|Liliopsida	35493|Streptophyta	T	Serine threonine-protein kinase	-	-	2.7.11.1	ko:K04733	ko04010,ko04064,ko04620,ko04621,ko04624,ko04722,ko05133,ko05140,ko05142,ko05145,ko05152,ko05162,ko05164,map04010,map04064,map04620,map04621,map04624,map04722,map05133,map05140,map05142,map05145,map05152,map05162,map05164	M00686	-	-	ko00000,ko00001,ko00002,ko01000,ko01001	-	-	-	B_lectin,PAN_2,Pkinase,S_locus_glycop	-	0	0	0	0	0	0	0	0	0	0	0	0
Ped09Cg05460	4537.OPUNC09G05590.1	1.95e-310	848	COG3239@1|root,KOG4232@2759|Eukaryota,37MKR@33090|Viridiplantae,3GA5R@35493|Streptophyta,3KUH8@4447|Liliopsida,3IA2Y@38820|Poales	35493|Streptophyta	I	Fatty acid desaturase	-	-	1.14.19.38,1.14.19.47	ko:K21737	-	-	-	-	ko00000,ko01000	-	-	-	Cyt-b5,FA_desaturase	sp|Q3EBF7|SLD2_ARATH	66.704	57.8445	69.7827	36.7667	49.7164	37.3378	44.0609	57.9845	66.1707	12.1957	15.4916	14.3352
Ped02Dg00580	4555.Si016881m	1.94e-78	256	28JI3@1|root,2QRXB@2759|Eukaryota,37HDW@33090|Viridiplantae,3GDH9@35493|Streptophyta,3M4K7@4447|Liliopsida,3IA6I@38820|Poales	35493|Streptophyta	S	BAG family molecular chaperone regulator	-	GO:0005575,GO:0005622,GO:0005623,GO:0005737,GO:0005783,GO:0005886,GO:0005911,GO:0006457,GO:0006950,GO:0006986,GO:0008150,GO:0009266,GO:0009408,GO:0009409,GO:0009506,GO:0009605,GO:0009607,GO:0009628,GO:0009987,GO:0010033,GO:0012505,GO:0016020,GO:0030054,GO:0033554,GO:0034605,GO:0034620,GO:0035966,GO:0035967,GO:0042221,GO:0043207,GO:0043226,GO:0043227,GO:0043229,GO:0043231,GO:0044424,GO:0044444,GO:…	-	-	-	-	-	-	-	-	-	-	BAG	-	13.6589	14.6833	13.3248	6.76101	9.83181	9.97825	10.9095	11.2264	11.9448	1.95702	2.15489	1.97412
Ped09Cg11850	4513.MLOC_65982.2	3.97e-224	624	KOG2132@1|root,KOG2132@2759|Eukaryota,37RJP@33090|Viridiplantae,3G7BU@35493|Streptophyta,3KNT7@4447|Liliopsida,3I8XP@38820|Poales	35493|Streptophyta	BT	Cupin-like domain	-	GO:0000086,GO:0000278,GO:0003674,GO:0003682,GO:0003700,GO:0003824,GO:0005488,GO:0005575,GO:0005622,GO:0005623,GO:0005634,GO:0005654,GO:0005737,GO:0005829,GO:0006325,GO:0006355,GO:0006464,GO:0006479,GO:0006482,GO:0006807,GO:0006996,GO:0007049,GO:0007623,GO:0008150,GO:0008152,GO:0008168,GO:0008170,GO:0008213,GO:0008214,GO:0008276,GO:0008757,GO:0009889,GO:0009891,GO:0009893,GO:0009987,GO:0010452,GO:…	1.14.11.27	ko:K10277	-	-	-	-	ko00000,ko01000,ko03036	-	-	-	Cupin_8	sp|Q8RWR1|JMJ30_ARATH	2.59117	2.68277	2.27619	1.31114	1.36099	1.61455	1.64854	2.01825	1.51018	1.38148	1.74037	1.52231
Ped03Dg30030	4537.OPUNC03G03930.1	4.19e-219	618	COG5193@1|root,KOG2590@2759|Eukaryota,37J6N@33090|Viridiplantae,3G81R@35493|Streptophyta,3KQAI@4447|Liliopsida,3I5NU@38820|Poales	35493|Streptophyta	JO	La domain	-	-	-	ko:K18757	-	-	-	-	ko00000,ko03019	-	-	-	La	sp|Q8RWR2|LRP1B_ARATH	5.79805	6.35605	5.88931	9.59013	9.36563	10.5225	10.1668	10.5601	9.3417	10.3834	11.5734	10.3782
Ped01Cg13830	38727.Pavir.J00084.1.p	7.41e-184	516	COG3384@1|root,2QS66@2759|Eukaryota,37J1C@33090|Viridiplantae,3G9KS@35493|Streptophyta,3KN0G@4447|Liliopsida,3I3AM@38820|Poales	35493|Streptophyta	S	Catalytic LigB subunit of aromatic ring-opening dioxygenase	-	-	-	ko:K15777	ko00965,map00965	-	R08836	RC00387	ko00000,ko00001,ko01000	-	-	-	LigB	sp|Q949R4|DIOXL_ARATH	3.15246	3.68751	3.77538	18.6085	9.76587	20.3763	20.3706	11.7811	7.28061	32.275	48.8923	45.4693
PedCtg01470g00030	4533.OB10G18920.1	1.87e-306	843	KOG0252@1|root,KOG0252@2759|Eukaryota,37I5U@33090|Viridiplantae,3GERK@35493|Streptophyta,3KMF3@4447|Liliopsida,3I2J0@38820|Poales	35493|Streptophyta	P	Sugar (and other) transporter	-	GO:0005575,GO:0005623,GO:0005886,GO:0005887,GO:0016020,GO:0016021,GO:0031224,GO:0031226,GO:0044425,GO:0044459,GO:0044464,GO:0071944	-	ko:K08176	-	-	-	-	ko00000,ko02000	2.A.1.9	-	-	Sugar_tr	sp|Q8H6G8|PHT18_ORYSJ	0.063878	0.098707	0.092201	4.1472	0.942984	2.73163	3.99626	3.72787	0.343125	8.69168	6.96965	5.27616
Ped03Cg21150	38727.Pavir.Ib01180.1.p	1.14e-251	695	COG0515@1|root,KOG1187@2759|Eukaryota,37J3B@33090|Viridiplantae,3GDZ7@35493|Streptophyta,3M46I@4447|Liliopsida,3I47K@38820|Poales	35493|Streptophyta	T	Belongs to the protein kinase superfamily	-	-	-	-	-	-	-	-	-	-	-	-	Pkinase,Pkinase_Tyr	sp|Q65XV8|RK176_ORYSJ	16.4514	13.4538	17.377	17.8752	19.4947	20.9409	22.9306	18.9705	21.7018	23.9286	22.0688	22.8321
Ped03Cg01060	15368.BRADI1G01920.1	8.76e-89	271	28K72@1|root,2QSMM@2759|Eukaryota,37PG1@33090|Viridiplantae,3GEFT@35493|Streptophyta,3KPIS@4447|Liliopsida,3ICAS@38820|Poales	35493|Streptophyta	S	Belongs to the 'GDSL' lipolytic enzyme family	-	GO:0003674,GO:0003824,GO:0006082,GO:0006629,GO:0006631,GO:0008126,GO:0008150,GO:0008152,GO:0009987,GO:0016787,GO:0016788,GO:0019752,GO:0032787,GO:0034338,GO:0043436,GO:0044237,GO:0044238,GO:0044255,GO:0044281,GO:0052689,GO:0071704	-	-	-	-	-	-	-	-	-	-	Lipase_GDSL	sp|Q9STM6|GDL57_ARATH	6.7973	4.38832	3.46906	0.27803	4.42655	0.172787	1.68684	5.58529	0.834267	0	0.321795	0.023201
Ped01Cg19770	#N/A	#N/A	#N/A	#N/A	#N/A	#N/A	#N/A	#N/A	#N/A	#N/A	#N/A	#N/A	#N/A	#N/A	#N/A	#N/A	#N/A	#N/A	#N/A	#N/A	-	0.15096	0.430992	0.204687	0.277625	0.140564	0.449516	0.578034	0.479051	0.258156	0.224961	0.298045	0.117872
Ped11Dg13750	15368.BRADI3G45660.1	0	1103	COG0515@1|root,KOG0192@2759|Eukaryota,37Q2A@33090|Viridiplantae,3GCJA@35493|Streptophyta,3KSD2@4447|Liliopsida,3I5KD@38820|Poales	35493|Streptophyta	T	serine threonine-protein kinase ctr1	-	GO:0001666,GO:0003674,GO:0003824,GO:0004672,GO:0004674,GO:0004712,GO:0005575,GO:0005622,GO:0005623,GO:0005737,GO:0005783,GO:0005789,GO:0006082,GO:0006464,GO:0006468,GO:0006629,GO:0006720,GO:0006721,GO:0006793,GO:0006796,GO:0006807,GO:0006950,GO:0007154,GO:0007165,GO:0008150,GO:0008152,GO:0008299,GO:0008610,GO:0009058,GO:0009628,GO:0009685,GO:0009686,GO:0009719,GO:0009723,GO:0009725,GO:0009743,GO:…	-	-	-	-	-	-	-	-	-	-	PAS,PAS_9,Pkinase_Tyr	sp|Q9C9U5|SIS8_ARATH	0.164015	0.168999	0.271042	0.088808	0.152646	0.143155	0.2709	0.139987	0.082258	0.343371	0.271721	0.244596
Ped01Dg05660	40148.OGLUM01G44060.1	3.06e-153	434	KOG1632@1|root,KOG1632@2759|Eukaryota,37I3F@33090|Viridiplantae,3GDZ3@35493|Streptophyta,3KUUQ@4447|Liliopsida,3IBXX@38820|Poales	35493|Streptophyta	S	Alfin	-	-	-	-	-	-	-	-	-	-	-	-	Alfin,PHD	sp|Q7F2Z1|ALFL6_ORYSJ	26.2791	26.3701	24.8704	25.5152	24.0783	29.5304	32.8558	30.3878	29.022	26.8447	21.3864	22.3046
Ped03Cg28190	40149.OMERI03G18620.1	6.63e-65	211	2CGF5@1|root,2QWDH@2759|Eukaryota,37QMM@33090|Viridiplantae,3G7EC@35493|Streptophyta,3KYYF@4447|Liliopsida,3I5I8@38820|Poales	35493|Streptophyta	-	-	-	-	-	-	-	-	-	-	-	-	-	-	-	-	0.426685	0.345719	0.291642	0.557995	0.222947	0.502331	0.088284	0	0	0.184484	0	0.123635
Ped11Dg07580	#N/A	#N/A	#N/A	#N/A	#N/A	#N/A	#N/A	#N/A	#N/A	#N/A	#N/A	#N/A	#N/A	#N/A	#N/A	#N/A	#N/A	#N/A	#N/A	#N/A	-	324.361	251.077	346.363	889.549	904.317	856.599	1055.38	627.593	1021.79	460.019	284.512	349.409
Ped03Cg04250	4533.OB03G44260.1	0	1127	KOG2037@1|root,KOG2037@2759|Eukaryota,37QWT@33090|Viridiplantae,3G8U9@35493|Streptophyta,3KNBH@4447|Liliopsida,3IAX4@38820|Poales	35493|Streptophyta	S	Guanylate-binding protein, C-terminal domain	-	GO:0002376,GO:0003674,GO:0005488,GO:0005515,GO:0005575,GO:0005622,GO:0005623,GO:0005634,GO:0005737,GO:0005829,GO:0006950,GO:0006952,GO:0006955,GO:0008150,GO:0009987,GO:0010033,GO:0034097,GO:0034341,GO:0042221,GO:0042802,GO:0042803,GO:0043226,GO:0043227,GO:0043229,GO:0043231,GO:0044424,GO:0044444,GO:0044464,GO:0045087,GO:0046983,GO:0048471,GO:0050896,GO:0051716,GO:0070887,GO:0071310,GO:0071345,GO:…	-	ko:K20899	ko04621,map04621	-	-	-	ko00000,ko00001	-	-	-	GBP,GBP_C	sp|Q96PP9|GBP4_HUMAN	11.3042	10.4922	11.999	7.10738	11.1741	7.20207	6.9149	12.5365	17.0613	2.76424	1.43898	1.50089
Ped05Dg13700	40149.OMERI05G09530.1	1.48e-98	296	290FS@1|root,2R7AV@2759|Eukaryota,37V58@33090|Viridiplantae,3GI10@35493|Streptophyta,3M06A@4447|Liliopsida,3II1R@38820|Poales	35493|Streptophyta	K	DNA-binding domain in plant proteins such as APETALA2 and EREBPs	-	-	-	ko:K13434	ko04626,map04626	-	-	-	ko00000,ko00001,ko03000	-	-	-	AP2	sp|O04682|PTI6_SOLLC	8.22828	11.075	10.712	11.1272	4.84112	11.5201	7.35291	7.22966	2.48158	10.5646	9.92249	11.0561
Ped02Dg08380	4530.OS02T0248440-00	3.18e-72	224	KOG0800@1|root,KOG0800@2759|Eukaryota,37IQH@33090|Viridiplantae,3GRNM@35493|Streptophyta,3M01Q@4447|Liliopsida,3ITKB@38820|Poales	35493|Streptophyta	O	RING-H2 zinc finger domain	-	-	-	-	-	-	-	-	-	-	-	-	zf-RING_2	sp|Q8W571|ATL32_ARATH	0	0	0	0	0	0	0	0	0	0	0	0
Ped01Cg11540	4558.Sb03g043720.1	3e-23	100	28ZA1@1|root,2R64A@2759|Eukaryota,386VN@33090|Viridiplantae,3GUSP@35493|Streptophyta,3M1SR@4447|Liliopsida,3IJ2C@38820|Poales	35493|Streptophyta	-	-	-	-	-	-	-	-	-	-	-	-	-	-	-	-	0	0	0	0	0	0	0.558844	0.032089	0	0	0	0
Ped02Dg02980	4536.ONIVA02G03890.1	1.68e-147	449	COG0515@1|root,2QQCZ@2759|Eukaryota,37PZK@33090|Viridiplantae,3GA01@35493|Streptophyta,3KU1T@4447|Liliopsida,3I89W@38820|Poales	35493|Streptophyta	T	Protein tyrosine kinase	-	-	-	-	-	-	-	-	-	-	-	-	LRR_8,Malectin_like,Pkinase,Pkinase_Tyr	sp|C0LGR6|Y4291_ARATH	0.155422	0.146006	0.107191	0.091239	0.058871	0	0	0	0	0	0	0.037458
Ped01Cg34590	#N/A	#N/A	#N/A	#N/A	#N/A	#N/A	#N/A	#N/A	#N/A	#N/A	#N/A	#N/A	#N/A	#N/A	#N/A	#N/A	#N/A	#N/A	#N/A	#N/A	-	0	0	0	0	0	0	0	0	0	0	0	0
Ped05Cg20790	4565.Traes_7DL_99574D413.1	5.7e-28	104	2CYNN@1|root,2S5C6@2759|Eukaryota,37W24@33090|Viridiplantae,3GKKB@35493|Streptophyta,3M930@4447|Liliopsida	35493|Streptophyta	S	Plant lipid transfer protein / seed storage protein / trypsin-alpha amylase inhibitor domain family	-	-	-	-	-	-	-	-	-	-	-	-	LTP_2	-	0.487121	0.484203	0.543559	1.94966	1.52125	1.43446	1.74754	0.907068	0.631373	0.40649	0	1.58956
Ped10Cg02660	40149.OMERI10G13290.1	1.25e-195	547	COG2423@1|root,KOG3007@2759|Eukaryota,37NPE@33090|Viridiplantae,3GEFC@35493|Streptophyta,3KN57@4447|Liliopsida,3IEFE@38820|Poales	35493|Streptophyta	E	Ornithine cyclodeaminase/mu-crystallin family	-	GO:0002682,GO:0002684,GO:0002831,GO:0002833,GO:0003674,GO:0003824,GO:0005575,GO:0005622,GO:0005623,GO:0005737,GO:0008150,GO:0008152,GO:0009507,GO:0009536,GO:0010112,GO:0016491,GO:0016638,GO:0016639,GO:0031347,GO:0031349,GO:0032101,GO:0032103,GO:0043226,GO:0043227,GO:0043229,GO:0043231,GO:0043900,GO:0043902,GO:0044424,GO:0044444,GO:0044464,GO:0045088,GO:0045089,GO:0048518,GO:0048583,GO:0048584,GO:…	-	-	-	-	-	-	-	-	-	-	OCD_Mu_crystall	sp|Q9FLY0|SARD4_ARATH	0.751754	1.16002	0.802114	1.74833	3.68052	1.61484	2.02762	2.16532	1.62574	1.50067	2.44552	1.90291
Ped03Cg26870	15368.BRADI3G11470.1	1.31e-22	94	COG1100@1|root,KOG0393@2759|Eukaryota,37JCW@33090|Viridiplantae,3G9I0@35493|Streptophyta,3KQWA@4447|Liliopsida,3INFF@38820|Poales	35493|Streptophyta	S	Belongs to the small GTPase superfamily. Rho family	-	GO:0005575,GO:0005623,GO:0005886,GO:0016020,GO:0044464,GO:0071944	-	ko:K04392	ko04010,ko04013,ko04014,ko04015,ko04024,ko04062,ko04071,ko04145,ko04151,ko04310,ko04360,ko04370,ko04380,ko04510,ko04520,ko04530,ko04620,ko04650,ko04662,ko04664,ko04666,ko04670,ko04722,ko04810,ko04932,ko04933,ko04972,ko05014,ko05100,ko05120,ko05131,ko05132,ko05167,ko05200,ko05203,ko05205,ko05210,ko05211,ko05212,ko05231,ko05416,ko05418,map04010,map04013,map04014,map04015,map04024,map04062,map04071,…	-	-	-	ko00000,ko00001,ko04031,ko04131,ko04147	-	-	-	Ras	sp|Q6ZHA3|RAC6_ORYSJ	0	0	0	0	0	0	0	0	0	0	0	0
Ped07Cg15110	4565.Traes_2BS_9C7CA760D.1	5.37e-146	416	KOG1632@1|root,KOG1632@2759|Eukaryota,37I3F@33090|Viridiplantae,3GDZ3@35493|Streptophyta,3KRAI@4447|Liliopsida,3IFDD@38820|Poales	35493|Streptophyta	S	Alfin	-	-	-	-	-	-	-	-	-	-	-	-	Alfin,PHD	sp|B8B8C5|ALFL9_ORYSI	32.8426	27.1637	30.0838	6.30013	6.65118	9.05117	7.41825	5.57516	5.10807	6.9958	6.02137	7.30269
Ped10Cg06960	77586.LPERR05G08750.1	0	991	2CMZB@1|root,2QSWW@2759|Eukaryota,37S82@33090|Viridiplantae,3GH4Z@35493|Streptophyta,3M4UN@4447|Liliopsida,3IKFG@38820|Poales	35493|Streptophyta	S	Protein of unknown function, DUF594	-	-	-	-	-	-	-	-	-	-	-	-	DUF4220,DUF594	-	0.127963	0.208541	0.080011	0.014819	0.023849	0	0.016639	0.02242	0.006765	0.074727	0	0.013441
Ped09DXg09660	4537.OPUNC09G08940.1	9.69e-264	731	KOG0167@1|root,KOG0167@2759|Eukaryota,37R30@33090|Viridiplantae,3G82Y@35493|Streptophyta,3KUCM@4447|Liliopsida,3IA1N@38820|Poales	35493|Streptophyta	S	U-box domain-containing protein	-	GO:0002682,GO:0002683,GO:0003674,GO:0003824,GO:0004842,GO:0005102,GO:0005488,GO:0005515,GO:0005575,GO:0005622,GO:0005623,GO:0005634,GO:0005737,GO:0005829,GO:0006464,GO:0006807,GO:0006950,GO:0006952,GO:0008150,GO:0008152,GO:0009605,GO:0009607,GO:0009617,GO:0009987,GO:0010941,GO:0016567,GO:0016740,GO:0019538,GO:0019787,GO:0032446,GO:0033612,GO:0036211,GO:0042742,GO:0042981,GO:0043066,GO:0043067,GO:…	-	ko:K08332	-	-	-	-	ko00000,ko03029,ko04131	-	-	-	Arm	-	5.51711	7.83752	4.20756	4.66859	4.48019	3.71797	3.87954	4.59886	3.94239	3.88599	1.70424	4.61302
Ped02Dg23350	40148.OGLUM02G30460.1	2.4e-264	732	COG0515@1|root,2RX9B@2759|Eukaryota,37SQB@33090|Viridiplantae,3GHG0@35493|Streptophyta,3KTI9@4447|Liliopsida,3I6G3@38820|Poales	35493|Streptophyta	T	Protein kinase domain	-	-	-	-	-	-	-	-	-	-	-	-	DUF3403,Pkinase_Tyr	sp|O81906|B120_ARATH	0	0.051983	0	0.590419	0.147145	1.92687	0.67118	0.211684	0	1.80947	1.94366	1.44794
PedCtg01266g00050	4565.Traes_1DS_5FF8D9E2D.2	7.59e-145	440	KOG4658@1|root,KOG4658@2759|Eukaryota,38226@33090|Viridiplantae,3GUV7@35493|Streptophyta,3M23F@4447|Liliopsida,3ID91@38820|Poales	33090|Viridiplantae	T	disease resistance protein	-	-	-	-	-	-	-	-	-	-	-	-	NB-ARC	sp|P0DO07|PIK2_ORYSJ	0	0	0	0	0	0	0	0	0	0	0	0.096068
Ped03Cg26100	15368.BRADI1G62220.1	7.92e-183	525	28NTC@1|root,2QVDD@2759|Eukaryota,37I7B@33090|Viridiplantae,3GDI8@35493|Streptophyta,3KREF@4447|Liliopsida,3I7VX@38820|Poales	35493|Streptophyta	S	Protein of unknown function (DUF4005)	IQD11	-	-	-	-	-	-	-	-	-	-	-	DUF4005,IQ	sp|Q9FT53|IQD3_ARATH	27.6364	28.6698	35.9657	22.5607	29.7264	26.7288	25.3638	21.8188	25.067	14.431	13.8693	14.8289
Ped03Dg18650	4529.ORUFI03G17690.2	1.96e-146	430	KOG2810@1|root,KOG2810@2759|Eukaryota,37QS0@33090|Viridiplantae,3GGG9@35493|Streptophyta,3KRKH@4447|Liliopsida,3IDMJ@38820|Poales	35493|Streptophyta	DL	Rad9	-	GO:0000075,GO:0000076,GO:0000077,GO:0000228,GO:0000278,GO:0000793,GO:0000794,GO:0003674,GO:0003824,GO:0004518,GO:0004527,GO:0005488,GO:0005515,GO:0005575,GO:0005622,GO:0005623,GO:0005634,GO:0005654,GO:0005694,GO:0005737,GO:0006139,GO:0006259,GO:0006281,GO:0006725,GO:0006807,GO:0006950,GO:0006974,GO:0007049,GO:0007093,GO:0007346,GO:0008150,GO:0008152,GO:0008408,GO:0009314,GO:0009628,GO:0009966,GO:…	3.1.11.2	ko:K10994	ko04218,map04218	-	-	-	ko00000,ko00001,ko01000,ko03400	-	-	-	Rad9	-	0.190489	0.331488	0.38953	0	0.04008	0	0.272343	0	0.139864	0	0	0.260159
Ped07Dg04940	4529.ORUFI03G39800.1	1.49e-177	504	2CGU3@1|root,2QR96@2759|Eukaryota,37SWK@33090|Viridiplantae,3G803@35493|Streptophyta,3KRR2@4447|Liliopsida,3I4WY@38820|Poales	35493|Streptophyta	S	Protein of unknown function (DUF642)	-	-	-	-	-	-	-	-	-	-	-	-	DUF642	sp|O22940|TEEBE_ARATH	0.051835	0.099361	0.156667	0	0	0	0.061156	0	0.051292	1.08141	0	0.386716
Ped08Cg09700	40149.OMERI08G14440.1	5.2e-62	195	2E1VU@1|root,2S95J@2759|Eukaryota,37X0Q@33090|Viridiplantae,3GM6D@35493|Streptophyta,3M0HE@4447|Liliopsida,3IIAZ@38820|Poales	35493|Streptophyta	-	-	-	-	-	-	-	-	-	-	-	-	-	-	-	-	0.187891	0	0.058385	0.131545	0	0	0.098157	0	0	0	0.608124	0.117969
Ped11Dg08600	4530.OS11T0704300-02	1.37e-226	640	COG0536@1|root,KOG1489@2759|Eukaryota,37N5G@33090|Viridiplantae,3G859@35493|Streptophyta,3KS49@4447|Liliopsida,3I549@38820|Poales	35493|Streptophyta	S	GTP1/OBG	-	-	-	ko:K03979	-	-	-	-	ko00000,ko01000,ko03009	-	-	-	GTP1_OBG,MMR_HSR1	sp|Q2QZ37|OBGM_ORYSJ	0	0	0	0	0.027338	0.122237	0.072373	0	0.104284	0	0	0
Ped01Dg13130	38727.Pavir.Ea02795.1.p	1.61e-68	211	2CW3C@1|root,2S4HW@2759|Eukaryota,37WFD@33090|Viridiplantae,3GK5N@35493|Streptophyta,3M10I@4447|Liliopsida,3IJCY@38820|Poales	35493|Streptophyta	S	Protein CHLORORESPIRATORY REDUCTION 7	-	GO:0005575,GO:0005622,GO:0005623,GO:0005737,GO:0008150,GO:0009507,GO:0009532,GO:0009536,GO:0009570,GO:0009987,GO:0010275,GO:0016020,GO:0016043,GO:0022607,GO:0034622,GO:0043226,GO:0043227,GO:0043229,GO:0043231,GO:0043933,GO:0044085,GO:0044422,GO:0044424,GO:0044434,GO:0044435,GO:0044444,GO:0044446,GO:0044464,GO:0065003,GO:0071840	-	-	-	-	-	-	-	-	-	-	CRR7	sp|Q9FL87|CRR7_ARATH	1.834	3.85353	1.5977	0.090009	3.33383	0.07452	0.622767	0.516626	0.215538	0	0	0
Ped06Cg00250	40148.OGLUM06G29720.1	0	1223	2CMVM@1|root,2QS7V@2759|Eukaryota,37HNG@33090|Viridiplantae,3GGIB@35493|Streptophyta,3KT4U@4447|Liliopsida,3ICUV@38820|Poales	35493|Streptophyta	S	PHD zinc finger	-	GO:0000118,GO:0000122,GO:0000228,GO:0000785,GO:0000790,GO:0001085,GO:0001103,GO:0003674,GO:0005488,GO:0005515,GO:0005575,GO:0005622,GO:0005623,GO:0005634,GO:0005654,GO:0005694,GO:0005737,GO:0005813,GO:0005815,GO:0005856,GO:0006355,GO:0006357,GO:0008134,GO:0008150,GO:0009889,GO:0009890,GO:0009892,GO:0009987,GO:0010468,GO:0010556,GO:0010558,GO:0010605,GO:0010629,GO:0015630,GO:0016043,GO:0016581,GO:…	-	-	-	-	-	-	-	-	-	-	Jas,PHD	sp|Q6PDQ2|CHD4_MOUSE	12.2267	15.2079	13.2982	12.0164	13.5907	12.0664	12.4618	13.5587	15.9345	9.16695	6.28716	8.411
Ped07Dg08610	38727.Pavir.Ba00958.1.p	1.48e-90	271	COG0633@1|root,2RYEA@2759|Eukaryota,37QQ1@33090|Viridiplantae,3GE03@35493|Streptophyta,3KZJE@4447|Liliopsida,3IGTV@38820|Poales	35493|Streptophyta	C	2Fe-2S iron-sulfur cluster binding domain	-	-	-	-	-	-	-	-	-	-	-	-	Fer2	sp|Q9LU21|PNSB3_ARATH	0.896725	1.49428	0.799822	0	0.430758	0	0.065674	0	0.065673	0	0	0
Ped10Cg04840	#N/A	#N/A	#N/A	#N/A	#N/A	#N/A	#N/A	#N/A	#N/A	#N/A	#N/A	#N/A	#N/A	#N/A	#N/A	#N/A	#N/A	#N/A	#N/A	#N/A	-	0	0	0	0	0	0	0	0	0	0	0	0
Ped04Cg16280	38727.Pavir.Ga01648.1.p	0	1007	COG0459@1|root,KOG0356@2759|Eukaryota,37K2G@33090|Viridiplantae,3GDNV@35493|Streptophyta,3KWWP@4447|Liliopsida,3IFAB@38820|Poales	35493|Streptophyta	O	Belongs to the chaperonin (HSP60) family	-	GO:0003674,GO:0005488,GO:0005515,GO:0005575,GO:0005622,GO:0005623,GO:0005737,GO:0005829,GO:0006457,GO:0006458,GO:0008150,GO:0009507,GO:0009526,GO:0009532,GO:0009536,GO:0009570,GO:0009941,GO:0009987,GO:0031967,GO:0031975,GO:0043226,GO:0043227,GO:0043229,GO:0043231,GO:0044183,GO:0044422,GO:0044424,GO:0044434,GO:0044435,GO:0044444,GO:0044446,GO:0044464,GO:0051082,GO:0061077	-	ko:K04077	ko03018,ko04212,ko04940,ko05134,ko05152,map03018,map04212,map04940,map05134,map05152	-	-	-	ko00000,ko00001,ko03019,ko03029,ko03110,ko04147	-	-	-	Cpn60_TCP1	sp|Q9C667|CPNB4_ARATH	9.41482	14.545	9.26008	9.64024	13.3681	7.46762	4.81236	5.08633	2.33464	4.00212	3.55297	3.27783
Ped02Dg26670	4555.Si017701m	1.99e-123	364	28KFD@1|root,2QSWD@2759|Eukaryota,37J34@33090|Viridiplantae,3GEDK@35493|Streptophyta,3KY0Q@4447|Liliopsida,3I7WS@38820|Poales	35493|Streptophyta	K	Helix-loop-helix DNA-binding domain	-	-	-	-	-	-	-	-	-	-	-	-	HLH	sp|Q9SK91|BH094_ARATH	16.1951	19.1684	18.3818	40.6423	48.4663	38.0876	36.8239	35.6777	24.1747	54.1209	36.0594	40.8963
Ped10Cg08520	4565.Traes_4DS_2E8B34906.2	2.21e-62	211	COG5226@1|root,KOG2386@2759|Eukaryota,37QNS@33090|Viridiplantae,3GBFD@35493|Streptophyta,3KPSG@4447|Liliopsida,3I3KH@38820|Poales	35493|Streptophyta	A	mRNA capping enzyme, catalytic domain	-	-	2.7.7.50	ko:K13917	ko03015,map03015	-	R03828,R10814	RC00002	ko00000,ko00001,ko01000,ko03019	-	-	-	DSPc,mRNA_cap_C,mRNA_cap_enzyme	-	0	0	0	0	0	0	0	0	0	0	0	0
Ped04Cg22170	15368.BRADI5G07790.1	2.25e-74	249	KOG2114@1|root,KOG2114@2759|Eukaryota,37N2R@33090|Viridiplantae,3GFQ6@35493|Streptophyta,3KWTW@4447|Liliopsida,3IF9E@38820|Poales	35493|Streptophyta	O	Vacuolar protein sorting protein 11 C terminal	-	GO:0000149,GO:0000323,GO:0000325,GO:0003674,GO:0005488,GO:0005515,GO:0005575,GO:0005622,GO:0005623,GO:0005737,GO:0005764,GO:0005768,GO:0005769,GO:0005770,GO:0005773,GO:0005774,GO:0005856,GO:0005884,GO:0006810,GO:0006887,GO:0006904,GO:0006906,GO:0006996,GO:0007032,GO:0007033,GO:0007034,GO:0007040,GO:0007041,GO:0008150,GO:0008333,GO:0009705,GO:0009893,GO:0009894,GO:0009896,GO:0009987,GO:0010256,GO:…	-	ko:K20179	ko04138,map04138	-	-	-	ko00000,ko00001,ko04131	-	-	-	Clathrin,VPS11_C,zf-C3H2C3	sp|Q9SJ40|VPS11_ARATH	0	0	0	0	0	0	0	0	0	0	0	0
Ped06Cg02210	4533.OB06G21290.1	1.47e-254	710	KOG2607@1|root,KOG2607@2759|Eukaryota,37PEQ@33090|Viridiplantae,3GE8J@35493|Streptophyta,3KN7V@4447|Liliopsida,3I3TC@38820|Poales	35493|Streptophyta	T	Protein of unknown function (DUF773)	-	GO:0000079,GO:0001932,GO:0005575,GO:0005623,GO:0007346,GO:0008150,GO:0012505,GO:0019220,GO:0019222,GO:0031323,GO:0031399,GO:0032268,GO:0042325,GO:0043549,GO:0044464,GO:0045859,GO:0050789,GO:0050790,GO:0050794,GO:0051171,GO:0051174,GO:0051246,GO:0051338,GO:0051726,GO:0060255,GO:0065007,GO:0065009,GO:0071900,GO:0080090,GO:1904029	-	-	-	-	-	-	-	-	-	-	DUF773	sp|Q9FG23|CK5P3_ARATH	2.17871	2.22563	2.53602	1.50133	1.59114	2.14334	2.27685	2.19007	2.19023	1.60222	0.84516	1.57456
Ped10Dg08630	40149.OMERI10G12360.3	3.05e-246	681	COG0667@1|root,KOG1575@2759|Eukaryota,37PX2@33090|Viridiplantae,3GGB7@35493|Streptophyta,3KSSZ@4447|Liliopsida,3IGB8@38820|Poales	35493|Streptophyta	C	Aldo/keto reductase family	-	GO:0000166,GO:0003674,GO:0003824,GO:0004033,GO:0005488,GO:0005575,GO:0005622,GO:0005623,GO:0005737,GO:0006081,GO:0006725,GO:0006732,GO:0006766,GO:0006767,GO:0006793,GO:0006796,GO:0006807,GO:0008150,GO:0008152,GO:0009058,GO:0009108,GO:0009110,GO:0009443,GO:0009507,GO:0009526,GO:0009532,GO:0009534,GO:0009535,GO:0009536,GO:0009570,GO:0009579,GO:0009941,GO:0009987,GO:0010287,GO:0016020,GO:0016491,GO:…	1.1.1.65	ko:K05275	ko00750,ko01100,ko01120,map00750,map01100,map01120	-	R01708	RC00116	ko00000,ko00001,ko01000	-	-	-	Aldo_ket_red	sp|Q56Y42|PLR1_ARATH	7.33964	5.8835	7.22784	1.64885	1.96214	2.16846	1.74775	1.66942	1.80744	0.742076	1.70377	0.926956
Ped12Cg09170	4529.ORUFI12G07220.1	0	1328	KOG1169@1|root,KOG1169@2759|Eukaryota,37JE9@33090|Viridiplantae,3GCUG@35493|Streptophyta,3KWWB@4447|Liliopsida,3I58F@38820|Poales	35493|Streptophyta	IT	Phorbol esters/diacylglycerol binding domain (C1 domain)	-	GO:0003674,GO:0003824,GO:0004143,GO:0006793,GO:0006796,GO:0006950,GO:0007275,GO:0008150,GO:0008152,GO:0009266,GO:0009409,GO:0009611,GO:0009628,GO:0009987,GO:0016301,GO:0016310,GO:0016740,GO:0016772,GO:0016773,GO:0022622,GO:0032501,GO:0032502,GO:0044237,GO:0048364,GO:0048366,GO:0048367,GO:0048731,GO:0048827,GO:0048856,GO:0050896,GO:0099402	2.7.1.107	ko:K00901	ko00561,ko00564,ko01100,ko01110,ko04070,ko04072,ko05231,map00561,map00564,map01100,map01110,map04070,map04072,map05231	-	R02240	RC00002,RC00017	ko00000,ko00001,ko01000	-	-	-	C1_1,DAGK_acc,DAGK_cat	sp|Q9FFN7|DGK2_ARATH	5.93657	7.10015	5.85893	17.2028	12.2017	9.96033	7.39825	11.8898	9.14613	9.92837	14.8425	16.044
Ped05Cg20860	4555.Si033300m	2.52e-60	197	KOG1441@1|root,KOG1441@2759|Eukaryota,37P8Z@33090|Viridiplantae,3GBNE@35493|Streptophyta,3KQTM@4447|Liliopsida,3INHK@38820|Poales	35493|Streptophyta	EG	UAA transporter family	-	-	-	-	-	-	-	-	-	-	-	-	TPT	sp|Q5XF09|PT311_ARATH	0	0	0	0	0	0	0	0	0	0	0	0
Ped02Dg02670	#N/A	#N/A	#N/A	#N/A	#N/A	#N/A	#N/A	#N/A	#N/A	#N/A	#N/A	#N/A	#N/A	#N/A	#N/A	#N/A	#N/A	#N/A	#N/A	#N/A	-	0.787039	0.082641	0.187002	0	0	0	0	0	0	0	0	0
Ped12Cg01760	15368.BRADI4G01760.1	4.97e-82	265	KOG2992@1|root,KOG2992@2759|Eukaryota,37TTD@33090|Viridiplantae,3GHSK@35493|Streptophyta,3KVY6@4447|Liliopsida,3IGHG@38820|Poales	35493|Streptophyta	Y	SRP40, C-terminal domain	-	-	-	-	-	-	-	-	-	-	-	-	SRP40_C	-	3.73917	4.11409	4.04831	0.837395	0.689212	1.27501	2.37456	0.968911	0.789981	2.44297	1.28751	1.72192
Ped03Dg00410	4565.Traes_5DL_3E77D28A6.1	1.58e-145	423	COG3491@1|root,KOG0143@2759|Eukaryota,37JQU@33090|Viridiplantae,3G757@35493|Streptophyta,3KRMS@4447|Liliopsida,3IEJ0@38820|Poales	35493|Streptophyta	Q	Belongs to the iron ascorbate-dependent oxidoreductase family	GA20ox1	GO:0000003,GO:0000902,GO:0001101,GO:0003006,GO:0003674,GO:0003824,GO:0005575,GO:0005622,GO:0005623,GO:0005737,GO:0006082,GO:0006629,GO:0006720,GO:0006721,GO:0007154,GO:0007165,GO:0007275,GO:0008150,GO:0008152,GO:0008299,GO:0008610,GO:0009058,GO:0009314,GO:0009416,GO:0009628,GO:0009639,GO:0009648,GO:0009653,GO:0009685,GO:0009686,GO:0009719,GO:0009725,GO:0009739,GO:0009740,GO:0009755,GO:0009791,GO:…	1.14.11.12	ko:K05282	ko00904,ko01100,ko01110,map00904,map01100,map01110	-	R03806,R03807,R05097,R06322,R06323,R06326	RC00257,RC00893,RC01596	ko00000,ko00001,ko01000	-	-	-	2OG-FeII_Oxy,DIOX_N	sp|O04705|GAO1D_WHEAT	0	0.024659	0	0.0366	0	0.016287	0.10935	0.061414	0	0.041971	0	0.259191
Ped01Cg25640	#N/A	#N/A	#N/A	#N/A	#N/A	#N/A	#N/A	#N/A	#N/A	#N/A	#N/A	#N/A	#N/A	#N/A	#N/A	#N/A	#N/A	#N/A	#N/A	#N/A	-	0.134765	0	0.238412	0	0.206386	0	0	0	0.084851	0	0	0
PedCtg01182g00490	#N/A	#N/A	#N/A	#N/A	#N/A	#N/A	#N/A	#N/A	#N/A	#N/A	#N/A	#N/A	#N/A	#N/A	#N/A	#N/A	#N/A	#N/A	#N/A	#N/A	-	0	0	0	0	0	0	0	0	0	0	0	0
Ped11Dg06180	4577.GRMZM2G127143_P01	3.15e-75	229	2BVEK@1|root,2S26J@2759|Eukaryota,37VJ4@33090|Viridiplantae,3GJN5@35493|Streptophyta,3M0E9@4447|Liliopsida,3II3V@38820|Poales	35493|Streptophyta	S	Protein of unknown function, DUF538	-	-	-	-	-	-	-	-	-	-	-	-	DUF538	-	3.40814	2.38861	3.92237	4.0622	3.53278	9.80372	7.61212	5.04633	5.38015	9.73	7.29972	6.11944
Ped03Dg31160	4537.OPUNC03G02590.1	1.34e-256	704	COG0500@1|root,KOG1269@2759|Eukaryota,37NT4@33090|Viridiplantae,3G89N@35493|Streptophyta,3KURJ@4447|Liliopsida,3IF1P@38820|Poales	35493|Streptophyta	I	Belongs to the class I-like SAM-binding methyltransferase superfamily. Erg6 SMT family	SMT3	GO:0003002,GO:0003674,GO:0003824,GO:0003838,GO:0005575,GO:0005622,GO:0005623,GO:0005737,GO:0005783,GO:0005794,GO:0006275,GO:0006629,GO:0006694,GO:0007275,GO:0007389,GO:0008150,GO:0008152,GO:0008156,GO:0008168,GO:0008169,GO:0008202,GO:0008610,GO:0008757,GO:0009058,GO:0009825,GO:0009889,GO:0009890,GO:0009892,GO:0009987,GO:0010051,GO:0010556,GO:0010558,GO:0010564,GO:0010605,GO:0010948,GO:0012505,GO:…	2.1.1.143	ko:K08242	ko00100,ko01110,map00100,map01110	-	R05776	RC00003,RC01470	ko00000,ko00001,ko01000	-	-	-	Methyltransf_11,Sterol_MT_C	sp|O82427|SMT2_ORYSJ	37.8217	40.5013	44.6831	16.5679	24.0438	15.1927	19.6843	21.5941	21.8427	11.7788	14.3999	12.4008
Ped12Cg08800	77586.LPERR12G06200.1	0	1433	KOG3745@1|root,KOG3745@2759|Eukaryota,37QD2@33090|Viridiplantae,3GC0R@35493|Streptophyta,3KSBB@4447|Liliopsida,3IFKT@38820|Poales	35493|Streptophyta	U	Exocyst complex component Sec10	SEC10	GO:0000145,GO:0005575,GO:0005576,GO:0005615,GO:0005622,GO:0005623,GO:0005737,GO:0005829,GO:0005938,GO:0006810,GO:0006887,GO:0006892,GO:0006893,GO:0008150,GO:0009987,GO:0016192,GO:0031982,GO:0032940,GO:0032991,GO:0043226,GO:0043227,GO:0043230,GO:0044421,GO:0044424,GO:0044444,GO:0044448,GO:0044464,GO:0046903,GO:0048193,GO:0051179,GO:0051234,GO:0070062,GO:0071944,GO:0098876,GO:0099023,GO:0099568,GO:…	-	ko:K19984	-	-	-	-	ko00000,ko04131	-	-	-	Sec10	sp|Q2QV94|EXOC5_ORYSJ	16.6282	18.2152	16.3475	16.0426	16.3461	17.2844	16.9794	17.9841	18.2435	15.666	14.7484	15.369
Ped11Cg04660	4565.Traes_6BL_263E5DA95.1	1.42e-16	81.3	KOG4197@1|root,KOG4197@2759|Eukaryota,37P8N@33090|Viridiplantae,3G8YK@35493|Streptophyta,3KYBC@4447|Liliopsida,3ICGC@38820|Poales	35493|Streptophyta	E	Pentatricopeptide repeat domain	-	-	2.2.1.6	ko:K01653	ko00290,ko00650,ko00660,ko00770,ko01100,ko01110,ko01130,ko01210,ko01230,map00290,map00650,map00660,map00770,map01100,map01110,map01130,map01210,map01230	M00019,M00570	R00006,R00014,R00226,R03050,R04672,R04673,R08648	RC00027,RC00106,RC01192,RC02744,RC02893	ko00000,ko00001,ko00002,ko01000	-	-	-	PPR,PPR_2	sp|Q9LIQ7|PP252_ARATH	0	0	0	0	0	0	0	0	0	0	0	0
Ped06Cg18450	4537.OPUNC06G03630.1	0	1198	COG1022@1|root,KOG1256@2759|Eukaryota,37QDD@33090|Viridiplantae,3GG0A@35493|Streptophyta,3KPG0@4447|Liliopsida,3I6QF@38820|Poales	35493|Streptophyta	I	AMP-binding enzyme	-	-	6.2.1.3	ko:K01897	ko00061,ko00071,ko01100,ko01212,ko02024,ko03320,ko04146,ko04216,ko04714,ko04920,map00061,map00071,map01100,map01212,map02024,map03320,map04146,map04216,map04714,map04920	M00086	R01280	RC00004,RC00014	ko00000,ko00001,ko00002,ko01000,ko01004,ko04147	4.C.1.1	-	-	AMP-binding	sp|Q9T0A0|LACS4_ARATH	2.17171	2.00569	1.50215	1.27925	0.895011	1.76416	1.97761	1.40788	1.39996	2.37523	1.00055	1.70179
PedCtg00921g00030	4558.Sb04g030960.1	1.07e-162	459	KOG3088@1|root,KOG3088@2759|Eukaryota,37SC5@33090|Viridiplantae,3GCN1@35493|Streptophyta,3KSY7@4447|Liliopsida,3I49Z@38820|Poales	35493|Streptophyta	U	Probably involved in membrane trafficking	SCAMP5	GO:0005575,GO:0005622,GO:0005623,GO:0005737,GO:0005739,GO:0005768,GO:0005794,GO:0005802,GO:0005886,GO:0012505,GO:0016020,GO:0031410,GO:0031982,GO:0031984,GO:0043226,GO:0043227,GO:0043229,GO:0043231,GO:0044422,GO:0044424,GO:0044431,GO:0044444,GO:0044446,GO:0044464,GO:0071944,GO:0097708,GO:0098791	-	ko:K19995	-	-	-	-	ko00000,ko04131	-	-	-	SCAMP	sp|Q6Z8F5|SCAM5_ORYSJ	16.7325	17.1001	14.6934	86.983	35.6014	76.2126	68.5039	58.468	36.5085	118.417	160.078	156.819
Ped02Dg07000	4565.Traes_6AS_4D5775944.1	1.58e-160	476	28PPQ@1|root,2QUVA@2759|Eukaryota,37IBD@33090|Viridiplantae,3GB4C@35493|Streptophyta,3KMZ2@4447|Liliopsida,3IBUV@38820|Poales	35493|Streptophyta	K	transcription factor bHLH041	-	GO:0003674,GO:0003700,GO:0006355,GO:0008150,GO:0009889,GO:0010033,GO:0010200,GO:0010243,GO:0010468,GO:0010556,GO:0019219,GO:0019222,GO:0031323,GO:0031326,GO:0042221,GO:0042493,GO:0050789,GO:0050794,GO:0050896,GO:0051171,GO:0051252,GO:0060255,GO:0065007,GO:0080090,GO:0140110,GO:1901698,GO:1901700,GO:1903506,GO:2000112,GO:2001141	-	-	-	-	-	-	-	-	-	-	HLH	sp|Q9LTS4|BH041_ARATH	0	0	0	0	0	0	0	0	0	0	0	0
PedCtg01255g00040	4577.GRMZM2G071436_P01	1.43e-86	256	2C4CF@1|root,2S0BP@2759|Eukaryota,37URX@33090|Viridiplantae,3GIKY@35493|Streptophyta,3KZNJ@4447|Liliopsida,3IKBZ@38820|Poales	35493|Streptophyta	S	Protein of unknown function, DUF538	-	-	-	-	-	-	-	-	-	-	-	-	DUF538	-	1.35498	2.24004	1.00104	1.04595	1.482	0.897155	0.848005	0.735326	0.268062	0.933647	0.424199	1.07015
Ped04Cg17480	15368.BRADI5G10117.1	2.7e-151	440	KOG1868@1|root,KOG1868@2759|Eukaryota,37N1S@33090|Viridiplantae,3GB1Z@35493|Streptophyta,3KYKU@4447|Liliopsida,3I92N@38820|Poales	35493|Streptophyta	O	Belongs to the peptidase C19 family	-	-	3.4.19.12	ko:K11851	ko04137,map04137	-	-	-	ko00000,ko00001,ko01000,ko01002,ko04121,ko04131	-	-	-	UCH	sp|Q9FPS0|UBP27_ARATH	0.146138	0.226063	0	0.22141	0.147903	0.29307	0.05659	0.290638	0	0	0	0.176662
Ped06Cg10600	37682.EMT31269	4.3e-46	149	2B65R@1|root,2S8WQ@2759|Eukaryota,37WXI@33090|Viridiplantae,3GMA2@35493|Streptophyta,3M1IV@4447|Liliopsida,3IJ57@38820|Poales	35493|Streptophyta	S	Auxin responsive protein	-	-	-	ko:K14488	ko04075,map04075	-	-	-	ko00000,ko00001	-	-	-	Auxin_inducible	sp|Q9SGU2|SAU71_ARATH	0.06711	0.054859	0	1.19732	5.17091	0.878428	0.144489	0.290874	0.133267	0.139866	0.407705	0
Ped02Cg04150	4565.Traes_1BL_518E499AC.1	1.67e-36	125	KOG0151@1|root,KOG0151@2759|Eukaryota,37Q4Y@33090|Viridiplantae,3GEQ0@35493|Streptophyta,3KWEZ@4447|Liliopsida,3IBHA@38820|Poales	35493|Streptophyta	A	cwf21 domain	-	GO:0005575,GO:0005622,GO:0005623,GO:0005634,GO:0005654,GO:0031974,GO:0031981,GO:0043226,GO:0043227,GO:0043229,GO:0043231,GO:0043233,GO:0044422,GO:0044424,GO:0044428,GO:0044446,GO:0044464,GO:0070013	-	ko:K12842	ko03040,map03040	-	-	-	ko00000,ko00001,ko03041	-	-	-	RRM_1,Surp,cwf21	sp|Q9C5J3|RRC1_ARATH	0	0	0	0	0	0	0	0	0	0	0	0
Ped10Dg11270	40149.OMERI07G07790.1	7.45e-247	687	COG0239@1|root,2QT5F@2759|Eukaryota,37PKQ@33090|Viridiplantae,3GD7S@35493|Streptophyta,3KVKM@4447|Liliopsida,3I84B@38820|Poales	35493|Streptophyta	D	CrcB-like protein, Camphor Resistance (CrcB)	-	-	-	ko:K06199	-	-	-	-	ko00000,ko02000	1.A.43.1,1.A.43.2,1.A.43.3	-	-	CRCB	sp|Q5KWE8|FLUC2_GEOKA	0.277383	0.509395	0.282907	0	0.205603	0	0.162413	0.199475	0.232793	0	0	0
PedCtg00903g00020	#N/A	#N/A	#N/A	#N/A	#N/A	#N/A	#N/A	#N/A	#N/A	#N/A	#N/A	#N/A	#N/A	#N/A	#N/A	#N/A	#N/A	#N/A	#N/A	#N/A	-	0	0	0	0	0	0	0	0	0.113869	0	0	0.0871
Ped02Dg08960	15368.BRADI3G09880.3	8.37e-184	541	KOG4197@1|root,KOG4197@2759|Eukaryota,37SFQ@33090|Viridiplantae,3GDT8@35493|Streptophyta,3KXM2@4447|Liliopsida,3IAG1@38820|Poales	35493|Streptophyta	S	Pentacotripeptide-repeat region of PRORP	-	GO:0003674,GO:0003676,GO:0003723,GO:0003824,GO:0004518,GO:0004519,GO:0005488,GO:0005575,GO:0005622,GO:0005623,GO:0006139,GO:0006725,GO:0006807,GO:0008150,GO:0008152,GO:0009451,GO:0009987,GO:0016070,GO:0016787,GO:0016788,GO:0034641,GO:0043170,GO:0043226,GO:0043227,GO:0043229,GO:0043231,GO:0043412,GO:0044237,GO:0044238,GO:0044424,GO:0044464,GO:0046483,GO:0071704,GO:0090304,GO:0090305,GO:0097159,GO:…	-	-	-	-	-	-	-	-	-	-	PPR,PPR_2,PPR_3	sp|Q9LW84|PP236_ARATH	1.17873	1.23569	1.00057	0.708992	0.728246	1.30914	1.21438	1.30552	0.824216	1.24712	0.774642	0.856873
Ped06Cg15120	4530.OS03T0172200-01	3.34e-50	172	KOG1566@1|root,KOG1566@2759|Eukaryota,37KYU@33090|Viridiplantae,3G9TN@35493|Streptophyta,3KPV3@4447|Liliopsida,3IDQU@38820|Poales	35493|Streptophyta	S	Mo25-like	-	GO:0005575,GO:0005623,GO:0005886,GO:0016020,GO:0044464,GO:0071944	-	ko:K08272	ko04150,ko04152,map04150,map04152	-	-	-	ko00000,ko00001	-	-	-	Mo25	sp|Q9FGK3|MO25N_ARATH	0	0	0	0	0	0	0	0	0	0	0	0
Ped05Cg08600	15368.BRADI2G17847.1	7.64e-302	859	COG5184@1|root,2QVGP@2759|Eukaryota,37NQ5@33090|Viridiplantae,3GGYF@35493|Streptophyta,3KT48@4447|Liliopsida,3IGS1@38820|Poales	35493|Streptophyta	DZ	Protein present in Fab1, YOTB, Vac1, and EEA1	-	GO:0003674,GO:0005085,GO:0005086,GO:0005488,GO:0005515,GO:0005575,GO:0005622,GO:0005623,GO:0005737,GO:0005794,GO:0005829,GO:0008150,GO:0012505,GO:0016020,GO:0019899,GO:0043226,GO:0043227,GO:0043229,GO:0043231,GO:0044424,GO:0044444,GO:0044464,GO:0051020,GO:0065007,GO:0065009,GO:0098772	-	-	-	-	-	-	-	-	-	-	BRX,BRX_N,FYVE,PH_12,RCC1	sp|Q947D2|PRAF1_ARATH	0.242385	0.562817	0.395645	0.541349	0.408244	0.248449	0.62704	0.380448	0.353817	0.498459	0.81753	0.446254
Ped02Dg05540	4536.ONIVA06G25320.1	1.66e-276	766	KOG4735@1|root,KOG4735@2759|Eukaryota,37P5X@33090|Viridiplantae,3G8IG@35493|Streptophyta,3KWEP@4447|Liliopsida,3IE1F@38820|Poales	35493|Streptophyta	S	Glycosyltransferase family 92	-	GO:0000271,GO:0003674,GO:0003824,GO:0005575,GO:0005622,GO:0005623,GO:0005737,GO:0005794,GO:0005975,GO:0005976,GO:0008150,GO:0008152,GO:0008378,GO:0009058,GO:0009059,GO:0009987,GO:0010393,GO:0012505,GO:0016051,GO:0016740,GO:0016757,GO:0016758,GO:0017144,GO:0042546,GO:0043170,GO:0043226,GO:0043227,GO:0043229,GO:0043231,GO:0044085,GO:0044237,GO:0044238,GO:0044424,GO:0044444,GO:0044464,GO:0045488,GO:…	-	-	-	-	-	-	-	-	-	-	Glyco_transf_92	sp|O22807|GALS1_ARATH	0.055562	0.403108	0.178501	1.53873	0.647281	0.925381	0.620479	1.22987	0.141304	0.32429	0	0.677408
Ped11Dg14760	77586.LPERR06G13020.1	1.91e-141	407	KOG4701@1|root,KOG4701@2759|Eukaryota,37RVY@33090|Viridiplantae,3GAEK@35493|Streptophyta,3KWIE@4447|Liliopsida,3I9MI@38820|Poales	35493|Streptophyta	G	Glycosyl hydrolases family 18	-	-	3.2.1.14	ko:K01183	ko00520,ko01100,map00520,map01100	-	R01206,R02334	RC00467	ko00000,ko00001,ko01000	-	GH18	-	Glyco_hydro_18	sp|Q8L5C6|XIP1_WHEAT	0	0	0	0.025043	0	0.966944	0.044197	0	0	0.179498	0	0.574928
Ped04Cg11880	#N/A	#N/A	#N/A	#N/A	#N/A	#N/A	#N/A	#N/A	#N/A	#N/A	#N/A	#N/A	#N/A	#N/A	#N/A	#N/A	#N/A	#N/A	#N/A	#N/A	-	0	0	0	0	0	0	0	0	0	0	0	0
Ped01Cg07860	77586.LPERR01G08370.1	1.16e-263	773	COG4886@1|root,2QQFB@2759|Eukaryota,37Q0G@33090|Viridiplantae,3G9Q2@35493|Streptophyta,3KU1U@4447|Liliopsida,3I72R@38820|Poales	35493|Streptophyta	T	Belongs to the protein kinase superfamily. Ser Thr protein kinase family	-	-	-	ko:K00924	-	-	-	-	ko00000,ko01000	-	-	-	LRRNT_2,LRR_1,LRR_6,LRR_8,Pkinase	sp|Q9SGP2|HSL1_ARATH	11.5896	10.6753	9.62433	6.20228	8.31249	7.7563	7.0713	6.69871	6.46477	2.88486	2.32059	2.38555
Ped10Cg01360	4537.OPUNC10G16610.1	3e-189	533	KOG1565@1|root,KOG1565@2759|Eukaryota,37PZP@33090|Viridiplantae,3GFZZ@35493|Streptophyta,3KNKT@4447|Liliopsida,3I8X2@38820|Poales	35493|Streptophyta	O	Belongs to the peptidase M10A family	-	-	-	-	-	-	-	-	-	-	-	-	PG_binding_1,Peptidase_M10	sp|O23507|1MMP_ARATH	0	0	0	1.25253	0.175484	0.217592	0.313451	0.475179	0.319844	0.756819	1.00175	1.18812
PedCtg00923g00030	4565.Traes_2BS_44D3D69D5.2	1.5e-133	397	28H7V@1|root,2QPKM@2759|Eukaryota,37NTU@33090|Viridiplantae,3GH5W@35493|Streptophyta,3KRJC@4447|Liliopsida,3I5SV@38820|Poales	35493|Streptophyta	S	Vacuolar sorting 38 and autophagy-related subunit 14	-	-	-	-	-	-	-	-	-	-	-	-	Atg14	-	0	0	0	0	0	0	0	0	0	0	0	0
Ped01Cg12010	40149.OMERI01G37620.1	2e-269	748	KOG4197@1|root,KOG4197@2759|Eukaryota,37I7P@33090|Viridiplantae,3GG7H@35493|Streptophyta,3KKYC@4447|Liliopsida,3I4D2@38820|Poales	35493|Streptophyta	S	Pentatricopeptide repeat domain	-	GO:0003674,GO:0003676,GO:0003723,GO:0003824,GO:0004518,GO:0004519,GO:0005488,GO:0005575,GO:0005622,GO:0005623,GO:0006139,GO:0006725,GO:0006807,GO:0008150,GO:0008152,GO:0009451,GO:0009987,GO:0016070,GO:0016787,GO:0016788,GO:0034641,GO:0043170,GO:0043226,GO:0043227,GO:0043229,GO:0043231,GO:0043412,GO:0044237,GO:0044238,GO:0044424,GO:0044464,GO:0046483,GO:0071704,GO:0090304,GO:0090305,GO:0097159,GO:…	-	-	-	-	-	-	-	-	-	-	PPR,PPR_1,PPR_2,PPR_3	-	1.60837	2.20029	1.84872	1.12744	0.945139	0.981062	1.24758	1.10425	0.82316	1.30683	1.23346	1.1476
Ped06Cg18180	37682.EMT22216	1.92e-93	293	COG0515@1|root,2QRH4@2759|Eukaryota,37IK7@33090|Viridiplantae,3G8UE@35493|Streptophyta,3KWAZ@4447|Liliopsida,3IGJB@38820|Poales	35493|Streptophyta	T	Receptor protein kinase	-	-	-	-	-	-	-	-	-	-	-	-	B_lectin,PAN_1,PAN_2,Pkinase,S_locus_glycop	sp|P17801|KPRO_MAIZE	0	0	0	0.015841	0	0.086572	0	0	0	0	0	0.080374
Ped03Dg25190	#N/A	#N/A	#N/A	#N/A	#N/A	#N/A	#N/A	#N/A	#N/A	#N/A	#N/A	#N/A	#N/A	#N/A	#N/A	#N/A	#N/A	#N/A	#N/A	#N/A	-	0.116394	0	0	0	0.042292	0	0	0.022497	0	0	0	0
PedCtg01192g00180	4533.OB03G47960.1	8.95e-251	696	COG5190@1|root,KOG1605@2759|Eukaryota,37ST7@33090|Viridiplantae,3GF45@35493|Streptophyta,3KT8X@4447|Liliopsida,3I9NP@38820|Poales	35493|Streptophyta	K	catalytic domain of ctd-like phosphatases	-	-	-	ko:K17616	-	-	-	-	ko00000,ko01000,ko01009	-	-	-	NIF	sp|Q54GB2|CTSL2_DICDI	14.6299	14.8078	15.0069	9.03547	4.80258	8.22934	8.46353	6.99013	5.45212	11.7638	9.89593	10.543
Ped05Dg19420	40148.OGLUM02G10620.1	1.68e-257	717	2CN5W@1|root,2QU1J@2759|Eukaryota,37NQJ@33090|Viridiplantae,3GAPY@35493|Streptophyta,3KNG4@4447|Liliopsida,3IE2R@38820|Poales	35493|Streptophyta	O	Seed storage protein	-	GO:0000003,GO:0001101,GO:0003006,GO:0003674,GO:0005575,GO:0005622,GO:0005623,GO:0005737,GO:0005773,GO:0007275,GO:0008150,GO:0009719,GO:0009725,GO:0009735,GO:0009737,GO:0009791,GO:0009987,GO:0010033,GO:0010154,GO:0010431,GO:0021700,GO:0022414,GO:0031410,GO:0031982,GO:0032501,GO:0032502,GO:0032504,GO:0032870,GO:0033095,GO:0033993,GO:0042221,GO:0043226,GO:0043227,GO:0043229,GO:0043231,GO:0044424,GO:…	-	-	-	-	-	-	-	-	-	-	Cupin_1	sp|P14323|GLUB1_ORYSJ	0	0	0	0.070722	0	0.033299	0.190019	0.150834	0.221929	0.037331	0.224508	0
Ped04Cg17730	40148.OGLUM04G06900.1	1.2e-20	89.7	COG0120@1|root,KOG3075@2759|Eukaryota,37KM9@33090|Viridiplantae,3GB4J@35493|Streptophyta,3KMRA@4447|Liliopsida,3IBAA@38820|Poales	35493|Streptophyta	G	Ribose 5-phosphate isomerase A (phosphoriboisomerase A)	-	GO:0000003,GO:0000271,GO:0003006,GO:0003674,GO:0003824,GO:0004751,GO:0005575,GO:0005622,GO:0005623,GO:0005737,GO:0005829,GO:0005975,GO:0005976,GO:0006073,GO:0006139,GO:0006213,GO:0006725,GO:0006807,GO:0007275,GO:0008150,GO:0008152,GO:0008219,GO:0009058,GO:0009059,GO:0009116,GO:0009119,GO:0009163,GO:0009250,GO:0009628,GO:0009791,GO:0009987,GO:0010228,GO:0016051,GO:0016853,GO:0016860,GO:0016861,GO:…	5.3.1.6	ko:K01807	ko00030,ko00710,ko01100,ko01110,ko01120,ko01130,ko01200,ko01230,map00030,map00710,map01100,map01110,map01120,map01130,map01200,map01230	M00004,M00007,M00165,M00167,M00580	R01056	RC00434	ko00000,ko00001,ko00002,ko01000	-	-	-	Rib_5-P_isom_A	sp|Q9ZU38|RPI2_ARATH	0	0.100993	0	0	0	0.189729	0	0	0.107911	0	0	0
PedCtg01104g00080	15368.BRADI1G62450.1	4.68e-154	445	2CNI8@1|root,2QWH8@2759|Eukaryota,37M8Q@33090|Viridiplantae,3GDIX@35493|Streptophyta,3M2SP@4447|Liliopsida,3IBE1@38820|Poales	35493|Streptophyta	S	A Receptor for Ubiquitination Targets	-	-	-	-	-	-	-	-	-	-	-	-	F-box	sp|Q9FLS0|FB253_ARATH	5.78106	5.52493	5.52279	4.50144	5.07716	6.22028	5.59709	5.38086	4.93109	3.4982	3.35186	3.50819
Ped06Cg14830	#N/A	#N/A	#N/A	#N/A	#N/A	#N/A	#N/A	#N/A	#N/A	#N/A	#N/A	#N/A	#N/A	#N/A	#N/A	#N/A	#N/A	#N/A	#N/A	#N/A	-	0	0	0	0	0	0	0	0	0	0	0	0
Ped01Dg07750	15368.BRADI2G55132.1	0	892	KOG2532@1|root,KOG2532@2759|Eukaryota,37N99@33090|Viridiplantae,3GA27@35493|Streptophyta,3KYGZ@4447|Liliopsida,3I2GA@38820|Poales	35493|Streptophyta	G	Major Facilitator Superfamily	-	GO:0003674,GO:0005215,GO:0005315,GO:0005575,GO:0005622,GO:0005623,GO:0005737,GO:0006810,GO:0006811,GO:0006820,GO:0008150,GO:0009536,GO:0015291,GO:0015318,GO:0016020,GO:0016021,GO:0022804,GO:0022857,GO:0031224,GO:0034220,GO:0043226,GO:0043227,GO:0043229,GO:0043231,GO:0044424,GO:0044425,GO:0044444,GO:0044464,GO:0051179,GO:0051234,GO:0055085,GO:0098656	-	ko:K08193	-	-	-	-	ko00000,ko02000	2.A.1.14	-	-	MFS_1,Pkinase	sp|Q8W0H5|PHT43_ORYSJ	2.27664	2.23218	2.10611	4.69707	2.34435	6.15826	3.36129	2.74214	2.05861	5.67301	5.54425	4.91745
Ped01Dg37280	4537.OPUNC01G01920.1	2.82e-93	299	COG0515@1|root,2QPUR@2759|Eukaryota,37JPK@33090|Viridiplantae,3G7U2@35493|Streptophyta,3KWPT@4447|Liliopsida,3I51V@38820|Poales	35493|Streptophyta	T	Protein kinase domain	-	-	2.7.11.1	ko:K04733	ko04010,ko04064,ko04620,ko04621,ko04624,ko04722,ko05133,ko05140,ko05142,ko05145,ko05152,ko05162,ko05164,map04010,map04064,map04620,map04621,map04624,map04722,map05133,map05140,map05142,map05145,map05152,map05162,map05164	M00686	-	-	ko00000,ko00001,ko00002,ko01000,ko01001	-	-	-	LRRNT_2,LRR_1,Pkinase,Pkinase_Tyr	sp|Q9M9C5|Y1680_ARATH	2.45714	4.163	3.66354	0.161224	0.756689	0.36962	0.634009	0.26079	0.353231	0.090558	0	0.13935
Ped10Cg09430	4555.Si035152m	0	1005	COG0205@1|root,KOG2440@2759|Eukaryota,37KJQ@33090|Viridiplantae,3GDG9@35493|Streptophyta,3KMXE@4447|Liliopsida,3I67N@38820|Poales	35493|Streptophyta	G	Catalyzes the phosphorylation of D-fructose 6-phosphate to fructose 1,6-bisphosphate by ATP, the first committing step of glycolysis	-	GO:0003674,GO:0003824,GO:0003872,GO:0005575,GO:0005622,GO:0005623,GO:0005737,GO:0005975,GO:0006082,GO:0006090,GO:0006091,GO:0006096,GO:0006139,GO:0006163,GO:0006164,GO:0006165,GO:0006725,GO:0006732,GO:0006733,GO:0006753,GO:0006754,GO:0006757,GO:0006793,GO:0006796,GO:0006807,GO:0008150,GO:0008152,GO:0008443,GO:0009056,GO:0009058,GO:0009108,GO:0009117,GO:0009123,GO:0009124,GO:0009126,GO:0009127,GO:…	2.7.1.11	ko:K00850	ko00010,ko00030,ko00051,ko00052,ko00680,ko01100,ko01110,ko01120,ko01130,ko01200,ko01230,ko03018,ko04152,ko05230,map00010,map00030,map00051,map00052,map00680,map01100,map01110,map01120,map01130,map01200,map01230,map03018,map04152,map05230	M00001,M00345	R00756,R03236,R03237,R03238,R03239,R04779	RC00002,RC00017	ko00000,ko00001,ko00002,ko01000,ko01009,ko03019	-	-	-	PFK	sp|Q8VYN6|PFKA5_ARATH	2.9286	1.39055	2.05451	2.26118	1.51283	2.23704	2.70381	3.11127	1.84278	5.49788	4.18378	4.8646
PedCtg01037g00040	38727.Pavir.J09589.1.p	6.27e-201	559	COG5058@1|root,KOG1607@2759|Eukaryota,37JE2@33090|Viridiplantae,3G749@35493|Streptophyta,3KMH4@4447|Liliopsida,3I2HG@38820|Poales	35493|Streptophyta	U	ASC1-like protein 1	-	GO:0000038,GO:0003674,GO:0003824,GO:0005575,GO:0005622,GO:0005623,GO:0005737,GO:0005783,GO:0005794,GO:0005886,GO:0006082,GO:0006629,GO:0006631,GO:0006633,GO:0006643,GO:0006665,GO:0006672,GO:0006807,GO:0008150,GO:0008152,GO:0008610,GO:0009058,GO:0009987,GO:0012505,GO:0016020,GO:0016053,GO:0016410,GO:0016740,GO:0016746,GO:0016747,GO:0019752,GO:0030148,GO:0032787,GO:0034641,GO:0042761,GO:0043226,GO:…	2.3.1.24	ko:K04710	ko00600,ko01100,ko04071,map00600,map01100,map04071	M00094,M00099	R01496,R06517	RC00004,RC00064	ko00000,ko00001,ko00002,ko01000	-	-	-	TRAM_LAG1_CLN8	sp|Q6EUN0|ASCL1_ORYSJ	1.20435	1.4655	1.44323	2.3249	1.06233	2.42987	1.68403	2.84692	2.84819	2.07836	0.866364	1.06595
Ped11Cg02500	4530.OS11T0157400-01	1.23e-291	813	KOG2344@1|root,KOG2344@2759|Eukaryota,37NDF@33090|Viridiplantae,3G8SS@35493|Streptophyta,3KTYG@4447|Liliopsida,3I46Q@38820|Poales	35493|Streptophyta	U	Exo70 exocyst complex subunit	-	GO:0006810,GO:0006887,GO:0008150,GO:0009987,GO:0016192,GO:0032940,GO:0046903,GO:0051179,GO:0051234	-	ko:K07195	ko04910,map04910	-	-	-	ko00000,ko00001,ko03036,ko04131	-	-	-	Exo70	sp|Q9LZD3|E70A1_ARATH	0.048353	0.044929	0.043349	0.055876	0	0.033332	0.094	0.178978	0.095385	0.029852	0.122869	0
Ped05Dg02300	40149.OMERI02G34860.1	3.23e-174	496	COG0484@1|root,KOG0714@2759|Eukaryota,37KKV@33090|Viridiplantae,3GCCP@35493|Streptophyta,3KV5I@4447|Liliopsida,3I750@38820|Poales	35493|Streptophyta	O	DnaJ C terminal domain	-	-	-	ko:K09510	-	-	-	-	ko00000,ko03110	-	-	-	DnaJ,DnaJ_C	sp|Q9D832|DNJB4_MOUSE	9.52473	7.96238	10.7682	9.31405	12.6344	8.19926	15.8303	16.7067	20.2352	10.4136	12.846	12.7118
Ped11Cg02470	4533.OB11G13060.1	1.59e-126	362	28N60@1|root,2RXPH@2759|Eukaryota,37UAR@33090|Viridiplantae,3GI86@35493|Streptophyta,3KX2E@4447|Liliopsida,3IME6@38820|Poales	35493|Streptophyta	S	Late embryogenesis abundant protein	-	-	-	-	-	-	-	-	-	-	-	-	LEA_2	sp|Q9SRN0|NHL1_ARATH	0.871004	0.462808	0.614233	0.191323	0.259432	0.32666	1.0989	0.481764	0.271407	0.936552	0.300324	0.30677
Ped08Dg01600	4538.ORGLA08G0007000.1	3.06e-235	665	KOG2582@1|root,KOG2582@2759|Eukaryota,37SVY@33090|Viridiplantae,3G9TU@35493|Streptophyta,3KXH0@4447|Liliopsida,3I7SH@38820|Poales	35493|Streptophyta	OT	motif in proteasome subunits, Int-6, Nip-1 and TRIP-15	-	GO:0000338,GO:0005575,GO:0005622,GO:0005623,GO:0005634,GO:0005737,GO:0005829,GO:0006464,GO:0006508,GO:0006511,GO:0006807,GO:0007346,GO:0008150,GO:0008152,GO:0009056,GO:0009057,GO:0009987,GO:0010389,GO:0010564,GO:0010971,GO:0019538,GO:0019941,GO:0030163,GO:0036211,GO:0043170,GO:0043226,GO:0043227,GO:0043229,GO:0043231,GO:0043412,GO:0043632,GO:0044237,GO:0044238,GO:0044248,GO:0044257,GO:0044260,GO:…	-	ko:K12177	-	-	-	-	ko00000,ko04121	-	-	-	PCI	sp|Q6ZJ48|KAD7_ORYSJ	23.6006	22.3377	23.1369	12.1739	10.3719	13.8198	15.6663	12.2264	11.7368	12.5041	9.67607	9.84952
Ped08Dg14880	4513.MLOC_79362.1	4.61e-122	354	28JQN@1|root,2QS3Z@2759|Eukaryota,37PTP@33090|Viridiplantae,3GFJ8@35493|Streptophyta,3KT4W@4447|Liliopsida,3I56Q@38820|Poales	35493|Streptophyta	S	Protein of unknown function, DUF599	-	-	-	-	-	-	-	-	-	-	-	-	DUF599	-	0.061696	0.177727	0.061772	1.51951	0.082737	0.764687	0.401426	0.164594	0	0.062616	1.22253	1.58962
Ped04Dg06710	4536.ONIVA04G09780.1	4e-242	667	28JUJ@1|root,2SCVT@2759|Eukaryota,3897Y@33090|Viridiplantae,3GY68@35493|Streptophyta,3KYIW@4447|Liliopsida,3I3KX@38820|Poales	35493|Streptophyta	S	Serine aminopeptidase, S33	-	-	-	-	-	-	-	-	-	-	-	-	Abhydrolase_1,Abhydrolase_6,Hydrolase_4	-	2.18241	1.90299	2.17425	2.36924	1.09539	2.25898	2.96162	2.04615	1.68256	0.815433	2.88931	1.75825
Ped03Cg34820	38727.Pavir.Ia04556.1.p	2.23e-162	466	28PRB@1|root,2QWDR@2759|Eukaryota,37RD6@33090|Viridiplantae,3GAAR@35493|Streptophyta,3KZF4@4447|Liliopsida,3I9KY@38820|Poales	35493|Streptophyta	-	-	-	-	-	-	-	-	-	-	-	-	-	-	-	-	0	0	0	0	0	0	0	0	0	0	0	0
Ped04Cg20760	4513.MLOC_77359.2	0	1470	COG5059@1|root,KOG4280@2759|Eukaryota,37RUZ@33090|Viridiplantae,3G9S6@35493|Streptophyta,3KV13@4447|Liliopsida,3I5A9@38820|Poales	35493|Streptophyta	Z	Belongs to the TRAFAC class myosin-kinesin ATPase superfamily. Kinesin family	-	GO:0000003,GO:0000226,GO:0000280,GO:0000910,GO:0003674,GO:0003774,GO:0003777,GO:0003824,GO:0005575,GO:0005622,GO:0005623,GO:0005737,GO:0005856,GO:0005871,GO:0005875,GO:0006928,GO:0006996,GO:0007010,GO:0007017,GO:0007018,GO:0007049,GO:0007112,GO:0007140,GO:0007275,GO:0007276,GO:0008150,GO:0008574,GO:0009524,GO:0009555,GO:0009987,GO:0015630,GO:0016043,GO:0016462,GO:0016787,GO:0016817,GO:0016818,GO:…	-	ko:K10400	-	-	-	-	ko00000,ko04812	-	-	-	Kinesin	sp|Q7XKR9|KN12A_ORYSJ	44.5175	37.0839	48.0039	55.7424	54.7036	39.1843	39.6059	55.2238	54.1871	20.6549	11.8531	13.4535
Ped03Cg08220	4513.MLOC_45088.1	1.42e-17	84	KOG4498@1|root,KOG4498@2759|Eukaryota,37Q8T@33090|Viridiplantae,3G7G1@35493|Streptophyta,3M437@4447|Liliopsida,3ICI8@38820|Poales	35493|Streptophyta	S	AhpC/TSA antioxidant enzyme	-	-	-	-	-	-	-	-	-	-	-	-	AhpC-TSA_2	-	0	0	0	0	0	0	0	0	0	0	0	0
Ped04Dg12960	15368.BRADI5G14980.1	0	1128	KOG0123@1|root,KOG0123@2759|Eukaryota,37JW4@33090|Viridiplantae,3GC2V@35493|Streptophyta,3KUTQ@4447|Liliopsida,3ICSN@38820|Poales	35493|Streptophyta	AJ	Binds the poly(A) tail of mRNA	-	GO:0003674,GO:0003676,GO:0003723,GO:0003729,GO:0003743,GO:0005488,GO:0005575,GO:0005622,GO:0005623,GO:0005737,GO:0005829,GO:0006412,GO:0006413,GO:0006417,GO:0006446,GO:0006518,GO:0006807,GO:0006950,GO:0006970,GO:0008135,GO:0008150,GO:0008152,GO:0009058,GO:0009059,GO:0009628,GO:0009651,GO:0009889,GO:0009894,GO:0009987,GO:0010035,GO:0010038,GO:0010467,GO:0010468,GO:0010556,GO:0010608,GO:0019219,GO:…	-	ko:K13126	ko03013,ko03015,ko03018,map03013,map03015,map03018	-	-	-	ko00000,ko00001,ko03019,ko03041	-	-	-	PABP,RRM_1	sp|P42731|PABP2_ARATH	49.95	48.3146	47.8048	29.6204	27.7979	37.1135	39.7474	32.1919	30.0746	34.9496	27.0916	26.7856
Ped04Cg03960	4533.OB04G33800.1	0	1083	COG4677@1|root,2QQVX@2759|Eukaryota,37R9E@33090|Viridiplantae,3GCYA@35493|Streptophyta,3KVDZ@4447|Liliopsida,3IG6I@38820|Poales	35493|Streptophyta	G	Pectinesterase	-	GO:0003674,GO:0003824,GO:0004857,GO:0005575,GO:0005623,GO:0008150,GO:0016787,GO:0016788,GO:0030234,GO:0030599,GO:0043086,GO:0044092,GO:0044464,GO:0046910,GO:0050790,GO:0052689,GO:0065007,GO:0065009,GO:0071944,GO:0098772	3.1.1.11	ko:K01051	ko00040,ko01100,map00040,map01100	M00081	R02362	RC00460,RC00461	ko00000,ko00001,ko00002,ko01000	-	-	-	PMEI,Pectinesterase	sp|Q3E8Z8|PME28_ARATH	0	0	0	0	0	0	0	0	0	0	0	0
Ped01Dg09800	15368.BRADI2G53532.2	6.63e-144	420	COG0143@1|root,KOG2241@2759|Eukaryota,37N3U@33090|Viridiplantae,3G8ZU@35493|Streptophyta,3KPV6@4447|Liliopsida,3IEB8@38820|Poales	35493|Streptophyta	J	Putative tRNA binding domain	-	-	-	ko:K15437	-	-	-	-	ko00000,ko03016	-	-	-	GST_C,tRNA_bind	sp|Q9SVN5|SYMC_ARATH	3.01777	2.75527	2.17505	2.91751	2.2517	2.31781	2.94444	2.74358	2.23906	3.02321	2.12865	2.89955
Ped11Cg05040	4572.TRIUR3_25298-P1	5.03e-97	322	KOG0276@1|root,KOG0276@2759|Eukaryota,37HJ2@33090|Viridiplantae,3GA3V@35493|Streptophyta,3M4TE@4447|Liliopsida,3IDZA@38820|Poales	35493|Streptophyta	U	Protein kinase domain	-	-	-	ko:K17302	-	-	-	-	ko00000,ko04131,ko04147	-	-	-	Motile_Sperm,Pkinase,WD40	sp|Q54YD8|COPB2_DICDI	0	0	0	0	0	0	0	0	0	0	0	0
Ped07Cg15800	4555.Si029991m	2.91e-204	575	COG3621@1|root,KOG0513@2759|Eukaryota,37JKH@33090|Viridiplantae,3G7E9@35493|Streptophyta,3KUTP@4447|Liliopsida,3IMBB@38820|Poales	35493|Streptophyta	I	Lipolytic acyl hydrolase (LAH)	-	-	-	-	-	-	-	-	-	-	-	-	Patatin	sp|B8AQW7|PLP1_ORYSI	0	0	0	0	0	0.031258	0	0	0	0	0	0
Ped12Dg11700	38727.Pavir.J05161.1.p	0	1011	COG5604@1|root,KOG2256@2759|Eukaryota,37QR6@33090|Viridiplantae,3G9C0@35493|Streptophyta,3KPRU@4447|Liliopsida,3I8GT@38820|Poales	35493|Streptophyta	J	Noc2p family	-	-	-	ko:K14833	-	-	-	-	ko00000,ko03009	-	-	-	Noc2	sp|Q0WVH0|RBLOT_ARATH	23.6963	21.3024	23.5621	5.64906	4.29494	7.87067	8.14643	5.30111	4.36198	7.85834	4.5078	5.19682
Ped04Cg26080	#N/A	#N/A	#N/A	#N/A	#N/A	#N/A	#N/A	#N/A	#N/A	#N/A	#N/A	#N/A	#N/A	#N/A	#N/A	#N/A	#N/A	#N/A	#N/A	#N/A	-	3.33065	2.25891	2.76016	2.67626	3.40703	4.38453	3.78869	2.95871	3.06748	2.67741	1.17724	1.76746
Ped02Dg17530	15368.BRADI3G48360.1	2.17e-196	554	COG0515@1|root,KOG0192@2759|Eukaryota,37P36@33090|Viridiplantae,3GB8W@35493|Streptophyta,3KKX8@4447|Liliopsida,3IDKI@38820|Poales	35493|Streptophyta	T	Ankyrin repeat	-	GO:0002376,GO:0003674,GO:0003824,GO:0004672,GO:0004674,GO:0004712,GO:0005575,GO:0005622,GO:0005623,GO:0005737,GO:0005783,GO:0005886,GO:0006464,GO:0006468,GO:0006793,GO:0006796,GO:0006807,GO:0006950,GO:0006952,GO:0006955,GO:0006970,GO:0007154,GO:0007165,GO:0008150,GO:0008152,GO:0009628,GO:0009898,GO:0009987,GO:0012505,GO:0016020,GO:0016301,GO:0016310,GO:0016740,GO:0016772,GO:0016773,GO:0019538,GO:…	-	-	-	-	-	-	-	-	-	-	Ank_2,Pkinase_Tyr	sp|F4IS56|ILK1_ARATH	4.46061	6.35378	4.71906	19.6942	15.6927	15.5336	14.5169	13.0251	12.9498	17.6013	12.9192	12.2374
Ped02Dg13690	4513.MLOC_61675.1	1.27e-292	807	28MIM@1|root,2QU25@2759|Eukaryota,37N3D@33090|Viridiplantae,3GEWS@35493|Streptophyta,3KSBV@4447|Liliopsida,3I98T@38820|Poales	35493|Streptophyta	S	D-mannose binding lectin	-	GO:0005575,GO:0005622,GO:0005623,GO:0005737,GO:0005768,GO:0005794,GO:0005802,GO:0005886,GO:0012505,GO:0016020,GO:0031410,GO:0031982,GO:0031984,GO:0043226,GO:0043227,GO:0043229,GO:0043231,GO:0044422,GO:0044424,GO:0044431,GO:0044444,GO:0044446,GO:0044464,GO:0071944,GO:0097708,GO:0098791	-	-	-	-	-	-	-	-	-	-	B_lectin,PAN_1,PAN_2,S_locus_glycop	sp|Q9LZR8|Y5370_ARATH	0.989527	1.36116	1.04707	0.541255	0.665736	0.705374	0.831738	0.927627	0.766316	0.738956	0.378201	0.212732
Ped04Cg23220	4538.ORGLA04G0038200.1	2.64e-159	454	COG0580@1|root,KOG0223@2759|Eukaryota,37I73@33090|Viridiplantae,3G7V9@35493|Streptophyta,3M3IZ@4447|Liliopsida,3IP9V@38820|Poales	35493|Streptophyta	P	Belongs to the MIP aquaporin (TC 1.A.8) family	-	GO:0003674,GO:0005215,GO:0005372,GO:0005575,GO:0005623,GO:0005886,GO:0005887,GO:0006810,GO:0006811,GO:0006833,GO:0008150,GO:0015250,GO:0015267,GO:0015318,GO:0016020,GO:0016021,GO:0022803,GO:0022838,GO:0022857,GO:0031224,GO:0031226,GO:0034220,GO:0042044,GO:0044425,GO:0044459,GO:0044464,GO:0051179,GO:0051234,GO:0055085,GO:0071944	-	ko:K09872	-	-	-	-	ko00000,ko02000	1.A.8,1.A.8.11	-	-	MIP	sp|Q7XLR1|PIP26_ORYSJ	178.375	268.851	212.433	453.659	427.046	428.472	317.921	376.288	385.916	214.522	288.254	295.581
Ped02Cg02760	37682.EMT09429	1.14e-147	452	KOG4197@1|root,KOG4197@2759|Eukaryota,37TAZ@33090|Viridiplantae,3GG2F@35493|Streptophyta,3KNHC@4447|Liliopsida,3I5YB@38820|Poales	35493|Streptophyta	S	PPR repeat	-	GO:0003674,GO:0003676,GO:0003723,GO:0003824,GO:0004518,GO:0004519,GO:0005488,GO:0005575,GO:0005622,GO:0005623,GO:0006139,GO:0006725,GO:0006807,GO:0008150,GO:0008152,GO:0009451,GO:0009987,GO:0016070,GO:0016787,GO:0016788,GO:0034641,GO:0043170,GO:0043226,GO:0043227,GO:0043229,GO:0043231,GO:0043412,GO:0044237,GO:0044238,GO:0044424,GO:0044464,GO:0046483,GO:0071704,GO:0090304,GO:0090305,GO:0097159,GO:…	-	ko:K17964	-	-	-	-	ko00000,ko03029	-	-	-	PPR,PPR_1,PPR_2,PPR_3	sp|Q9SF38|PP222_ARATH	0.369376	0.683008	0.661116	0.067774	0.203567	0.112116	0.023495	0.276929	0.148217	0.321845	0.298078	0.087235
Ped03Cg17670	4555.Si034863m	0	956	KOG0254@1|root,KOG0254@2759|Eukaryota,37HW1@33090|Viridiplantae,3GBKE@35493|Streptophyta,3KN2W@4447|Liliopsida,3IFH6@38820|Poales	35493|Streptophyta	U	Belongs to the major facilitator superfamily. Sugar transporter (TC 2.A.1.1) family	-	GO:0001101,GO:0003674,GO:0005215,GO:0005351,GO:0005355,GO:0005356,GO:0005358,GO:0005402,GO:0005575,GO:0005623,GO:0005886,GO:0005911,GO:0006810,GO:0006811,GO:0006812,GO:0006950,GO:0006970,GO:0008150,GO:0008324,GO:0008643,GO:0008645,GO:0009414,GO:0009415,GO:0009506,GO:0009628,GO:0009651,GO:0009679,GO:0009719,GO:0009725,GO:0009737,GO:0010033,GO:0010035,GO:0015075,GO:0015077,GO:0015078,GO:0015144,GO:…	-	-	-	-	-	-	-	-	-	-	Sugar_tr	sp|Q10PW9|MST4_ORYSJ	0	0	0	0	0	0	0	0	0	0	0	0
Ped06Cg10780	15368.BRADI1G32570.1	1.58e-65	201	2CY3D@1|root,2S1RC@2759|Eukaryota,37VIP@33090|Viridiplantae,3GJFX@35493|Streptophyta,3M0AF@4447|Liliopsida,3IIDG@38820|Poales	35493|Streptophyta	S	LSM domain	-	-	-	ko:K20824	-	-	-	-	ko00000,ko04131	-	-	-	LSM	-	3.39811	3.26053	3.50787	3.48164	3.04313	4.58676	3.66277	3.91317	3.42323	3.67993	1.86791	4.10742
Ped07Dg03700	15368.BRADI1G55470.1	0	1067	KOG2037@1|root,KOG2037@2759|Eukaryota,37QWT@33090|Viridiplantae,3G8U9@35493|Streptophyta,3KS79@4447|Liliopsida,3IARI@38820|Poales	35493|Streptophyta	S	Guanylate-binding protein, C-terminal domain	-	GO:0002376,GO:0003674,GO:0005488,GO:0005515,GO:0005575,GO:0005622,GO:0005623,GO:0005634,GO:0005737,GO:0005829,GO:0006950,GO:0006952,GO:0006955,GO:0008150,GO:0009987,GO:0010033,GO:0034097,GO:0034341,GO:0042221,GO:0042802,GO:0042803,GO:0043226,GO:0043227,GO:0043229,GO:0043231,GO:0044424,GO:0044444,GO:0044464,GO:0045087,GO:0046983,GO:0048471,GO:0050896,GO:0051716,GO:0070887,GO:0071310,GO:0071345,GO:…	-	ko:K20899	ko04621,map04621	-	-	-	ko00000,ko00001	-	-	-	GBP,GBP_C	sp|Q8BH66|ATLA1_MOUSE	4.19491	4.37653	3.98138	4.30854	2.96039	4.03719	4.36144	3.95368	3.90004	5.18926	3.65663	3.4856
Ped05Cg03180	38727.Pavir.Hb00247.1.p	1.15e-161	458	COG0529@1|root,KOG0635@2759|Eukaryota,37KPZ@33090|Viridiplantae,3G8N4@35493|Streptophyta,3KSSF@4447|Liliopsida,3IAKV@38820|Poales	35493|Streptophyta	F	Catalyzes the synthesis of activated sulfate	AKN2	GO:0000103,GO:0003674,GO:0003824,GO:0004020,GO:0005488,GO:0005515,GO:0005575,GO:0005622,GO:0005623,GO:0005737,GO:0005829,GO:0006790,GO:0006793,GO:0006796,GO:0008150,GO:0008152,GO:0009507,GO:0009536,GO:0009987,GO:0016301,GO:0016310,GO:0016740,GO:0016772,GO:0016773,GO:0042802,GO:0043226,GO:0043227,GO:0043229,GO:0043231,GO:0044237,GO:0044424,GO:0044444,GO:0044464	2.7.1.25	ko:K00860	ko00230,ko00920,ko01100,ko01120,map00230,map00920,map01100,map01120	M00176	R00509,R04928	RC00002,RC00078	ko00000,ko00001,ko00002,ko01000	-	-	-	APS_kinase	sp|Q9SRW7|APK3_ARATH	0	0.053588	0.048405	0.279667	0	0.975207	0.859619	0.300249	0.04899	0.958559	3.39042	3.36539
Ped04Dg18270	4555.Si011106m	1.45e-104	307	29UHG@1|root,2RXIP@2759|Eukaryota,37U8J@33090|Viridiplantae,3GIF7@35493|Streptophyta,3MASZ@4447|Liliopsida,3IUAH@38820|Poales	35493|Streptophyta	-	-	-	-	-	-	-	-	-	-	-	-	-	-	-	-	7.91487	8.40638	9.10941	4.87838	5.53425	6.42586	6.01331	5.35759	6.28219	6.36547	7.17916	7.33873
Ped09CXg28710	4558.Sb04g034705.1	4.71e-210	589	COG0053@1|root,KOG1485@2759|Eukaryota,37PN0@33090|Viridiplantae,3G9SF@35493|Streptophyta,3KVVS@4447|Liliopsida,3IAM1@38820|Poales	35493|Streptophyta	P	Cation efflux family	-	-	-	-	-	-	-	-	-	-	-	-	Cation_efflux,ZT_dimer	sp|Q6Z7K5|MTP3_ORYSJ	10.9554	8.34602	9.682	11.6152	14.0006	14.3182	14.4048	10.1001	11.3129	12.998	19.8265	15.1408
Ped09CXg23120	15368.BRADI3G51570.1	1.1e-200	557	2CM8K@1|root,2QPMH@2759|Eukaryota,37KUD@33090|Viridiplantae,3GF8Q@35493|Streptophyta,3KTDW@4447|Liliopsida,3I3FJ@38820|Poales	35493|Streptophyta	S	Phloem protein 2	-	GO:0003674,GO:0005488,GO:0030246	-	-	-	-	-	-	-	-	-	-	F-box,PP2	sp|Q9LEX0|P2A13_ARATH	2.76756	3.64622	2.77212	3.61755	5.47276	4.32002	3.18122	6.56369	3.74247	2.8213	4.96357	4.41186
PedCtg01585g00010	40148.OGLUM01G30540.1	5.46e-206	585	COG5272@1|root,KOG2827@1|root,KOG0001@2759|Eukaryota,KOG2827@2759|Eukaryota,37JUH@33090|Viridiplantae,3GCBU@35493|Streptophyta,3KSMJ@4447|Liliopsida,3IEMI@38820|Poales	35493|Streptophyta	O	Telomere stability and silencing	-	-	-	-	-	-	-	-	-	-	-	-	Telomere_Sde2,Telomere_Sde2_2	sp|Q5BJN8|SDE2_RAT	19.324	18.3301	20.6169	18.0008	16.1621	22.0887	20.1352	18.1233	16.5033	22.2036	22.8071	22.114
Ped01Cg31220	15368.BRADI2G41180.1	3.3e-139	394	KOG0084@1|root,KOG0084@2759|Eukaryota,37JSX@33090|Viridiplantae,3GAR8@35493|Streptophyta,3KT0M@4447|Liliopsida,3IE1Y@38820|Poales	35493|Streptophyta	U	Signal recognition particle receptor beta subunit	-	GO:0000139,GO:0005575,GO:0005622,GO:0005623,GO:0005737,GO:0005783,GO:0005789,GO:0005794,GO:0006810,GO:0006888,GO:0008150,GO:0012505,GO:0016020,GO:0016192,GO:0031090,GO:0031984,GO:0042175,GO:0043226,GO:0043227,GO:0043229,GO:0043231,GO:0044422,GO:0044424,GO:0044425,GO:0044431,GO:0044432,GO:0044444,GO:0044446,GO:0044464,GO:0046907,GO:0048193,GO:0051179,GO:0051234,GO:0051641,GO:0051649,GO:0098588,GO:…	-	ko:K07874	ko05134,map05134	-	-	-	ko00000,ko00001,ko04031,ko04131,ko04147	-	-	-	Ras	sp|P40392|RIC1_ORYSJ	60.7225	69.6362	63.1997	112.382	94.7356	102.173	94.146	87.697	84.223	80.0097	65.9811	74.9465
Ped03Dg22970	38727.Pavir.Ib01206.1.p	1.9e-194	553	COG0666@1|root,KOG4177@2759|Eukaryota,37S48@33090|Viridiplantae,3GERG@35493|Streptophyta,3KWWG@4447|Liliopsida,3I5UD@38820|Poales	35493|Streptophyta	O	Ankyrin repeat	-	-	2.3.2.27	ko:K19044	-	-	-	-	ko00000,ko01000,ko04121	-	-	-	Ank,Ank_2,Ank_3,Ank_4,Ank_5	sp|Q65XV2|XB3_ORYSJ	16.5633	11.4084	17.4614	9.74606	4.31867	12.4846	7.53298	6.65848	4.93708	7.86357	13.6917	12.7657
Ped03Dg30690	4533.OB03G13400.1	1.07e-222	627	COG0215@1|root,KOG2007@2759|Eukaryota,37I6B@33090|Viridiplantae,3GB5M@35493|Streptophyta,3KPH3@4447|Liliopsida,3IAC8@38820|Poales	35493|Streptophyta	J	tRNA synthetases class I (C) catalytic domain	-	-	6.1.1.16	ko:K01883	ko00970,map00970	M00359,M00360	R03650	RC00055,RC00523	ko00000,ko00001,ko00002,ko01000,ko01007,ko03016	-	-	-	tRNA-synt_1e	sp|A0A1D6LAG9|CPS1_MAIZE	5.2063	5.25199	5.47742	1.80023	1.52766	2.44968	2.80803	2.19776	1.99485	2.36108	1.90751	1.95689
Ped04Cg25680	15368.BRADI1G78130.1	2.67e-119	354	COG0115@1|root,KOG0975@2759|Eukaryota,37IQ3@33090|Viridiplantae,3GE3I@35493|Streptophyta,3KM6B@4447|Liliopsida,3IAEF@38820|Poales	35493|Streptophyta	E	Belongs to the class-IV pyridoxal-phosphate-dependent aminotransferase family	-	-	2.6.1.42	ko:K00826	ko00270,ko00280,ko00290,ko00770,ko01100,ko01110,ko01130,ko01210,ko01230,map00270,map00280,map00290,map00770,map01100,map01110,map01130,map01210,map01230	M00019,M00036,M00119,M00570	R01090,R01214,R02199,R10991	RC00006,RC00036	ko00000,ko00001,ko00002,ko01000,ko01007	-	-	-	Aminotran_4	sp|Q9FYA6|BCAT5_ARATH	0.702895	0.584739	0.87269	0	0	0.145405	0.070739	0.16173	0	0	0	0
Ped12Cg11130	4538.ORGLA12G0038600.1	0	1461	KOG2205@1|root,KOG2205@2759|Eukaryota,37MMV@33090|Viridiplantae,3GE7F@35493|Streptophyta,3KQWZ@4447|Liliopsida,3I2A2@38820|Poales	35493|Streptophyta	L	Protein FAM135	-	GO:0003674,GO:0003824,GO:0004856,GO:0005975,GO:0005996,GO:0005997,GO:0006793,GO:0006796,GO:0008150,GO:0008152,GO:0009987,GO:0016301,GO:0016310,GO:0016740,GO:0016772,GO:0016773,GO:0019200,GO:0019321,GO:0044237,GO:0044238,GO:0044262,GO:0044281,GO:0046835,GO:0071704	-	-	-	-	-	-	-	-	-	-	DUF3657,DUF676	sp|Q641I1|F135B_XENLA	15.8591	23.7027	18.0608	43.1239	25.799	22.8731	47.88	46.2846	39.4668	49.6163	33.8054	41.0045
Ped09DXg11960	4513.MLOC_64399.1	8.98e-75	224	KOG0013@1|root,KOG0013@2759|Eukaryota,37UF5@33090|Viridiplantae,3GIQX@35493|Streptophyta,3KZRR@4447|Liliopsida,3IHK2@38820|Poales	35493|Streptophyta	S	Ubiquitin-binding domain	-	-	-	-	-	-	-	-	-	-	-	-	UBD	sp|Q4V8W7|UBTD1_DANRE	6.2542	4.53956	4.79116	10.0482	8.0717	8.63078	8.29714	7.06653	5.73277	8.54218	5.17853	6.23159
Ped05Cg02850	15368.BRADI4G11850.1	4.34e-174	508	COG2132@1|root,KOG1263@2759|Eukaryota,37QQ0@33090|Viridiplantae,3GG7F@35493|Streptophyta,3M40M@4447|Liliopsida,3IC3S@38820|Poales	35493|Streptophyta	Q	Belongs to the multicopper oxidase family	-	-	1.10.3.2	ko:K05909	-	-	-	-	ko00000,ko01000	-	-	-	Cu-oxidase,Cu-oxidase_2,Cu-oxidase_3	sp|A2Y9C5|LAC19_ORYSI	0	0	0	0	0	0	0	0	0	0	0	0
Ped02Dg19460	77586.LPERR02G20800.1	3.64e-182	508	28HHV@1|root,2QPVQ@2759|Eukaryota,37QI2@33090|Viridiplantae,3GD90@35493|Streptophyta,3KNX3@4447|Liliopsida,3IB2Z@38820|Poales	35493|Streptophyta	S	Pollen allergen	EXPB1	GO:0005575,GO:0005618,GO:0005623,GO:0005911,GO:0006949,GO:0008150,GO:0009506,GO:0009653,GO:0009987,GO:0016020,GO:0030054,GO:0030312,GO:0032502,GO:0044464,GO:0048646,GO:0048856,GO:0055044,GO:0071944	-	ko:K20628	-	-	-	-	ko00000	-	-	-	DPBB_1,Pollen_allerg_1	sp|Q0DZ85|EXB16_ORYSJ	0.603334	0.843629	0.706294	0.627162	1.72867	0.510021	0.390294	2.0213	1.39125	0	0	0
Ped08Dg15820	#N/A	#N/A	#N/A	#N/A	#N/A	#N/A	#N/A	#N/A	#N/A	#N/A	#N/A	#N/A	#N/A	#N/A	#N/A	#N/A	#N/A	#N/A	#N/A	#N/A	-	0	0	0	0	0	0.063539	0	0	0	0	0	0
Ped08Dg12830	4513.MLOC_259.2	3.72e-108	327	2A4SF@1|root,2RY81@2759|Eukaryota,37TU2@33090|Viridiplantae,3GI3V@35493|Streptophyta,3KY9Y@4447|Liliopsida,3IE5P@38820|Poales	35493|Streptophyta	-	-	-	-	-	-	-	-	-	-	-	-	-	-	-	-	1.62224	1.70136	1.59347	1.76756	2.51019	3.55049	2.57958	2.36065	2.11305	3.22078	5.17209	4.80131
Ped02Cg07490	4577.GRMZM2G012904_P01	6.86e-227	629	2CGU3@1|root,2QRP6@2759|Eukaryota,37QPU@33090|Viridiplantae,3GAWZ@35493|Streptophyta,3KSVU@4447|Liliopsida,3I3CE@38820|Poales	35493|Streptophyta	S	Protein of unknown function (DUF642)	-	-	-	-	-	-	-	-	-	-	-	-	DUF642	sp|Q8LAR0|B2DXI_ARATH	12.4301	4.90208	13.6826	14.1663	29.0818	14.9921	1.92173	8.97272	36.132	0.25444	0	0.088998
Ped04Cg26330	4555.Si012562m	5.96e-95	286	COG1052@1|root,KOG0069@2759|Eukaryota,37JA3@33090|Viridiplantae,3G77Q@35493|Streptophyta,3KUZ6@4447|Liliopsida,3INBJ@38820|Poales	35493|Streptophyta	E	Belongs to the D-isomer specific 2-hydroxyacid dehydrogenase family	-	-	-	ko:K15919	ko00260,ko00630,ko01100,ko01110,ko01130,ko01200,map00260,map00630,map01100,map01110,map01130,map01200	M00532	R01388	RC00031	ko00000,ko00001,ko00002	-	-	-	2-Hacid_dh,2-Hacid_dh_C	sp|A5CAL1|2KGR_VITVI	0.812595	0.28668	0.690315	0	0	0	0.132997	0.08318	0	0	0	0.074702
Ped12Cg12440	4565.Traes_2BL_E43516280.1	2.61e-34	135	KOG1192@1|root,KOG1192@2759|Eukaryota,37SXF@33090|Viridiplantae,3GAE4@35493|Streptophyta,3M5JC@4447|Liliopsida,3I36M@38820|Poales	35493|Streptophyta	CG	Belongs to the UDP-glycosyltransferase family	IAGLU	GO:0000278,GO:0000280,GO:0000281,GO:0000910,GO:0000911,GO:0000919,GO:0001101,GO:0003674,GO:0003824,GO:0005575,GO:0005622,GO:0005623,GO:0005737,GO:0005794,GO:0006082,GO:0006520,GO:0006725,GO:0006807,GO:0006996,GO:0007049,GO:0008150,GO:0008152,GO:0008194,GO:0009072,GO:0009524,GO:0009719,GO:0009725,GO:0009751,GO:0009832,GO:0009920,GO:0009987,GO:0010033,GO:0012505,GO:0014070,GO:0016043,GO:0016740,GO:…	2.4.1.121,2.4.1.218,2.4.1.271,2.4.1.298,2.4.1.324	ko:K08237,ko:K12338,ko:K13692,ko:K21371,ko:K21374	ko00942,map00942	-	R06546,R06547,R07874,R07911	RC00005,RC00171	ko00000,ko00001,ko01000,ko01003	-	GT1	-	UDPGT	sp|F8WKW0|UGT1_GARJA	0	0	0	0	0	0	0	0	0	0	0	0
Ped02Dg13340	15368.BRADI3G44410.1	1.28e-170	478	COG0723@1|root,KOG1671@2759|Eukaryota,37J6S@33090|Viridiplantae,3GAZM@35493|Streptophyta,3KVAJ@4447|Liliopsida,3I9F7@38820|Poales	35493|Streptophyta	C	Component of the ubiquinol-cytochrome c reductase complex (complex III or cytochrome b-c1 complex), which is a respiratory chain that generates an electrochemical potential coupled to ATP synthesis	-	GO:0003674,GO:0005488,GO:0005575,GO:0005622,GO:0005623,GO:0005737,GO:0005739,GO:0005740,GO:0005743,GO:0005746,GO:0005750,GO:0016020,GO:0019866,GO:0031090,GO:0031966,GO:0031967,GO:0031975,GO:0032991,GO:0043167,GO:0043169,GO:0043226,GO:0043227,GO:0043229,GO:0043231,GO:0044422,GO:0044424,GO:0044425,GO:0044429,GO:0044444,GO:0044446,GO:0044455,GO:0044464,GO:0045275,GO:0046872,GO:0070069,GO:0070469,GO:…	1.10.2.2	ko:K00411	ko00190,ko01100,ko02020,ko04260,ko04714,ko04932,ko05010,ko05012,ko05016,map00190,map01100,map02020,map04260,map04714,map04932,map05010,map05012,map05016	M00151,M00152	-	-	ko00000,ko00001,ko00002,ko01000	-	-	-	Rieske,UCR_TM	sp|P49727|UCRI_MAIZE	69.5563	67.5653	72.9131	68.4517	66.5007	81.3079	68.5584	66.1183	69.4577	56.4404	59.5504	53.5683
Ped01Dg09660	4533.OB01G44300.1	5.31e-187	528	29KH0@1|root,2RTS2@2759|Eukaryota,37JBV@33090|Viridiplantae,3GIFM@35493|Streptophyta,3KSAM@4447|Liliopsida,3I9EE@38820|Poales	35493|Streptophyta	S	Transcriptional repressor, ovate	-	GO:0006355,GO:0008150,GO:0009889,GO:0009890,GO:0009892,GO:0010468,GO:0010556,GO:0010558,GO:0010605,GO:0010629,GO:0019219,GO:0019222,GO:0031323,GO:0031324,GO:0031326,GO:0031327,GO:0044087,GO:0045892,GO:0045934,GO:0048519,GO:0048523,GO:0050789,GO:0050794,GO:0051171,GO:0051172,GO:0051252,GO:0051253,GO:0060255,GO:0065007,GO:0080090,GO:1902679,GO:1903338,GO:1903506,GO:1903507,GO:2000112,GO:2000113,GO:…	-	-	-	-	-	-	-	-	-	-	DNA_binding_2,Ovate	sp|O04351|OFP2_ARATH	0.116379	0.041506	0.079305	1.18556	0.125832	2.85685	1.48708	0.507814	0.290947	2.86155	4.12357	3.94702
Ped10Cg01580	4537.OPUNC10G16390.1	4.61e-281	773	KOG1021@1|root,KOG1021@2759|Eukaryota,37I92@33090|Viridiplantae,3G8UZ@35493|Streptophyta,3KTA3@4447|Liliopsida,3IEHT@38820|Poales	35493|Streptophyta	GMW	Exostosin family	-	-	-	ko:K20888	-	-	-	-	ko00000,ko01000,ko01003	-	GT47	-	Exostosin	sp|Q9SUW1|GT19_ARATH	2.3922	1.93316	3.06773	2.29617	2.28459	3.7163	2.71071	3.733	2.8151	2.14512	2.95076	2.72781
PedCtg00625g00120	4565.Traes_6DL_3E5249DE3.1	0	887	KOG2262@1|root,KOG2262@2759|Eukaryota,37K8B@33090|Viridiplantae,3G7FB@35493|Streptophyta,3KMQW@4447|Liliopsida,3IAUU@38820|Poales	35493|Streptophyta	T	Oligopeptide transporter 4	-	-	-	-	-	-	-	-	-	-	-	-	OPT	sp|Q9FME8|OPT4_ARATH	0	0	0	0	0	0.02653	0.035589	0	0.017637	0	0	0
Ped06Dg00500	40148.OGLUM06G00350.1	1.29e-127	367	KOG3228@1|root,KOG3228@2759|Eukaryota,37RUK@33090|Viridiplantae,3GA9C@35493|Streptophyta,3KRIU@4447|Liliopsida,3I5SA@38820|Poales	35493|Streptophyta	A	Cwf15/Cwc15 cell cycle control protein	-	GO:0000375,GO:0000377,GO:0000398,GO:0003674,GO:0003676,GO:0003723,GO:0005488,GO:0005575,GO:0005622,GO:0005623,GO:0005634,GO:0005681,GO:0005684,GO:0006139,GO:0006396,GO:0006397,GO:0006725,GO:0006807,GO:0008150,GO:0008152,GO:0008380,GO:0009987,GO:0010467,GO:0016070,GO:0016071,GO:0032991,GO:0034641,GO:0043170,GO:0043226,GO:0043227,GO:0043229,GO:0043231,GO:0044237,GO:0044238,GO:0044422,GO:0044424,GO:…	-	ko:K12863	ko03040,map03040	M00353,M00355	-	-	ko00000,ko00001,ko00002,ko03041	-	-	-	Cwf_Cwc_15	sp|Q0VFP5|CWC15_XENTR	33.5451	31.519	32.7744	37.6793	33.6919	37.8113	40.8218	34.7242	33.6586	42.6334	35.2673	40.622
Ped02Dg07910	4533.OB02G18860.1	1.19e-118	339	KOG3155@1|root,KOG3155@2759|Eukaryota,37KB5@33090|Viridiplantae,3GAC5@35493|Streptophyta,3KNMY@4447|Liliopsida,3ICRT@38820|Poales	35493|Streptophyta	Z	Functions as component of the Arp2 3 complex which is involved in regulation of actin polymerization and together with an activating nucleation-promoting factor (NPF) mediates the formation of branched actin networks	ARPC3	GO:0003674,GO:0005198,GO:0005200,GO:0005575,GO:0005622,GO:0005623,GO:0005856,GO:0005884,GO:0005885,GO:0006996,GO:0007010,GO:0007015,GO:0008064,GO:0008150,GO:0009987,GO:0010638,GO:0015629,GO:0016043,GO:0030027,GO:0030029,GO:0030036,GO:0030424,GO:0030426,GO:0030427,GO:0030832,GO:0030833,GO:0030838,GO:0031252,GO:0031334,GO:0031941,GO:0032271,GO:0032273,GO:0032535,GO:0032956,GO:0032970,GO:0032991,GO:…	-	ko:K05756,ko:K07541	ko00563,ko01100,ko04144,ko04666,ko04810,ko05100,ko05130,ko05131,ko05132,map00563,map01100,map04144,map04666,map04810,map05100,map05130,map05131,map05132	-	R05919	-	ko00000,ko00001,ko04131,ko04812	-	-	-	P21-Arc	sp|Q1ECJ7|ARPC3_ARATH	11.2819	8.41107	9.11794	9.51557	11.057	9.41204	10.9681	10.8644	12.1738	10.4729	9.6392	10.0488
Ped04Dg18180	4536.ONIVA04G22490.2	0	2719	COG1132@1|root,KOG0054@2759|Eukaryota,37PYD@33090|Viridiplantae,3G8VE@35493|Streptophyta,3KY24@4447|Liliopsida,3ICNF@38820|Poales	35493|Streptophyta	Q	ABC transporter C family member 9	-	GO:0000325,GO:0003674,GO:0003824,GO:0005215,GO:0005575,GO:0005622,GO:0005623,GO:0005737,GO:0005773,GO:0005774,GO:0005911,GO:0006810,GO:0008150,GO:0009506,GO:0009605,GO:0009607,GO:0009624,GO:0015399,GO:0015405,GO:0016020,GO:0016462,GO:0016787,GO:0016817,GO:0016818,GO:0016887,GO:0017111,GO:0022804,GO:0022857,GO:0030054,GO:0031090,GO:0042623,GO:0042626,GO:0043207,GO:0043226,GO:0043227,GO:0043229,GO:…	-	ko:K05665,ko:K05666,ko:K05670	ko01523,ko01524,ko02010,ko04071,ko04976,ko04977,ko05206,map01523,map01524,map02010,map04071,map04976,map04977,map05206	-	-	-	ko00000,ko00001,ko02000	3.A.1.208,3.A.1.208.2,3.A.1.208.8	-	-	ABC_membrane,ABC_tran	sp|Q9M1C7|AB9C_ARATH	5.68691	6.25279	6.475	8.96226	6.71318	7.10412	6.34684	5.44762	8.39256	2.9586	8.22535	8.37183
Ped01Dg00400	15368.BRADI2G62410.1	4.79e-280	769	KOG4287@1|root,KOG4287@2759|Eukaryota,37PKA@33090|Viridiplantae,3GF5Z@35493|Streptophyta,3KT1T@4447|Liliopsida,3I4D6@38820|Poales	35493|Streptophyta	M	Hydrolyzes acetyl esters in homogalacturonan regions of pectin. In type I primary cell wall, galacturonic acid residues of pectin can be acetylated at the O-2 and O-3 positions. Decreasing the degree of acetylation of pectin gels in vitro alters their physical properties	-	GO:0003674,GO:0003824,GO:0005575,GO:0005618,GO:0005623,GO:0008150,GO:0009505,GO:0009987,GO:0016043,GO:0016787,GO:0016788,GO:0030312,GO:0044464,GO:0045229,GO:0052689,GO:0052793,GO:0071554,GO:0071555,GO:0071840,GO:0071944	3.1.1.98	ko:K19882	ko04310,map04310	-	R11202	RC00020,RC00041	ko00000,ko00001,ko01000	-	-	-	PAE	sp|Q9SR22|PAE5_ARATH	9.19162	9.63902	10.316	21.6781	18.0784	21.8829	22.7107	19.4812	18.6238	24.7053	18.0099	20.0521
Ped01Dg33960	4533.OB01G15780.1	1.7e-279	767	2CMFN@1|root,2QQ7W@2759|Eukaryota,37K88@33090|Viridiplantae,3G7D0@35493|Streptophyta,3KQNC@4447|Liliopsida,3IA28@38820|Poales	35493|Streptophyta	K	No apical meristem (NAM) protein	-	GO:0000075,GO:0000077,GO:0001067,GO:0003674,GO:0003676,GO:0003677,GO:0003700,GO:0005488,GO:0006355,GO:0006950,GO:0006974,GO:0008150,GO:0009314,GO:0009628,GO:0009889,GO:0009891,GO:0009893,GO:0009987,GO:0010212,GO:0010332,GO:0010468,GO:0010556,GO:0010557,GO:0010564,GO:0010604,GO:0010628,GO:0019219,GO:0019222,GO:0030154,GO:0031323,GO:0031325,GO:0031326,GO:0031328,GO:0031570,GO:0032502,GO:0033043,GO:…	-	-	-	-	-	-	-	-	-	-	NAM	sp|Q9M0F8|NAC75_ARATH	0.603491	0.99165	0.719345	3.67352	0.554296	2.54198	2.0569	1.16637	0.387886	5.21012	9.76915	6.32954
Ped01Dg37420	4555.Si002186m	8.81e-145	418	28PHQ@1|root,2RZ0C@2759|Eukaryota,37U65@33090|Viridiplantae,3G8VJ@35493|Streptophyta,3KXTP@4447|Liliopsida,3ID58@38820|Poales	35493|Streptophyta	K	ethylene-responsive transcription factor	-	GO:0003674,GO:0003700,GO:0006355,GO:0007275,GO:0008150,GO:0009555,GO:0009889,GO:0010468,GO:0010556,GO:0019219,GO:0019222,GO:0031323,GO:0031326,GO:0032501,GO:0032502,GO:0048229,GO:0048856,GO:0050789,GO:0050794,GO:0051171,GO:0051252,GO:0060255,GO:0065007,GO:0080090,GO:0140110,GO:1903506,GO:2000112,GO:2001141	-	-	-	-	-	-	-	-	-	-	AP2	sp|Q9SW63|RA210_ARATH	29.8506	26.439	30.1219	20.6837	23.1135	25.6064	12.8942	6.66767	6.77982	10.9324	15.6199	12.5197
Ped10Dg04630	4577.GRMZM2G313011_P01	1.05e-08	60.1	COG0655@1|root,KOG3135@2759|Eukaryota	2759|Eukaryota	J	NAD(P)H dehydrogenase (quinone) activity	-	-	1.6.5.2	ko:K03809	ko00130,ko01110,map00130,map01110	-	R02964,R03643,R03816	RC00819	ko00000,ko00001,ko01000	-	-	-	FMN_red	-	3.70021	2.75256	2.98246	3.77636	5.04826	4.50966	3.77444	3.20391	5.24167	1.2091	5.83448	2.69656
Ped07Cg10920	4537.OPUNC07G14600.1	2.98e-74	234	KOG2756@1|root,KOG2756@2759|Eukaryota,37NR1@33090|Viridiplantae,3GAF2@35493|Streptophyta,3KUD7@4447|Liliopsida,3I9ST@38820|Poales	35493|Streptophyta	T	Endonuclease Exonuclease phosphatase family protein	-	-	-	ko:K19619	-	-	-	-	ko00000,ko01000,ko03400	-	-	-	Exo_endo_phos	-	0	0	0	0	0	0	0	0	0	0	0	0
Ped06Cg05370	40148.OGLUM06G19560.3	3.18e-138	416	COG5186@1|root,KOG2245@2759|Eukaryota,37HS4@33090|Viridiplantae,3G7CK@35493|Streptophyta,3KT84@4447|Liliopsida,3I5C6@38820|Poales	35493|Streptophyta	A	Poly(A) polymerase central domain	-	-	2.7.7.19	ko:K14376	ko03015,map03015	-	-	-	ko00000,ko00001,ko01000,ko03019	-	-	-	NTP_transf_2,PAP_RNA-bind,PAP_central	sp|Q8VYW1|PAPS4_ARATH	0.250621	0.261769	0.203177	0.288382	0.303969	0.301481	0.292188	0.217808	0.121444	0.214583	0.348395	0.345659
Ped03Dg30340	4536.ONIVA03G03640.1	1.88e-112	334	KOG0800@1|root,KOG0800@2759|Eukaryota,37I71@33090|Viridiplantae,3GDCH@35493|Streptophyta,3KZM6@4447|Liliopsida,3IABZ@38820|Poales	35493|Streptophyta	O	RING-type zinc-finger	-	GO:0003674,GO:0003824,GO:0004842,GO:0006464,GO:0006508,GO:0006511,GO:0006807,GO:0008150,GO:0008152,GO:0009056,GO:0009057,GO:0009987,GO:0010498,GO:0016567,GO:0016740,GO:0019538,GO:0019787,GO:0019941,GO:0030163,GO:0032446,GO:0036211,GO:0043161,GO:0043170,GO:0043412,GO:0043632,GO:0044237,GO:0044238,GO:0044248,GO:0044257,GO:0044260,GO:0044265,GO:0044267,GO:0051603,GO:0061630,GO:0061659,GO:0070647,GO:…	2.3.2.27	ko:K19041	-	-	-	-	ko00000,ko01000,ko04121	-	-	-	zf-RING_2	sp|Q9LSW9|ATL16_ARATH	0	0.774011	0.235133	2.23182	1.85801	2.47761	2.50154	1.729	0.666885	1.55225	2.67412	3.31401
Ped01Cg18550	4536.ONIVA01G38880.1	2.14e-38	132	2E02T@1|root,2S7IJ@2759|Eukaryota,37WQB@33090|Viridiplantae,3GM49@35493|Streptophyta,3M16C@4447|Liliopsida,3IJBE@38820|Poales	35493|Streptophyta	S	Plant lipid transfer protein / seed storage protein / trypsin-alpha amylase inhibitor domain family	-	-	-	-	-	-	-	-	-	-	-	-	LTP_2	-	0	0	0	0	0	0	0	0	0	0	0	0
Ped02Cg01390	4537.OPUNC02G00340.1	2e-292	806	2CMKA@1|root,2QQNS@2759|Eukaryota,37M9T@33090|Viridiplantae,3GG57@35493|Streptophyta,3KXXE@4447|Liliopsida,3IB9F@38820|Poales	35493|Streptophyta	Q	Belongs to the cytochrome P450 family	HPL	GO:0003674,GO:0003824,GO:0004497,GO:0005575,GO:0005622,GO:0005623,GO:0005737,GO:0006082,GO:0006629,GO:0006631,GO:0006950,GO:0008150,GO:0008152,GO:0008202,GO:0009507,GO:0009526,GO:0009536,GO:0009611,GO:0009941,GO:0009987,GO:0016125,GO:0016491,GO:0019752,GO:0031967,GO:0031975,GO:0032787,GO:0043226,GO:0043227,GO:0043229,GO:0043231,GO:0043436,GO:0044237,GO:0044238,GO:0044255,GO:0044281,GO:0044422,GO:…	-	ko:K10528	ko00592,ko01110,map00592,map01110	-	R07868,R07870	RC01950,RC02104	ko00000,ko00001,ko00199,ko01000	-	-	-	p450	sp|Q9ZSY9|C74B2_ARATH	0	0.038966	0	0	0.036277	0	0.027538	0	0	0	0	0
Ped04Dg15380	#N/A	#N/A	#N/A	#N/A	#N/A	#N/A	#N/A	#N/A	#N/A	#N/A	#N/A	#N/A	#N/A	#N/A	#N/A	#N/A	#N/A	#N/A	#N/A	#N/A	-	0	0	0	0	0	0	0	0	0	0	0	0
Ped01Cg24060	15368.BRADI2G47747.1	0	1424	KOG2027@1|root,KOG2027@2759|Eukaryota,37NMT@33090|Viridiplantae,3G8CM@35493|Streptophyta,3KMR4@4447|Liliopsida,3IBZS@38820|Poales	35493|Streptophyta	Z	Regulator of Vps4 activity in the MVB pathway	-	-	-	ko:K19476	ko04144,map04144	-	-	-	ko00000,ko00001	-	-	-	Ist1	sp|Q54I39|IST1L_DICDI	2.36785	2.32013	2.19985	8.76805	8.55944	7.95514	5.00756	6.18234	4.45535	8.4995	5.61913	6.40528
Ped05Cg02580	15368.BRADI1G66700.1	1.54e-73	224	29XXM@1|root,2R59I@2759|Eukaryota,3863C@33090|Viridiplantae,3GZW7@35493|Streptophyta,3M6JS@4447|Liliopsida,3IHJX@38820|Poales	35493|Streptophyta	S	Dirigent proteins impart stereoselectivity on the phenoxy radical-coupling reaction, yielding optically active lignans from two molecules of coniferyl alcohol in the biosynthesis of lignans, flavonolignans, and alkaloids and thus plays a central role in plant secondary metabolism	-	-	-	-	-	-	-	-	-	-	-	-	Dirigent	sp|Q67YM6|DIR11_ARATH	0	0	0	0.056124	0.13226	0	0	0.09741	0.09704	0	0	0
Ped05Dg04460	15368.BRADI1G47017.1	2.3e-29	115	KOG3178@1|root,KOG3178@2759|Eukaryota,386YQ@33090|Viridiplantae,3GUVZ@35493|Streptophyta,3M2B8@4447|Liliopsida,3ITFD@38820|Poales	35493|Streptophyta	S	Belongs to the class I-like SAM-binding methyltransferase superfamily. Cation-independent O- methyltransferase family	-	-	2.1.1.240	ko:K16040	ko00945,map00945	-	R09872	RC00003,RC01558	ko00000,ko00001,ko01000	-	-	-	Dimerisation,Methyltransf_2	sp|Q6EPG8|ASMT1_ORYSJ	0	0	0	0	0	0	0	0	0	0	0	0
Ped01Cg21010	4538.ORGLA01G0256400.1	1.74e-81	244	KOG1603@1|root,KOG1603@2759|Eukaryota,37PFR@33090|Viridiplantae,3GJ3H@35493|Streptophyta,3M00I@4447|Liliopsida,3II3C@38820|Poales	35493|Streptophyta	P	Heavy-metal-associated domain	-	GO:0003674,GO:0005488,GO:0005575,GO:0005622,GO:0005623,GO:0005737,GO:0006810,GO:0006811,GO:0006812,GO:0006873,GO:0006875,GO:0008150,GO:0009987,GO:0019725,GO:0030001,GO:0030003,GO:0042592,GO:0043167,GO:0043169,GO:0044424,GO:0044464,GO:0046872,GO:0046914,GO:0046916,GO:0048878,GO:0050801,GO:0051179,GO:0051234,GO:0055065,GO:0055076,GO:0055080,GO:0055082,GO:0065007,GO:0065008,GO:0098771	-	-	-	-	-	-	-	-	-	-	HMA	sp|F4IC29|HIP28_ARATH	0	0	0	0.104501	0	0	0	0	0	0	0	0
Ped11Cg03670	38727.Pavir.Hb01630.1.p	0	1116	KOG1278@1|root,KOG1277@2759|Eukaryota,37QY7@33090|Viridiplantae,3GBC8@35493|Streptophyta,3KPCE@4447|Liliopsida,3I58X@38820|Poales	35493|Streptophyta	U	Belongs to the nonaspanin (TM9SF) (TC 9.A.2) family	-	-	-	ko:K17087	-	-	-	-	ko00000,ko04147	-	-	-	EMP70	sp|Q940G0|TMN1_ARATH	38.2216	44.1051	38.6641	63.8641	56.736	66.5723	64.478	67.0772	68.109	64.9336	57.1852	57.6523
Ped12Cg10550	15368.BRADI4G41250.1	3e-20	82.4	290GT@1|root,2R7BX@2759|Eukaryota,387S3@33090|Viridiplantae,3GVTH@35493|Streptophyta,3M8N2@4447|Liliopsida,3IJTG@38820|Poales	35493|Streptophyta	-	-	-	-	-	-	-	-	-	-	-	-	-	-	-	-	23.6946	21.4185	24.2156	20.7961	30.7648	18.683	23.8878	25.8834	34.007	12.0454	10.5193	5.41153
PedCtg00168g00010	38727.Pavir.Ia00077.1.p	6.2e-111	323	COG1611@1|root,2QQ1K@2759|Eukaryota,37K77@33090|Viridiplantae,3GEX7@35493|Streptophyta,3KQFK@4447|Liliopsida,3IUVR@38820|Poales	35493|Streptophyta	G	Possible lysine decarboxylase	-	-	-	-	-	-	-	-	-	-	-	-	Lysine_decarbox	sp|Q84M85|LOGL5_ORYSJ	0.042473	0.230189	0	0.249289	0.135232	0.288096	0.429493	0.16662	0.077599	0.599211	0.161011	0.386541
PedCtg01086g00080	4529.ORUFI03G07270.1	2.55e-135	387	COG0009@1|root,KOG3051@2759|Eukaryota,37NBX@33090|Viridiplantae,3GAUJ@35493|Streptophyta,3KRJ4@4447|Liliopsida,3IB4Q@38820|Poales	35493|Streptophyta	J	Telomere recombination	-	-	-	-	-	-	-	-	-	-	-	-	Sua5_yciO_yrdC	sp|Q0VC80|YRDC_BOVIN	5.48599	4.53368	4.73308	2.67481	2.17633	2.76995	2.33196	3.01918	2.34476	3.68791	2.54099	2.44397
Ped03Dg16800	15368.BRADI1G60852.1	8.52e-146	417	28Y64@1|root,2R4ZV@2759|Eukaryota,385U7@33090|Viridiplantae,3GTRJ@35493|Streptophyta,3KXQV@4447|Liliopsida,3I2TE@38820|Poales	35493|Streptophyta	S	Protein of unknown function (DUF4057)	-	-	-	-	-	-	-	-	-	-	-	-	DUF4057	-	16.7913	16.6887	15.0717	13.4588	15.0042	15.56	13.484	12.9425	9.29974	11.051	13.2743	11.4949
Ped12Dg08600	4533.OB12G22940.1	0	1221	KOG4162@1|root,KOG4162@2759|Eukaryota,37R4N@33090|Viridiplantae,3GCHA@35493|Streptophyta,3KR5R@4447|Liliopsida,3IB6Z@38820|Poales	35493|Streptophyta	T	Tetratricopeptide repeat	-	GO:0003674,GO:0005488,GO:0005515,GO:0005516	-	ko:K21843	-	-	-	-	ko00000,ko04131	-	-	-	TPR_16,TPR_7,TPR_8	sp|Q8GZN1|NPG1_ARATH	10.0165	10.2998	9.29694	8.11552	7.60381	9.0472	9.85507	10.4009	11.9374	6.23152	4.82615	4.84205
Ped09Cg21230	38727.Pavir.Ea00243.1.p	4.15e-111	340	KOG1721@1|root,KOG1721@2759|Eukaryota,37JSG@33090|Viridiplantae,3GH78@35493|Streptophyta,3KTJT@4447|Liliopsida,3IGKC@38820|Poales	35493|Streptophyta	S	zinc finger	-	GO:0003674,GO:0003700,GO:0006355,GO:0008150,GO:0009889,GO:0010468,GO:0010556,GO:0019219,GO:0019222,GO:0031323,GO:0031326,GO:0050789,GO:0050794,GO:0051171,GO:0051252,GO:0060255,GO:0065007,GO:0080090,GO:0140110,GO:1903506,GO:2000112,GO:2001141	-	ko:K13210	-	-	-	-	ko00000,ko03019,ko03041	-	-	-	zf-C2H2,zf-C2H2_jaz	sp|Q8H1F5|IDD7_ARATH	0	0	0	0	0	0	0	0	0	0	0	0
Ped01Cg20760	77586.LPERR01G27270.1	0	928	KOG1171@1|root,KOG1171@2759|Eukaryota,37NS8@33090|Viridiplantae,3GBJB@35493|Streptophyta,3KQEC@4447|Liliopsida,3I9UJ@38820|Poales	35493|Streptophyta	P	tesmin TSO1-like CXC	-	GO:0003674,GO:0003700,GO:0006355,GO:0008150,GO:0009889,GO:0010468,GO:0010556,GO:0019219,GO:0019222,GO:0031323,GO:0031326,GO:0050789,GO:0050794,GO:0051171,GO:0051252,GO:0060255,GO:0065007,GO:0080090,GO:0140110,GO:1903506,GO:2000112,GO:2001141	-	ko:K21776	ko04218,map04218	-	-	-	ko00000,ko00001	-	-	-	TCR	sp|Q9SZD1|TCX5_ARATH	4.01918	4.10073	3.78224	2.90797	2.13351	2.23048	2.2607	2.45937	2.19248	1.60497	0.892917	1.68171
Ped02Cg07140	15368.BRADI1G36430.1	3.06e-23	99.8	28JJI@1|root,2QRYQ@2759|Eukaryota,37PB5@33090|Viridiplantae,3GAJG@35493|Streptophyta,3KRJY@4447|Liliopsida,3I5JD@38820|Poales	35493|Streptophyta	S	Phosphatidylcholine diacylglycerol cholinephosphotransferase	-	GO:0003674,GO:0003824,GO:0004142,GO:0006629,GO:0006644,GO:0006650,GO:0006656,GO:0006657,GO:0006793,GO:0006796,GO:0006807,GO:0008150,GO:0008152,GO:0008610,GO:0008654,GO:0009058,GO:0009987,GO:0016740,GO:0016772,GO:0016780,GO:0017169,GO:0019637,GO:0044237,GO:0044238,GO:0044249,GO:0044255,GO:0045017,GO:0046470,GO:0046474,GO:0046486,GO:0071704,GO:0090407,GO:0097164,GO:1901564,GO:1901566,GO:1901576	-	-	-	-	-	-	-	-	-	-	PAP2_3,PAP2_C	sp|Q9LVZ7|PDCT1_ARATH	0	0	0	0	0	0	0	0	0	0	0	0
Ped04Cg00430	15368.BRADI5G27377.2	7.57e-96	324	2CMT7@1|root,2QRUN@2759|Eukaryota,385U4@33090|Viridiplantae,3GTRG@35493|Streptophyta,3M5BF@4447|Liliopsida,3I6K2@38820|Poales	35493|Streptophyta	-	-	-	-	-	-	-	-	-	-	-	-	-	-	-	-	7.06313	7.82799	7.39591	7.06774	6.81898	6.0264	6.07916	6.85513	8.19556	5.30579	4.52282	4.37786
Ped09Cg16190	4533.OB09G25910.1	1.51e-155	445	2CN0R@1|root,2QT64@2759|Eukaryota,37MDI@33090|Viridiplantae,3GFR7@35493|Streptophyta,3KX56@4447|Liliopsida,3IEIW@38820|Poales	35493|Streptophyta	S	Purine nucleobase transmembrane transport	-	GO:0003674,GO:0005215,GO:0005345,GO:0005575,GO:0006810,GO:0006863,GO:0008150,GO:0015205,GO:0015851,GO:0016020,GO:0022857,GO:0051179,GO:0051234,GO:0055085,GO:0071702,GO:0071705,GO:0072530,GO:1904823	-	-	-	-	-	-	-	-	-	-	PUNUT	sp|Q9ZUH3|PUP5_ARATH	0	0	0	0	0	0	0	0	0	0	0	0
Ped07Cg12790	4533.OB07G24660.1	0	3076	COG5307@1|root,KOG0929@2759|Eukaryota,37J3N@33090|Viridiplantae,3GCSK@35493|Streptophyta,3KWTQ@4447|Liliopsida,3IBS9@38820|Poales	35493|Streptophyta	U	Brefeldin A-inhibited guanine nucleotide-exchange protein	-	GO:0000139,GO:0002376,GO:0003674,GO:0005085,GO:0005086,GO:0005488,GO:0005515,GO:0005575,GO:0005622,GO:0005623,GO:0005634,GO:0005654,GO:0005730,GO:0005737,GO:0005768,GO:0005769,GO:0005794,GO:0005802,GO:0005829,GO:0006810,GO:0006887,GO:0006950,GO:0006952,GO:0006955,GO:0006996,GO:0007030,GO:0008064,GO:0008092,GO:0008150,GO:0009605,GO:0009607,GO:0009617,GO:0009889,GO:0009891,GO:0009893,GO:0009987,GO:…	-	ko:K13462	-	-	-	-	ko00000	-	-	-	DCB,DUF1981,Mon2_C,Sec7,Sec7_N	sp|F4IXW2|BIG5_ARATH	43.0547	44.7383	42.3982	57.1273	52.634	54.1218	50.4189	56.607	64.8309	39.7544	37.2236	37.5865
Ped11Dg15140	#N/A	#N/A	#N/A	#N/A	#N/A	#N/A	#N/A	#N/A	#N/A	#N/A	#N/A	#N/A	#N/A	#N/A	#N/A	#N/A	#N/A	#N/A	#N/A	#N/A	-	1.10624	1.20454	0.793357	0.532863	0.816132	0.723629	0.660593	1.28347	0.720666	0.653559	0	0.765344
Ped03Dg22280	77586.LPERR03G11570.1	2.96e-251	692	COG0647@1|root,KOG1618@2759|Eukaryota,37R1D@33090|Viridiplantae,3GFBV@35493|Streptophyta,3KX88@4447|Liliopsida,3I7ZW@38820|Poales	35493|Streptophyta	G	Haloacid dehalogenase-like hydrolase	-	-	-	-	-	-	-	-	-	-	-	-	Hydrolase_6,Hydrolase_like	sp|P36151|YK50_YEAST	10.979	9.00404	8.96876	3.2848	6.01908	4.78687	5.07819	6.81756	7.23135	3.12405	2.31188	2.48047
Ped02Dg28710	40149.OMERI02G32740.1	1.16e-125	360	2C3B9@1|root,2RXJT@2759|Eukaryota,37SAC@33090|Viridiplantae,3GI01@35493|Streptophyta,3KY3X@4447|Liliopsida,3I68S@38820|Poales	35493|Streptophyta	-	-	-	-	-	-	-	-	-	-	-	-	-	-	-	sp|B8AE37|HDR1_ORYSI	0.159305	0.114718	0.218276	7.61442	1.77653	6.41711	4.53205	3.55567	0.709951	5.21953	6.67325	7.45054
Ped01Cg16070	4555.Si000339m	0	1341	COG0465@1|root,KOG0731@2759|Eukaryota,37IFQ@33090|Viridiplantae,3GE5T@35493|Streptophyta,3M2V8@4447|Liliopsida,3I2CW@38820|Poales	35493|Streptophyta	O	FtsH Extracellular	-	GO:0003674,GO:0003824,GO:0004176,GO:0005575,GO:0005622,GO:0005623,GO:0005737,GO:0005739,GO:0006508,GO:0006807,GO:0008150,GO:0008152,GO:0008233,GO:0009507,GO:0009534,GO:0009535,GO:0009536,GO:0009579,GO:0009719,GO:0009725,GO:0009735,GO:0010033,GO:0016020,GO:0016462,GO:0016787,GO:0016817,GO:0016818,GO:0016887,GO:0017111,GO:0019538,GO:0031976,GO:0031984,GO:0034357,GO:0042221,GO:0042623,GO:0042651,GO:…	-	ko:K08956	-	-	-	-	ko00000,ko01000,ko01002,ko03110	-	-	-	AAA,FtsH_ext,Peptidase_M41	sp|Q8S2A7|FTSH3_ORYSJ	10.178	9.34511	9.83577	10.8196	8.32916	10.8909	11.3144	10.5334	9.85754	15.456	12.5102	11.967
Ped05Dg07840	102107.XP_008223213.1	3.95e-65	198	COG2036@1|root,KOG3467@2759|Eukaryota,37UE8@33090|Viridiplantae,3GIMJ@35493|Streptophyta,4JPPN@91835|fabids	35493|Streptophyta	B	Core component of nucleosome. Nucleosomes wrap and compact DNA into chromatin, limiting DNA accessibility to the cellular machineries which require DNA as a template. Histones thereby play a central role in transcription regulation, DNA repair, DNA replication and chromosomal stability. DNA accessibility is regulated via a complex set of post-translational modifications of histones, also called h…	-	GO:0000228,GO:0000785,GO:0000786,GO:0000788,GO:0000790,GO:0003674,GO:0003676,GO:0003677,GO:0005488,GO:0005515,GO:0005575,GO:0005622,GO:0005623,GO:0005634,GO:0005694,GO:0006323,GO:0006325,GO:0006333,GO:0006334,GO:0006996,GO:0008150,GO:0009987,GO:0016043,GO:0022607,GO:0031497,GO:0031974,GO:0031981,GO:0032991,GO:0032993,GO:0034622,GO:0034728,GO:0042393,GO:0043226,GO:0043227,GO:0043228,GO:0043229,GO:…	-	ko:K11254	ko05034,ko05203,ko05322,map05034,map05203,map05322	-	-	-	ko00000,ko00001,ko03036	-	-	-	CENP-T_C	sp|P62785|H41_WHEAT	270.608	222.795	259.162	5.11508	5.19203	13.2793	4.81348	3.41743	2.09782	0.558142	0.682266	1.29506
Ped12Dg10070	15368.BRADI4G02760.2	6.16e-260	728	KOG1703@1|root,KOG1703@2759|Eukaryota,37HEC@33090|Viridiplantae,3G8Q5@35493|Streptophyta,3KVGH@4447|Liliopsida,3IB8J@38820|Poales	35493|Streptophyta	TZ	Protein DA1	-	GO:0000003,GO:0003006,GO:0003674,GO:0003824,GO:0005488,GO:0005515,GO:0006508,GO:0006807,GO:0007275,GO:0008150,GO:0008152,GO:0008233,GO:0008285,GO:0009653,GO:0009791,GO:0009908,GO:0010154,GO:0016787,GO:0019538,GO:0022414,GO:0032182,GO:0032501,GO:0032502,GO:0035670,GO:0040008,GO:0042127,GO:0043130,GO:0043170,GO:0044238,GO:0045926,GO:0046620,GO:0046621,GO:0048316,GO:0048317,GO:0048367,GO:0048437,GO:…	-	-	-	-	-	-	-	-	-	-	DA1-like,LIM,UIM	sp|Q8W4F0|DAR1_ARATH	1.49516	1.49686	1.59461	15.0123	5.56191	20.9048	18.6263	10.0021	4.75813	62.7986	56.805	68.7393
Ped06Dg09300	4555.Si016377m	8.72e-283	801	KOG1881@1|root,KOG1881@2759|Eukaryota,37S0S@33090|Viridiplantae,3G9JV@35493|Streptophyta,3KYQ8@4447|Liliopsida,3IEKF@38820|Poales	35493|Streptophyta	S	Kanadaptin	-	-	-	-	-	-	-	-	-	-	-	-	FHA	sp|Q9BWU0|NADAP_HUMAN	1.5024	1.34478	1.52629	0.97263	0.950366	1.36755	1.13536	0.81291	0.690228	1.17235	0.998816	1.101
Ped04Cg24790	77586.LPERR08G00150.1	3.21e-89	285	KOG1362@1|root,KOG1362@2759|Eukaryota,37JCY@33090|Viridiplantae,3GCF3@35493|Streptophyta,3M5S5@4447|Liliopsida,3IA1H@38820|Poales	35493|Streptophyta	I	Belongs to the CTL (choline transporter-like) family	-	GO:0000003,GO:0000139,GO:0000325,GO:0001558,GO:0003002,GO:0003006,GO:0003674,GO:0005215,GO:0005326,GO:0005575,GO:0005618,GO:0005622,GO:0005623,GO:0005737,GO:0005768,GO:0005769,GO:0005773,GO:0005774,GO:0005794,GO:0005802,GO:0005886,GO:0005911,GO:0006810,GO:0006811,GO:0006812,GO:0006836,GO:0007275,GO:0007389,GO:0008104,GO:0008150,GO:0008324,GO:0008519,GO:0009505,GO:0009506,GO:0009524,GO:0009551,GO:…	-	ko:K15377	ko05231,map05231	-	-	-	ko00000,ko00001,ko02000,ko04147	2.A.92.1	-	-	Choline_transpo	sp|Q94AN2|CHER1_ARATH	0	0	0	0	0	0	0	0	0	0	0	0
Ped04Dg21850	40148.OGLUM04G27040.1	1.37e-164	463	COG1394@1|root,KOG1647@2759|Eukaryota,37JBA@33090|Viridiplantae,3GGAJ@35493|Streptophyta,3KMYE@4447|Liliopsida,3IFPK@38820|Poales	35493|Streptophyta	C	ATP synthase subunit D	-	GO:0000325,GO:0005575,GO:0005622,GO:0005623,GO:0005737,GO:0005773,GO:0005774,GO:0005794,GO:0005886,GO:0012505,GO:0016020,GO:0031090,GO:0043226,GO:0043227,GO:0043229,GO:0043231,GO:0044422,GO:0044424,GO:0044437,GO:0044444,GO:0044446,GO:0044464,GO:0071944,GO:0098588,GO:0098805	-	ko:K02149	ko00190,ko01100,ko04145,ko04150,ko04721,ko04966,ko05110,ko05120,ko05323,map00190,map01100,map04145,map04150,map04721,map04966,map05110,map05120,map05323	M00160	-	-	ko00000,ko00001,ko00002	3.A.2.2	-	-	ATP-synt_D	sp|Q9XGM1|VATD_ARATH	46.5614	50.591	48.6929	44.585	76.1172	65.1503	57.9148	57.9736	71.198	40.9491	34.7151	29.8236
Ped04Dg15250	15368.BRADI5G17240.1	3.83e-163	469	KOG2849@1|root,KOG2849@2759|Eukaryota,37NFI@33090|Viridiplantae,3GAEP@35493|Streptophyta,3KX8N@4447|Liliopsida,3I3WG@38820|Poales	35493|Streptophyta	S	Endoribonuclease XendoU	-	-	-	ko:K14648	-	-	-	-	ko00000,ko01000	-	-	-	XendoU	sp|Q8JFY9|ENDUA_XENLA	0	0	0	0	0	0	0	0	0	0	0	0
Ped12Dg04300	38727.Pavir.J08895.1.p	3.67e-210	585	COG2130@1|root,KOG1196@2759|Eukaryota,37RGX@33090|Viridiplantae,3G9DY@35493|Streptophyta,3KP8I@4447|Liliopsida,3IA0G@38820|Poales	35493|Streptophyta	S	NADP-dependent oxidoreductase P1	-	-	-	-	-	-	-	-	-	-	-	-	ADH_N_2,ADH_zinc_N	sp|Q9SLN8|DBR_TOBAC	0	0	0	0	0	0	0	0.081378	0.048746	0	0	0
Ped01Cg29570	4555.Si001542m	2.34e-167	483	2CQVW@1|root,2R5ZD@2759|Eukaryota,386R9@33090|Viridiplantae,3GUN4@35493|Streptophyta,3M2EW@4447|Liliopsida,3IKQB@38820|Poales	35493|Streptophyta	-	-	-	-	-	-	-	-	-	-	-	-	-	-	F-box-like	-	2.729	3.04461	2.66749	2.16921	1.49392	2.40513	1.56087	1.28306	0.802334	1.36117	0.86561	1.13951
Ped07Cg17530	4538.ORGLA02G0012800.1	1.05e-20	85.9	2CQ4T@1|root,2R3VT@2759|Eukaryota,384TZ@33090|Viridiplantae,3GSTA@35493|Streptophyta,3M1YA@4447|Liliopsida,3IK7D@38820|Poales	35493|Streptophyta	-	-	-	-	-	-	-	-	-	-	-	-	-	-	-	-	0	0	0	0	0	0	0	0	0	0	0	0
Ped09DXg11340	4536.ONIVA05G11140.1	4.04e-34	127	KOG0122@1|root,KOG0122@2759|Eukaryota,389DH@33090|Viridiplantae,3GYG1@35493|Streptophyta,3M3I5@4447|Liliopsida,3IM0E@38820|Poales	35493|Streptophyta	A	RNA recognition motif. (a.k.a. RRM, RBD, or RNP domain)	-	-	-	-	-	-	-	-	-	-	-	-	RRM_1	-	0	0	0	0	0	0	0	0	0	0	0	0
Ped05Dg14220	15368.BRADI2G36880.4	0	1302	COG0515@1|root,2QTCP@2759|Eukaryota,388UT@33090|Viridiplantae,3GXJ5@35493|Streptophyta,3KT5F@4447|Liliopsida,3I8SD@38820|Poales	35493|Streptophyta	T	Belongs to the protein kinase superfamily. Ser Thr protein kinase family	-	-	-	-	-	-	-	-	-	-	-	-	LRRNT_2,LRR_8,Pkinase,Pkinase_Tyr	sp|Q8GZ99|HPCA1_ARATH	0.12181	0.42437	0.148305	12.1035	3.83708	3.1459	4.52316	5.51106	1.22801	14.4154	24.8832	18.6635
PedCtg00861g00020	#N/A	#N/A	#N/A	#N/A	#N/A	#N/A	#N/A	#N/A	#N/A	#N/A	#N/A	#N/A	#N/A	#N/A	#N/A	#N/A	#N/A	#N/A	#N/A	#N/A	-	0	0	0	0	0	0	0	0	0	0	0	0
Ped09CXg25600	#N/A	#N/A	#N/A	#N/A	#N/A	#N/A	#N/A	#N/A	#N/A	#N/A	#N/A	#N/A	#N/A	#N/A	#N/A	#N/A	#N/A	#N/A	#N/A	#N/A	-	1.45714	1.46086	1.83949	0.92952	1.21168	1.1772	0.895005	0.453646	0.765125	0.911202	0	0.632176
Ped11Dg10510	#N/A	#N/A	#N/A	#N/A	#N/A	#N/A	#N/A	#N/A	#N/A	#N/A	#N/A	#N/A	#N/A	#N/A	#N/A	#N/A	#N/A	#N/A	#N/A	#N/A	-	0	0	0	0	0	0	0	0	0	0	0	0
Ped04Dg19580	4537.OPUNC04G22270.1	1.11e-70	234	KOG1869@1|root,KOG1869@2759|Eukaryota,37JPJ@33090|Viridiplantae,3G9MT@35493|Streptophyta,3M05S@4447|Liliopsida,3I7R2@38820|Poales	35493|Streptophyta	A	cwf21 domain	-	-	-	ko:K13172	-	-	-	-	ko00000,ko03041	-	-	-	cwf21	sp|Q9UQ35|SRRM2_HUMAN	13.0106	13.4096	12.375	7.89167	7.26936	9.89805	13.7454	10.4109	9.93824	14.2829	10.9828	11.9689
Ped04Cg15250	4537.OPUNC04G12610.1	1.79e-236	662	COG0405@1|root,KOG2410@2759|Eukaryota,37HV8@33090|Viridiplantae,3G7AM@35493|Streptophyta,3KQ4Q@4447|Liliopsida,3I2YE@38820|Poales	35493|Streptophyta	E	Gamma-glutamyltranspeptidase	-	GO:0003674,GO:0003824,GO:0005575,GO:0005576,GO:0005618,GO:0005623,GO:0005886,GO:0005911,GO:0006508,GO:0006518,GO:0006575,GO:0006749,GO:0006751,GO:0006790,GO:0006807,GO:0006810,GO:0006811,GO:0006820,GO:0006857,GO:0006950,GO:0006979,GO:0008150,GO:0008152,GO:0008233,GO:0008238,GO:0008242,GO:0009056,GO:0009505,GO:0009506,GO:0009636,GO:0009987,GO:0015711,GO:0015833,GO:0016020,GO:0016740,GO:0016746,GO:…	2.3.2.2,3.4.19.13,3.4.19.14	ko:K00681,ko:K18592	ko00430,ko00460,ko00480,ko00590,ko01100,map00430,map00460,map00480,map00590,map01100	-	R00494,R01262,R01687,R03867,R03916,R03970,R03971,R04935,R09875	RC00064,RC00090,RC00096	ko00000,ko00001,ko01000,ko01002,ko04090	-	-	-	G_glu_transpept	sp|Q8VYW6|GAGT1_ARATH	0.561325	0.66439	0.469967	1.37188	0.944051	1.10781	0.374793	0.259019	0.046466	0.408918	0.347766	0.188685
Ped09Cg10930	#N/A	#N/A	#N/A	#N/A	#N/A	#N/A	#N/A	#N/A	#N/A	#N/A	#N/A	#N/A	#N/A	#N/A	#N/A	#N/A	#N/A	#N/A	#N/A	#N/A	-	0	0	0	0	0	0	0	0	0	0	0	0
Ped09CXg22650	40148.OGLUM02G27680.2	4.02e-44	144	2CGEY@1|root,2S5CQ@2759|Eukaryota,37W6J@33090|Viridiplantae,3GKJJ@35493|Streptophyta,3M18K@4447|Liliopsida,3IJ4T@38820|Poales	35493|Streptophyta	S	Belongs to the complex I LYR family	-	-	-	-	-	-	-	-	-	-	-	-	Complex1_LYR	-	10.7897	6.9268	8.8178	5.27618	5.11246	5.2393	7.251	6.13068	8.39571	5.01823	3.0904	4.06529
Ped11Cg08590	38727.Pavir.Hb01384.1.p	2.09e-65	209	KOG4173@1|root,KOG4173@2759|Eukaryota,37R4S@33090|Viridiplantae,3GDES@35493|Streptophyta,3KSSQ@4447|Liliopsida,3I5YG@38820|Poales	35493|Streptophyta	U	zinc finger	-	-	-	-	-	-	-	-	-	-	-	-	zf-C2H2	-	0	0	0	0	0	0	0	0	0	0	0	0
Ped02Dg15970	15368.BRADI3G46720.1	1.91e-199	556	COG0452@1|root,KOG2728@2759|Eukaryota,37RAD@33090|Viridiplantae,3G8MS@35493|Streptophyta,3KWBV@4447|Liliopsida,3IC32@38820|Poales	35493|Streptophyta	H	DNA / pantothenate metabolism flavoprotein	-	GO:0003674,GO:0003824,GO:0004632,GO:0006139,GO:0006163,GO:0006164,GO:0006725,GO:0006732,GO:0006753,GO:0006793,GO:0006796,GO:0006807,GO:0008150,GO:0008152,GO:0009058,GO:0009108,GO:0009117,GO:0009150,GO:0009152,GO:0009165,GO:0009259,GO:0009260,GO:0009987,GO:0015936,GO:0015937,GO:0016874,GO:0016879,GO:0016881,GO:0018130,GO:0019438,GO:0019637,GO:0019693,GO:0033865,GO:0033866,GO:0033875,GO:0034030,GO:…	6.3.2.51	ko:K01922	ko00770,ko01100,map00770,map01100	M00120	R04230	RC00064,RC00090	ko00000,ko00001,ko00002,ko01000	-	-	-	DFP	sp|Q69S81|PPCS1_ORYSJ	0.174621	0.16322	0.114563	0.045176	0.101279	0.093821	0.378282	2.84757	0.101593	0.183302	0.685264	2.59445
Ped05Dg03160	4572.TRIUR3_32257-P1	1.1e-82	266	29D32@1|root,2QVRW@2759|Eukaryota,37K81@33090|Viridiplantae,3GPUJ@35493|Streptophyta,3MB99@4447|Liliopsida,3IUV2@38820|Poales	35493|Streptophyta	-	-	-	-	-	-	-	-	-	-	-	-	-	-	-	-	0	0	0	0	0	0	0	0	0	0	0	0
PedCtg00985g00030	40149.OMERI07G01910.1	2.04e-73	237	KOG0583@1|root,KOG0583@2759|Eukaryota,37R37@33090|Viridiplantae,3G903@35493|Streptophyta,3KQDQ@4447|Liliopsida,3ID8M@38820|Poales	35493|Streptophyta	T	Non-specific serine threonine protein kinase	CIPK23	GO:0001101,GO:0003674,GO:0003824,GO:0004672,GO:0004674,GO:0005575,GO:0005622,GO:0005623,GO:0005634,GO:0005737,GO:0005829,GO:0005886,GO:0006464,GO:0006468,GO:0006793,GO:0006796,GO:0006807,GO:0006810,GO:0006811,GO:0006812,GO:0006813,GO:0006950,GO:0007154,GO:0007165,GO:0007584,GO:0008150,GO:0008152,GO:0009414,GO:0009415,GO:0009536,GO:0009605,GO:0009628,GO:0009987,GO:0009991,GO:0010035,GO:0010107,GO:…	2.7.11.11	ko:K07198	ko04068,ko04140,ko04150,ko04151,ko04152,ko04211,ko04213,ko04371,ko04530,ko04710,ko04714,ko04910,ko04920,ko04921,ko04922,ko04931,ko04932,ko05410,ko05418,map04068,map04140,map04150,map04151,map04152,map04211,map04213,map04371,map04530,map04710,map04714,map04910,map04920,map04921,map04922,map04931,map04932,map05410,map05418	-	-	-	ko00000,ko00001,ko01000,ko01001,ko03029,ko04131	-	-	-	NAF,Pkinase	sp|Q6ZLP5|CIPKN_ORYSJ	0	0	0	0	0	0	0	0	0	0	0	0
Ped05Dg04790	4537.OPUNC05G20470.1	0	1700	COG1877@1|root,KOG1050@2759|Eukaryota,37MHJ@33090|Viridiplantae,3G81Y@35493|Streptophyta,3KNEX@4447|Liliopsida,3IG6F@38820|Poales	35493|Streptophyta	G	Glycosyltransferase family 20	TPS2	GO:0000003,GO:0003006,GO:0003674,GO:0003824,GO:0003825,GO:0005575,GO:0005622,GO:0005623,GO:0005737,GO:0005975,GO:0005984,GO:0005991,GO:0005992,GO:0006793,GO:0006796,GO:0006950,GO:0007154,GO:0007165,GO:0007275,GO:0008150,GO:0008152,GO:0008194,GO:0009058,GO:0009311,GO:0009312,GO:0009743,GO:0009756,GO:0009790,GO:0009791,GO:0009793,GO:0009832,GO:0009987,GO:0010033,GO:0010154,GO:0010182,GO:0016051,GO:…	2.4.1.15,3.1.3.12	ko:K16055	ko00500,ko01100,map00500,map01100	-	R02737,R02778	RC00005,RC00017,RC00049,RC02748	ko00000,ko00001,ko01000,ko01003	-	GT20	-	Glyco_transf_20,Trehalose_PPase	sp|Q9SYM4|TPS1_ARATH	3.21589	4.2984	3.94605	10.0967	5.26098	6.91792	7.86538	5.57192	7.50044	8.12386	8.56957	9.91253
Ped01Dg06580	77586.LPERR01G33340.1	0	963	COG0429@1|root,KOG1838@2759|Eukaryota,37M39@33090|Viridiplantae,3GCBH@35493|Streptophyta,3KTFD@4447|Liliopsida,3IG1H@38820|Poales	35493|Streptophyta	S	Serine aminopeptidase, S33	-	-	-	ko:K07019,ko:K13696	-	-	-	-	ko00000	-	-	-	Abhydrolase_1,Hydrolase_4	sp|Q40863|EMB8_PICGL	3.36255	3.10776	3.78387	6.25279	10.2842	7.70596	6.12711	6.92343	6.45509	6.17905	3.93264	4.39667
Ped11Cg09240	4529.ORUFI11G16060.3	2.31e-247	724	COG5101@1|root,KOG2020@2759|Eukaryota,37HNR@33090|Viridiplantae,3G7W7@35493|Streptophyta,3M2RS@4447|Liliopsida,3I773@38820|Poales	35493|Streptophyta	UY	Protein HASTY 1 isoform X1	-	-	-	-	-	-	-	-	-	-	-	-	-	-	2.34936	3.24107	2.20041	2.79958	2.69894	2.41609	6.93668	6.08653	5.76449	7.3599	5.34617	6.72839
Ped03Cg24750	4565.Traes_4AS_B9F2F6646.1	6.57e-178	496	COG0491@1|root,KOG0813@2759|Eukaryota,37INA@33090|Viridiplantae,3GDZI@35493|Streptophyta,3KV3I@4447|Liliopsida,3I89E@38820|Poales	35493|Streptophyta	S	Hydroxyacylglutathione hydrolase C-terminus	-	GO:0005575,GO:0005622,GO:0005623,GO:0005737,GO:0005829,GO:0044424,GO:0044444,GO:0044464	3.1.2.6	ko:K01069	ko00620,map00620	-	R01736	RC00004,RC00137	ko00000,ko00001,ko01000	-	-	-	HAGH_C,Lactamase_B	sp|O24496|GLO2C_ARATH	2.09575	2.02037	2.20833	1.91996	1.53543	2.31668	2.38797	1.57848	1.29164	3.65486	2.60823	2.51895
Ped09CXg24550	4577.GRMZM2G076631_P01	3.24e-47	167	COG0596@1|root,KOG1454@2759|Eukaryota,37QM6@33090|Viridiplantae,3GCQ0@35493|Streptophyta,3KUHK@4447|Liliopsida,3ICYX@38820|Poales	35493|Streptophyta	S	Alpha/beta hydrolase family	-	-	-	-	-	-	-	-	-	-	-	-	Abhydrolase_1,Abhydrolase_6	-	0	0	0	0	0	0	0	0	0	0	0	0
Ped12Dg06230	72019.SARC_17814T0	1.1e-12	66.2	COG0464@1|root,KOG0730@2759|Eukaryota	2759|Eukaryota	O	ATP binding	AFG2	GO:0000166,GO:0003674,GO:0003824,GO:0005488,GO:0005524,GO:0005575,GO:0005622,GO:0005623,GO:0008144,GO:0008150,GO:0016462,GO:0016787,GO:0016817,GO:0016818,GO:0016887,GO:0017076,GO:0017111,GO:0022613,GO:0030554,GO:0030684,GO:0030687,GO:0032553,GO:0032555,GO:0032559,GO:0032991,GO:0035639,GO:0036094,GO:0042221,GO:0042254,GO:0042273,GO:0042493,GO:0043167,GO:0043168,GO:0044085,GO:0044464,GO:0050896,GO:…	-	ko:K13525,ko:K14575	ko03008,ko04141,ko05134,map03008,map04141,map05134	M00400,M00403	-	-	ko00000,ko00001,ko00002,ko03009,ko03019,ko04131,ko04147	3.A.16.1	-	-	AAA	sp|Q9ZPR1|CD48B_ARATH	1.11622	0.925517	0.891935	0.613215	0.272846	0.497108	0.486484	0.84025	0.484542	1.20454	1.36678	0.749211
Ped01Cg27080	40149.OMERI01G21800.1	3.54e-286	788	COG0438@1|root,2QSN0@2759|Eukaryota,37S7Q@33090|Viridiplantae,3G830@35493|Streptophyta,3KNCI@4447|Liliopsida,3IG9X@38820|Poales	35493|Streptophyta	O	Glycosyltransferase Family 4	-	-	-	-	-	-	-	-	-	-	-	-	Glyco_trans_1_4,Glyco_transf_4,Glycos_transf_1	-	0	0	0	0.024904	0	0	0	0	0	0	0	0.023719
PedCtg00286g00020	4555.Si028003m	1.03e-227	682	COG4886@1|root,2QPYS@2759|Eukaryota,37Q18@33090|Viridiplantae,3GCT9@35493|Streptophyta,3M4QW@4447|Liliopsida,3IMKH@38820|Poales	35493|Streptophyta	T	Belongs to the protein kinase superfamily. Ser Thr protein kinase family	-	-	2.7.11.1	ko:K04730	ko04010,ko04064,ko04620,ko04624,ko04722,ko05133,ko05140,ko05142,ko05145,ko05152,ko05162,ko05169,map04010,map04064,map04620,map04624,map04722,map05133,map05140,map05142,map05145,map05152,map05162,map05169	M00686	-	-	ko00000,ko00001,ko00002,ko01000,ko01001	-	-	-	LRRNT_2,LRR_1,LRR_4,LRR_6,LRR_8,Pkinase,Pkinase_Tyr	sp|Q1MX30|XA21_ORYSI	0	0	0	0	0	0	0	0	0	0	0	0
Ped12Cg13790	4565.Traes_5BL_7E69810D5.1	0	1146	COG0367@1|root,KOG0571@2759|Eukaryota,37JXE@33090|Viridiplantae,3GEJM@35493|Streptophyta,3KWB2@4447|Liliopsida,3IBUP@38820|Poales	35493|Streptophyta	E	Asparagine synthetase	-	-	6.3.5.4	ko:K01953	ko00250,ko01100,ko01110,map00250,map01100,map01110	-	R00578	RC00010	ko00000,ko00001,ko01000,ko01002	-	-	-	Asn_synthase,GATase_7	sp|P31752|ASNS_ASPOF	0.587152	1.32195	0.655448	21.6713	285.261	2.80608	32.2102	77.0911	396.634	7.854	27.4087	3.15724
Ped09CXg22780	40148.OGLUM02G27810.1	4.17e-225	624	COG2801@1|root,KOG0017@2759|Eukaryota,37RRN@33090|Viridiplantae,3GDZ8@35493|Streptophyta,3KQMF@4447|Liliopsida,3IBC4@38820|Poales	35493|Streptophyta	L	GDSL-like Lipase/Acylhydrolase	-	-	-	-	-	-	-	-	-	-	-	-	Lipase_GDSL	sp|Q9FIA1|GDL87_ARATH	0.796889	1.21029	0.678165	1.46931	1.30928	1.18293	1.35479	0.858262	1.32873	1.43739	3.54118	2.25434
Ped09Cg16440	15368.BRADI4G37860.1	1.99e-279	773	COG3320@1|root,KOG1221@2759|Eukaryota,37IRY@33090|Viridiplantae,3G7T7@35493|Streptophyta,3M2IF@4447|Liliopsida,3I2TP@38820|Poales	35493|Streptophyta	I	Catalyzes the reduction of fatty acyl-CoA to fatty alcohols	-	-	1.2.1.84	ko:K13356	ko00073,ko04146,ko04212,map00073,map04146,map04212	-	R09470	RC00004	ko00000,ko00001,ko01000	-	-	-	NAD_binding_4,Sterile	sp|Q39152|FACR1_ARATH	0	0	0	0	0	0	0	0	0	0	0	0
Ped02Dg14370	4641.GSMUA_Achr8P11410_001	5.73e-25	100	COG3781@1|root,2QSQE@2759|Eukaryota,37QHQ@33090|Viridiplantae,3G9V9@35493|Streptophyta,3KRSD@4447|Liliopsida	35493|Streptophyta	S	Bestrophin, RFP-TM, chloride channel	-	GO:0003674,GO:0005215,GO:0005216,GO:0005244,GO:0005247,GO:0005253,GO:0005254,GO:0005575,GO:0005622,GO:0005623,GO:0005737,GO:0006091,GO:0006810,GO:0006811,GO:0006820,GO:0006821,GO:0006996,GO:0008150,GO:0008152,GO:0008308,GO:0008509,GO:0009507,GO:0009532,GO:0009533,GO:0009534,GO:0009536,GO:0009570,GO:0009579,GO:0009657,GO:0009668,GO:0009987,GO:0010027,GO:0010109,GO:0015075,GO:0015103,GO:0015108,GO:…	-	ko:K08994	-	-	-	-	ko00000,ko02000	1.A.46.2	-	-	Bestrophin	sp|Q9M2D2|VCCN1_ARATH	1.53548	1.76081	1.92401	1.15275	1.22276	1.20874	2.19054	1.68386	1.46225	1.41322	0.788032	0.784901
PedCtg00126g00020	4558.Sb10g030840.1	9.06e-45	166	COG0753@1|root,KOG0047@2759|Eukaryota,37M6R@33090|Viridiplantae,3G948@35493|Streptophyta,3KXDU@4447|Liliopsida,3I60Q@38820|Poales	35493|Streptophyta	P	Occurs in almost all aerobically respiring organisms and serves to protect cells from the toxic effects of hydrogen peroxide	CAT1	GO:0000302,GO:0001101,GO:0003674,GO:0003824,GO:0004096,GO:0004601,GO:0005488,GO:0005575,GO:0005622,GO:0005623,GO:0005737,GO:0005739,GO:0005777,GO:0006950,GO:0006979,GO:0008150,GO:0008152,GO:0009056,GO:0009266,GO:0009409,GO:0009410,GO:0009628,GO:0009631,GO:0009636,GO:0009719,GO:0009725,GO:0009733,GO:0009737,GO:0009987,GO:0010033,GO:0010035,GO:0016043,GO:0016209,GO:0016491,GO:0016684,GO:0016999,GO:…	1.11.1.6	ko:K03781	ko00380,ko00630,ko01110,ko01130,ko01200,ko04011,ko04016,ko04068,ko04146,ko04211,ko04212,ko04213,ko05014,map00380,map00630,map01110,map01130,map01200,map04011,map04016,map04068,map04146,map04211,map04212,map04213,map05014	M00532	R00009,R00602,R02670	RC00034,RC00767,RC02141,RC02755	ko00000,ko00001,ko00002,ko01000	-	-	-	Catalase,Catalase-rel	sp|P18122|CATA1_MAIZE	1.33957	1.24214	1.90783	0.885274	0.808861	0.872205	0.794644	0.770361	0.891536	0.944079	1.25672	1.17
Ped10Cg04950	4565.Traes_3B_F7C19D8CE.1	1.8e-31	119	COG1003@1|root,KOG2040@2759|Eukaryota,37JTX@33090|Viridiplantae,3GEI5@35493|Streptophyta,3KQH3@4447|Liliopsida,3IERR@38820|Poales	35493|Streptophyta	E	The glycine cleavage system catalyzes the degradation of glycine	-	GO:0000166,GO:0001505,GO:0003674,GO:0005488,GO:0005524,GO:0005575,GO:0005576,GO:0005622,GO:0005623,GO:0005737,GO:0005739,GO:0006082,GO:0006520,GO:0006544,GO:0006546,GO:0006807,GO:0008144,GO:0008150,GO:0008152,GO:0009056,GO:0009063,GO:0009069,GO:0009071,GO:0009507,GO:0009526,GO:0009532,GO:0009534,GO:0009536,GO:0009570,GO:0009579,GO:0009941,GO:0009987,GO:0010035,GO:0010038,GO:0016054,GO:0017076,GO:…	1.4.4.2	ko:K00281	ko00260,ko00630,ko01100,ko01110,ko01130,ko01200,map00260,map00630,map01100,map01110,map01130,map01200	M00532	R01221,R03425	RC00022,RC00929,RC02834,RC02880	ko00000,ko00001,ko00002,ko01000	-	-	-	GDC-P	sp|Q94B78|GCSP1_ARATH	0	0	0	0	0	0	0	0	0	0	0	0
Ped04Dg15780	4538.ORGLA04G0179100.1	0	1308	KOG0978@1|root,KOG0978@2759|Eukaryota,37PTS@33090|Viridiplantae,3G946@35493|Streptophyta,3KMKN@4447|Liliopsida,3IARH@38820|Poales	35493|Streptophyta	O	E3 ubiquitin-protein ligase BRE1-like 1	HUB1	GO:0000003,GO:0002376,GO:0003006,GO:0003674,GO:0003824,GO:0004842,GO:0005488,GO:0005515,GO:0005575,GO:0005622,GO:0005623,GO:0005634,GO:0005737,GO:0005739,GO:0006325,GO:0006464,GO:0006513,GO:0006807,GO:0006950,GO:0006952,GO:0006955,GO:0006996,GO:0007275,GO:0007346,GO:0008150,GO:0008152,GO:0009605,GO:0009607,GO:0009620,GO:0009653,GO:0009791,GO:0009814,GO:0009817,GO:0009965,GO:0009987,GO:0010016,GO:…	2.3.2.27	ko:K10696	-	-	-	-	ko00000,ko01000,ko04121	-	-	-	zf-C3HC4,zf-C3HC4_2,zf-C3HC4_3	sp|Q7XU27|BRE1A_ORYSJ	9.23887	9.58526	10.4087	8.43085	6.97997	9.18311	7.61575	7.48784	6.39729	11.0513	7.62257	9.72401
Ped12Cg11860	4565.Traes_5BL_82D6E2064.1	4.11e-127	369	2CNE4@1|root,2QVJY@2759|Eukaryota,37RQG@33090|Viridiplantae,3GG9K@35493|Streptophyta,3KPB5@4447|Liliopsida,3IFS3@38820|Poales	35493|Streptophyta	S	protein DS12 from 2D-PAGE of leaf	-	-	-	-	-	-	-	-	-	-	-	-	-	sp|Q9LZ23|ACR12_ARATH	6.02145	6.44487	4.38877	5.37706	8.93728	5.87867	6.08877	8.65126	7.56593	4.36776	4.61696	5.04517
Ped04Cg18560	15368.BRADI5G09200.1	0	879	2CMCK@1|root,2QPZ2@2759|Eukaryota,37NZI@33090|Viridiplantae,3GCSW@35493|Streptophyta,3M2JH@4447|Liliopsida,3I344@38820|Poales	35493|Streptophyta	S	Alkaline and neutral invertase	-	-	-	-	-	-	-	-	-	-	-	-	Glyco_hydro_100	sp|Q6H6N5|NIN3_ORYSJ	0.744695	0.743908	0.772468	0.715953	0.93932	0.670621	1.12395	0.831393	1.05366	1.25116	0.924128	1.04635
Ped04Cg24240	38727.Pavir.Fa01387.1.p	9.88e-221	611	COG4870@1|root,KOG1543@2759|Eukaryota,37RR0@33090|Viridiplantae,3GCD2@35493|Streptophyta,3M494@4447|Liliopsida,3IDNG@38820|Poales	35493|Streptophyta	O	Belongs to the peptidase C1 family	-	GO:0000323,GO:0000325,GO:0001101,GO:0003674,GO:0003824,GO:0004175,GO:0004197,GO:0005575,GO:0005576,GO:0005615,GO:0005622,GO:0005623,GO:0005737,GO:0005764,GO:0005773,GO:0006508,GO:0006807,GO:0007275,GO:0007568,GO:0008150,GO:0008152,GO:0008219,GO:0008233,GO:0008234,GO:0009056,GO:0009057,GO:0009719,GO:0009723,GO:0009725,GO:0009737,GO:0009739,GO:0009987,GO:0010033,GO:0010150,GO:0010282,GO:0010623,GO:…	-	ko:K16292	-	-	-	-	ko00000,ko01000,ko01002	-	-	-	Inhibitor_I29,Peptidase_C1	sp|A2XQE8|SAG39_ORYSI	0	0	0	0	0	0	0	0	0	0	0	0
Ped01Dg01750	4558.Sb03g045890.1	2.36e-143	410	COG0325@1|root,KOG3157@2759|Eukaryota,37IWY@33090|Viridiplantae,3GATZ@35493|Streptophyta,3KR3P@4447|Liliopsida,3IDEF@38820|Poales	35493|Streptophyta	S	Pyridoxal 5'-phosphate (PLP)-binding protein, which may be involved in intracellular homeostatic regulation of pyridoxal 5'-phosphate (PLP), the active form of vitamin B6	-	-	-	ko:K06997	-	-	-	-	ko00000	-	-	-	Ala_racemase_N,Yae1_N	sp|Q9Z2Y8|PLPHP_MOUSE	0.930993	1.02086	0.672846	3.90335	2.06774	2.77537	2.02567	1.69417	1.4018	2.63954	2.74263	2.77865
Ped04Dg19630	#N/A	#N/A	#N/A	#N/A	#N/A	#N/A	#N/A	#N/A	#N/A	#N/A	#N/A	#N/A	#N/A	#N/A	#N/A	#N/A	#N/A	#N/A	#N/A	#N/A	-	0	0	0	0	0	0	0	0	0	0	0	0
Ped09CXg22380	4536.ONIVA02G29330.1	7.8e-116	337	COG5066@1|root,KOG0439@2759|Eukaryota,37HIK@33090|Viridiplantae,3GF0P@35493|Streptophyta,3KWCZ@4447|Liliopsida,3ICR2@38820|Poales	35493|Streptophyta	U	MSP (Major sperm protein) domain	-	GO:0005575,GO:0005622,GO:0005623,GO:0005737,GO:0005783,GO:0012505,GO:0043226,GO:0043227,GO:0043229,GO:0043231,GO:0044424,GO:0044444,GO:0044464	-	-	-	-	-	-	-	-	-	-	Motile_Sperm	sp|Q84WW5|VAP13_ARATH	2.03377	1.87868	1.87169	3.67501	3.83677	3.33735	3.61916	3.50345	3.54492	3.58318	1.24594	2.57804
Ped10Dg02770	15368.BRADI3G23800.1	0	1726	KOG0520@1|root,KOG0520@2759|Eukaryota,37PJU@33090|Viridiplantae,3GFJ6@35493|Streptophyta,3KXHX@4447|Liliopsida,3IAKB@38820|Poales	35493|Streptophyta	S	IPT/TIG domain	-	-	-	ko:K21596	-	-	-	-	ko00000,ko03000	-	-	-	Ank_2,CG-1,IQ,TIG	sp|Q8GSA7|CMTA3_ARATH	17.1286	18.4287	17.4863	23.0241	25.6424	21.5249	18.475	21.7548	19.5397	15.0866	11.2527	11.8736
Ped05Cg02320	4555.Si027548m	5.12e-155	439	COG1028@1|root,KOG0725@2759|Eukaryota,37Z8A@33090|Viridiplantae,3GX4R@35493|Streptophyta,3KQ6R@4447|Liliopsida,3IA0D@38820|Poales	35493|Streptophyta	Q	Enoyl-(Acyl carrier protein) reductase	-	-	1.1.1.206	ko:K08081	ko00960,ko01100,ko01110,map00960,map01100,map01110	-	R02832	RC00144	ko00000,ko00001,ko01000	-	-	-	adh_short,adh_short_C2	sp|A0A1C9II22|NR_NARAP	0	0	0	0	0	0	0	0	0	0	0	0
Ped02Cg06810	15368.BRADI3G07090.2	0	1137	COG4775@1|root,2QSQ3@2759|Eukaryota,37K6I@33090|Viridiplantae,3GE9A@35493|Streptophyta,3KRKS@4447|Liliopsida,3I9HC@38820|Poales	35493|Streptophyta	M	Surface antigen variable number repeat	OEP80	GO:0005575,GO:0005622,GO:0005623,GO:0005737,GO:0005739,GO:0006996,GO:0008150,GO:0009507,GO:0009526,GO:0009536,GO:0009657,GO:0009658,GO:0009941,GO:0009987,GO:0016020,GO:0016043,GO:0031967,GO:0031975,GO:0043226,GO:0043227,GO:0043229,GO:0043231,GO:0044422,GO:0044424,GO:0044434,GO:0044435,GO:0044444,GO:0044446,GO:0044464,GO:0071840	-	ko:K07277	-	-	-	-	ko00000,ko02000,ko03029	1.B.33	-	-	Bac_surface_Ag,POTRA	sp|A2X208|OEP80_ORYSI	11.668	13.9672	11.7956	3.93422	6.28164	4.38941	5.95265	7.07179	5.53641	3.38014	4.24765	3.67093
Ped03Cg27390	4555.Si035527m	1.86e-250	698	COG0101@1|root,KOG2554@2759|Eukaryota,37KJ4@33090|Viridiplantae,3GBQ1@35493|Streptophyta,3KNQ3@4447|Liliopsida,3I5Q4@38820|Poales	35493|Streptophyta	J	tRNA pseudouridine synthase	-	GO:0001522,GO:0003674,GO:0003824,GO:0005575,GO:0005622,GO:0005623,GO:0005634,GO:0005737,GO:0006139,GO:0006396,GO:0006399,GO:0006400,GO:0006725,GO:0006807,GO:0008033,GO:0008150,GO:0008152,GO:0009451,GO:0009982,GO:0009987,GO:0010467,GO:0016070,GO:0016071,GO:0016556,GO:0016853,GO:0016866,GO:0031119,GO:0034470,GO:0034641,GO:0034660,GO:0043170,GO:0043226,GO:0043227,GO:0043229,GO:0043231,GO:0043412,GO:…	5.4.99.45	ko:K01855	-	-	-	-	ko00000,ko01000,ko03016	-	-	-	PseudoU_synth_1	sp|Q3SX07|PUS3_BOVIN	15.2219	15.0936	15.5909	9.94403	9.58966	11.2175	10.8046	9.68707	8.83455	11.8741	9.76347	10.5871
Ped05Cg18000	15368.BRADI1G03330.1	1.29e-17	85.5	COG5122@1|root,KOG3369@2759|Eukaryota,3840F@33090|Viridiplantae,3GZ05@35493|Streptophyta,3M096@4447|Liliopsida,3IHGG@38820|Poales	35493|Streptophyta	U	Rab guanyl-nucleotide exchange factor activity	-	-	-	-	-	-	-	-	-	-	-	-	-	-	0	0	0	0	0	0	0	0	0	0	0	0
Ped06Cg02340	38727.Pavir.J25462.1.p	2.36e-32	120	2C8F8@1|root,2S11Y@2759|Eukaryota,37VNQ@33090|Viridiplantae,3GJE6@35493|Streptophyta,3M0S3@4447|Liliopsida,3IHYM@38820|Poales	35493|Streptophyta	S	Glycine-rich cell wall structural protein	-	-	-	-	-	-	-	-	-	-	-	-	-	-	0.086164	0.728842	0	0	0	0	0	0	0	0	0	0
Ped10Cg07600	#N/A	#N/A	#N/A	#N/A	#N/A	#N/A	#N/A	#N/A	#N/A	#N/A	#N/A	#N/A	#N/A	#N/A	#N/A	#N/A	#N/A	#N/A	#N/A	#N/A	-	0	0	0	0	0	0	0	0	0	0	0	0
Ped11Dg04930	4572.TRIUR3_12092-P1	1.02e-11	68.2	KOG0431@1|root,KOG0431@2759|Eukaryota,37KUM@33090|Viridiplantae,3GEMP@35493|Streptophyta,3KWYP@4447|Liliopsida,3I4WS@38820|Poales	35493|Streptophyta	S	Auxilin-related protein	-	GO:0005575,GO:0005622,GO:0005623,GO:0005737,GO:0005829,GO:0005886,GO:0006810,GO:0006897,GO:0006898,GO:0008150,GO:0009504,GO:0016020,GO:0016192,GO:0031982,GO:0043226,GO:0043227,GO:0044424,GO:0044444,GO:0044464,GO:0051179,GO:0051234,GO:0071944,GO:0072583,GO:0098657	-	-	-	-	-	-	-	-	-	-	-	-	0.208482	0.397756	0.271635	0.469911	0.35419	0.394731	0.4626	0.391009	0.523098	0.317011	1.33869	1.12613
Ped09Cg10820	4530.OS09T0469900-01	3.53e-294	803	COG0343@1|root,KOG3908@2759|Eukaryota,37JUI@33090|Viridiplantae,3GBFW@35493|Streptophyta,3KPI1@4447|Liliopsida,3IE2C@38820|Poales	35493|Streptophyta	A	Catalytic subunit of the queuine tRNA-ribosyltransferase (TGT) that catalyzes the base-exchange of a guanine (G) residue with queuine (Q) at position 34 (anticodon wobble position) in tRNAs with GU(N) anticodons (tRNA-Asp, -Asn, -His and -Tyr), resulting in the hypermodified nucleoside queuosine (7-(((4,5-cis- dihydroxy-2-cyclopenten-1-yl)amino)methyl)-7-deazaguanosine). Catalysis occurs through …	-	GO:0003674,GO:0003824,GO:0005488,GO:0005515,GO:0005575,GO:0005622,GO:0005623,GO:0005737,GO:0005739,GO:0005740,GO:0005741,GO:0006139,GO:0006396,GO:0006399,GO:0006400,GO:0006725,GO:0006807,GO:0008033,GO:0008150,GO:0008152,GO:0008479,GO:0009451,GO:0009987,GO:0010467,GO:0016020,GO:0016070,GO:0016740,GO:0016757,GO:0016763,GO:0019867,GO:0031090,GO:0031966,GO:0031967,GO:0031968,GO:0031975,GO:0032991,GO:…	2.4.2.29	ko:K00773	-	-	R03789,R10209	RC00063	ko00000,ko01000,ko03016	-	-	-	TGT	sp|Q7SYK1|TGT_DANRE	3.46847	3.28923	2.70716	2.75979	2.40271	2.84834	2.8381	2.39924	1.05305	4.51548	3.94558	4.20763
Ped02Dg05870	15368.BRADI3G07090.2	0	1190	COG4775@1|root,2QSQ3@2759|Eukaryota,37K6I@33090|Viridiplantae,3GE9A@35493|Streptophyta,3KRKS@4447|Liliopsida,3I9HC@38820|Poales	35493|Streptophyta	M	Surface antigen variable number repeat	OEP80	GO:0005575,GO:0005622,GO:0005623,GO:0005737,GO:0005739,GO:0006996,GO:0008150,GO:0009507,GO:0009526,GO:0009536,GO:0009657,GO:0009658,GO:0009941,GO:0009987,GO:0016020,GO:0016043,GO:0031967,GO:0031975,GO:0043226,GO:0043227,GO:0043229,GO:0043231,GO:0044422,GO:0044424,GO:0044434,GO:0044435,GO:0044444,GO:0044446,GO:0044464,GO:0071840	-	ko:K07277	-	-	-	-	ko00000,ko02000,ko03029	1.B.33	-	-	Bac_surface_Ag,POTRA	sp|A2X208|OEP80_ORYSI	6.15254	6.09572	5.72275	2.43283	3.1725	2.83512	2.79483	2.73338	2.53792	3.15552	3.39633	3.13219
Ped07Cg04270	#N/A	#N/A	#N/A	#N/A	#N/A	#N/A	#N/A	#N/A	#N/A	#N/A	#N/A	#N/A	#N/A	#N/A	#N/A	#N/A	#N/A	#N/A	#N/A	#N/A	-	0	0	0	0	0	0	0	0	0	0	0	0
Ped02Dg10610	4558.Sb03g010510.1	1.33e-144	414	COG0384@1|root,KOG3033@2759|Eukaryota,37R5F@33090|Viridiplantae,3GCZZ@35493|Streptophyta,3KPWX@4447|Liliopsida,3I684@38820|Poales	35493|Streptophyta	O	Phenazine biosynthesis-like protein	-	-	-	-	-	-	-	-	-	-	-	-	PhzC-PhzF	sp|Q9KG32|Y283_HALH5	0.439558	0.801383	0.506824	0.856964	0.948115	0.854903	1.13394	1.33642	0.747568	1.05673	0.506144	1.80112
Ped04Cg14610	38727.Pavir.Ga01419.1.p	2.87e-25	100	2CGFQ@1|root,2R65E@2759|Eukaryota,386WS@33090|Viridiplantae,3GUU0@35493|Streptophyta,3M1X6@4447|Liliopsida,3IJZD@38820|Poales	35493|Streptophyta	-	-	-	-	-	-	-	-	-	-	-	-	-	-	-	-	0	0	0	0	0	0	0	0	0	0	0	0
Ped01Dg24140	15368.BRADI2G41100.1	9.15e-63	200	KOG0406@1|root,KOG0406@2759|Eukaryota,385XI@33090|Viridiplantae,3GTVI@35493|Streptophyta,3KZ8P@4447|Liliopsida,3IGG5@38820|Poales	35493|Streptophyta	O	Glutathione S-transferase, N-terminal domain	-	-	2.5.1.18	ko:K00799	ko00480,ko00980,ko00982,ko00983,ko01524,ko05200,ko05204,ko05225,ko05418,map00480,map00980,map00982,map00983,map01524,map05200,map05204,map05225,map05418	-	R03522,R07002,R07003,R07004,R07023,R07024,R07025,R07026,R07069,R07070,R07083,R07084,R07091,R07092,R07093,R07094,R07100,R07113,R07116,R08280,R09409,R11905	RC00004,RC00069,RC00840,RC00948,RC01704,RC01705,RC01706,RC01758,RC01759,RC01765,RC01767,RC01769,RC02243,RC02527,RC02939,RC02940,RC02942,RC02943,RC02944	ko00000,ko00001,ko01000,ko02000	1.A.12.2.2,1.A.12.3.2	-	-	GST_C_2,GST_N,GST_N_3	sp|Q06398|GSTU6_ORYSJ	0	0	0	0	0	0	0	0	0	0	0	0
Ped03Cg22340	15368.BRADI1G65571.2	1.75e-142	425	COG5329@1|root,KOG1889@2759|Eukaryota,37HW4@33090|Viridiplantae,3G7XT@35493|Streptophyta,3KVQ5@4447|Liliopsida,3I6UA@38820|Poales	35493|Streptophyta	I	SacI homology domain	-	GO:0003674,GO:0003824,GO:0005575,GO:0005622,GO:0005623,GO:0005737,GO:0005783,GO:0005789,GO:0006629,GO:0006644,GO:0006650,GO:0006793,GO:0006796,GO:0008150,GO:0008152,GO:0009987,GO:0012505,GO:0016020,GO:0016311,GO:0016787,GO:0016788,GO:0016791,GO:0019637,GO:0030258,GO:0031984,GO:0034596,GO:0042175,GO:0042578,GO:0043226,GO:0043227,GO:0043229,GO:0043231,GO:0043812,GO:0044237,GO:0044238,GO:0044255,GO:…	-	ko:K21797	ko00562,ko01100,ko04070,map00562,map01100,map04070	-	R11680	RC00078	ko00000,ko00001,ko01000	-	-	-	Syja_N	sp|Q96328|SAC8_ARATH	13.2469	14.7573	11.3501	15.0316	12.9419	14.7688	15.6791	14.1185	12.9738	13.7181	11.3131	11.7143
Ped03Dg23750	4565.Traes_4AS_18663793B.1	1.17e-94	284	28PHQ@1|root,2RMWY@2759|Eukaryota,37SVT@33090|Viridiplantae,3GI2Y@35493|Streptophyta,3KZHY@4447|Liliopsida,3IH60@38820|Poales	35493|Streptophyta	K	DNA-binding domain in plant proteins such as APETALA2 and EREBPs	-	GO:0001067,GO:0001101,GO:0002376,GO:0002682,GO:0003674,GO:0003676,GO:0003677,GO:0003700,GO:0005488,GO:0005575,GO:0005622,GO:0005623,GO:0005634,GO:0006109,GO:0006355,GO:0006950,GO:0006952,GO:0006955,GO:0007154,GO:0007165,GO:0008150,GO:0009266,GO:0009408,GO:0009409,GO:0009605,GO:0009607,GO:0009611,GO:0009628,GO:0009719,GO:0009725,GO:0009751,GO:0009753,GO:0009814,GO:0009861,GO:0009863,GO:0009889,GO:…	-	-	-	-	-	-	-	-	-	-	AP2	sp|Q9SFE4|ERF12_ARATH	0.866757	0.331161	1.08222	2.92261	0.529347	4.92446	3.94765	0.349528	0.486791	3.75076	1.31877	1.63003
Ped08Dg13870	#N/A	#N/A	#N/A	#N/A	#N/A	#N/A	#N/A	#N/A	#N/A	#N/A	#N/A	#N/A	#N/A	#N/A	#N/A	#N/A	#N/A	#N/A	#N/A	#N/A	-	0.071543	0.075339	0.203188	0	0.184578	0	0.359991	0.21453	0.09746	0.516544	0	0
Ped09DXg10760	4538.ORGLA10G0164700.1	1.03e-49	168	COG2801@1|root,KOG0017@2759|Eukaryota,37THH@33090|Viridiplantae,3GG2K@35493|Streptophyta,3M2IR@4447|Liliopsida,3INKC@38820|Poales	35493|Streptophyta	L	Reverse transcriptase (RNA-dependent DNA polymerase)	-	-	-	-	-	-	-	-	-	-	-	-	RVT_2,Retrotran_gag_2,zf-CCHC	-	0	0	0	0	0	0	0	0	0	0	0	0
Ped05Cg10110	4537.OPUNC05G20540.1	4.1e-167	489	COG0464@1|root,KOG0741@2759|Eukaryota,37I7D@33090|Viridiplantae,3GCBS@35493|Streptophyta,3KNHT@4447|Liliopsida,3I2BF@38820|Poales	35493|Streptophyta	O	AAA domain (Cdc48 subfamily)	NSF	GO:0005575,GO:0005622,GO:0005623,GO:0005737,GO:0005773,GO:0005794,GO:0005886,GO:0005911,GO:0009506,GO:0012505,GO:0016020,GO:0030054,GO:0043226,GO:0043227,GO:0043229,GO:0043231,GO:0044424,GO:0044444,GO:0044464,GO:0055044,GO:0071944	3.6.4.6	ko:K06027	ko04138,ko04721,ko04727,ko04962,map04138,map04721,map04727,map04962	-	-	-	ko00000,ko00001,ko01000,ko04131	1.F.1.1	-	-	AAA,CDC48_2,CDC48_N	sp|Q0DGP6|NSF_ORYSJ	3.30953	2.78425	2.71654	1.54978	1.19358	1.45383	1.9362	1.0246	0.798477	1.92102	0.670329	1.85511
Ped12Cg13420	4537.OPUNC11G00880.1	1.05e-55	176	2CTTZ@1|root,2S4CI@2759|Eukaryota,37VZU@33090|Viridiplantae,3GK7B@35493|Streptophyta,3M0XR@4447|Liliopsida,3IJ7D@38820|Poales	35493|Streptophyta	G	Plant non-specific lipid-transfer proteins transfer phospholipids as well as galactolipids across membranes. May play a role in wax or cutin deposition in the cell walls of expanding epidermal cells and certain secretory tissues	-	GO:0005575,GO:0006810,GO:0006869,GO:0008150,GO:0010876,GO:0016020,GO:0033036,GO:0051179,GO:0051234,GO:0071702	-	-	-	-	-	-	-	-	-	-	Tryp_alpha_amyl	sp|A2ZHF1|NLTP1_ORYSI	0	0	0	0.46628	0.184625	0.748927	0.223843	0.926243	0	0.224375	0.32878	0.391291
Ped03Dg31900	4555.Si035189m	2.85e-145	424	COG1253@1|root,KOG2118@2759|Eukaryota,37KG4@33090|Viridiplantae,3GBMQ@35493|Streptophyta,3KRYJ@4447|Liliopsida,3I3RB@38820|Poales	35493|Streptophyta	S	Domain of unknown function DUF21	-	-	-	ko:K16302	-	-	-	-	ko00000,ko02000	9.A.40.3	-	-	DUF21	sp|Q9ZQR4|Y2452_ARATH	0.361143	0.909206	0.579324	1.50907	0.888156	0.792127	0.464295	0.541654	0.546406	0.394876	0.749512	0.658668
Ped08Cg10480	37682.EMT04581	1.97e-49	175	2EBA1@1|root,2SHDY@2759|Eukaryota,37Z4K@33090|Viridiplantae,3GN9N@35493|Streptophyta,3M2H3@4447|Liliopsida,3I9C7@38820|Poales	35493|Streptophyta	-	-	-	-	-	-	-	-	-	-	-	-	-	-	Jas	-	0	0	0	0	0	0	0	0	0	0	0	0
Ped01Dg30610	4533.OB01G50400.1	5.78e-65	215	2CCVI@1|root,2QRSF@2759|Eukaryota,37R7T@33090|Viridiplantae,3G9HJ@35493|Streptophyta,3KRMQ@4447|Liliopsida,3IBYA@38820|Poales	35493|Streptophyta	K	helix loop helix domain	-	-	-	-	-	-	-	-	-	-	-	-	HLH	-	0.114302	0	0	0	0	0	0	0	0	0	0	0
Ped12Cg10480	38727.Pavir.Ca00238.1.p	1.4e-264	732	KOG1339@1|root,KOG1339@2759|Eukaryota,37M4V@33090|Viridiplantae,3GEPA@35493|Streptophyta,3KVBT@4447|Liliopsida,3I2RR@38820|Poales	35493|Streptophyta	O	Belongs to the peptidase A1 family	-	GO:0003674,GO:0003824,GO:0004175,GO:0004190,GO:0006508,GO:0006807,GO:0008150,GO:0008152,GO:0008233,GO:0009056,GO:0009057,GO:0016787,GO:0019538,GO:0030163,GO:0043170,GO:0044238,GO:0070001,GO:0070011,GO:0071704,GO:0140096,GO:1901564,GO:1901565,GO:1901575	-	-	-	-	-	-	-	-	-	-	TAXi_C,TAXi_N	sp|Q0IU52|ASP1_ORYSJ	2.26922	5.51247	3.12733	15.4128	15.6569	11.9135	8.5032	11.4779	10.4875	10.0524	9.80769	9.2403
Ped01Cg26680	15368.BRADI2G45680.1	6.66e-119	359	2CNGS@1|root,2QW75@2759|Eukaryota,37PCG@33090|Viridiplantae,3GF6Q@35493|Streptophyta,3KYM6@4447|Liliopsida,3IB9Q@38820|Poales	35493|Streptophyta	S	Belongs to the Casparian strip membrane proteins (CASP) family	-	GO:0003674,GO:0005488,GO:0005575,GO:0005623,GO:0005886,GO:0016020,GO:0044464,GO:0048037,GO:0051536,GO:0051540,GO:0071944	-	-	-	-	-	-	-	-	-	-	DUF588	sp|Q84WP5|CSPL8_ARATH	7.81254	7.75076	8.10762	4.38478	5.58757	6.49612	7.66085	5.60049	4.48844	6.30337	3.71526	4.8961
Ped09Cg20540	4555.Si025384m	6.8e-27	103	2CRI7@1|root,2R85H@2759|Eukaryota,38820@33090|Viridiplantae,3GZW0@35493|Streptophyta,3MA1J@4447|Liliopsida,3IRX4@38820|Poales	35493|Streptophyta	-	-	-	-	-	-	-	-	-	-	-	-	-	-	-	-	5.39502	2.83558	3.12553	0.375409	0.318826	1.0608	0.530897	0.427477	0.424744	0.505093	0.312227	0.10458
Ped01Dg25810	4555.Si004593m	4.18e-62	200	COG0596@1|root,KOG2382@2759|Eukaryota,37QUH@33090|Viridiplantae,3GAJV@35493|Streptophyta,3KW6S@4447|Liliopsida,3ICCW@38820|Poales	35493|Streptophyta	S	Alpha/beta hydrolase family	-	-	-	-	-	-	-	-	-	-	-	-	Abhydrolase_6	-	0	0	0	0	0	0	0	0	0	0	0	0
Ped06Dg12960	#N/A	#N/A	#N/A	#N/A	#N/A	#N/A	#N/A	#N/A	#N/A	#N/A	#N/A	#N/A	#N/A	#N/A	#N/A	#N/A	#N/A	#N/A	#N/A	#N/A	-	0.64694	0.578581	0.640156	0.101023	0	0.539785	0.362729	0.215327	0.058009	0	0	0.145895
Ped09DXg14440	#N/A	#N/A	#N/A	#N/A	#N/A	#N/A	#N/A	#N/A	#N/A	#N/A	#N/A	#N/A	#N/A	#N/A	#N/A	#N/A	#N/A	#N/A	#N/A	#N/A	-	0	0	0	0	0	0	0	0	0	0	0	0
Ped10Dg05270	38727.Pavir.Ib03144.1.p	8.29e-12	69.3	2D3VU@1|root,2SSYH@2759|Eukaryota,380ZQ@33090|Viridiplantae,3GVYU@35493|Streptophyta,3M72V@4447|Liliopsida,3IIXS@38820|Poales	35493|Streptophyta	-	-	-	-	-	-	-	-	-	-	-	-	-	-	-	-	0	0	0	0	0	0	0	0	0	0	0	0
Ped02Dg15390	4558.Sb04g023300.1	6.61e-81	244	COG5102@1|root,KOG2887@2759|Eukaryota,37JVI@33090|Viridiplantae,3GF3G@35493|Streptophyta,3KPPG@4447|Liliopsida,3IF33@38820|Poales	35493|Streptophyta	U	May be involved in fusion of retrograde transport vesicles derived from an endocytic compartment with the Golgi complex	-	GO:0005575,GO:0006810,GO:0008150,GO:0016020,GO:0016192,GO:0051179,GO:0051234	-	-	-	-	-	-	-	-	-	-	Got1	sp|Q8VD57|SFT2B_MOUSE	15.5082	13.461	14.2905	16.7222	16.3285	18.2828	18.3031	16.0031	18.5495	18.0408	18.621	15.9094
Ped07Dg18290	#N/A	#N/A	#N/A	#N/A	#N/A	#N/A	#N/A	#N/A	#N/A	#N/A	#N/A	#N/A	#N/A	#N/A	#N/A	#N/A	#N/A	#N/A	#N/A	#N/A	-	0	0	0	0	0	0	0	0	0	0	0	0
Ped01Cg05570	15368.BRADI2G06410.1	2.49e-117	339	28KXR@1|root,2QTEE@2759|Eukaryota,37TPM@33090|Viridiplantae,3GHS5@35493|Streptophyta,3M0BZ@4447|Liliopsida,3I970@38820|Poales	35493|Streptophyta	-	-	-	-	-	-	-	-	-	-	-	-	-	-	-	-	2.03466	1.96571	2.03924	0.404386	0	0.481799	0.301799	0.246418	0.070451	0.420164	0.453749	0.172525
Ped04Dg16780	38727.Pavir.Ga01015.1.p	9.14e-270	742	COG0814@1|root,KOG1304@2759|Eukaryota,37NP5@33090|Viridiplantae,3GFRZ@35493|Streptophyta,3KM70@4447|Liliopsida,3IEZ8@38820|Poales	35493|Streptophyta	E	Transmembrane amino acid transporter protein	-	GO:0003333,GO:0003674,GO:0005215,GO:0005342,GO:0005575,GO:0005622,GO:0005623,GO:0005737,GO:0005773,GO:0005774,GO:0006810,GO:0006811,GO:0006820,GO:0006865,GO:0008150,GO:0008509,GO:0008514,GO:0015075,GO:0015171,GO:0015173,GO:0015175,GO:0015318,GO:0015711,GO:0015801,GO:0015804,GO:0015849,GO:0016020,GO:0022857,GO:0031090,GO:0034220,GO:0043226,GO:0043227,GO:0043229,GO:0043231,GO:0044422,GO:0044424,GO:…	-	ko:K14209	ko04138,map04138	-	-	-	ko00000,ko00001,ko02000,ko04131	2.A.18.8	-	-	Aa_trans	sp|Q9SVG0|AVT3C_ARATH	5.89511	8.82528	6.42751	28.6433	39.8563	25.7137	18.4752	35.2061	31.5917	24.1058	32.5576	23.77
Ped03Cg27640	38727.Pavir.Ib01868.1.p	5.54e-74	237	2CRAH@1|root,2R7HH@2759|Eukaryota,387VZ@33090|Viridiplantae,3GVY9@35493|Streptophyta,3KZQ5@4447|Liliopsida,3IHI5@38820|Poales	35493|Streptophyta	S	VQ motif	-	-	-	-	-	-	-	-	-	-	-	-	VQ	sp|Q9LIE6|VQ22_ARATH	0.505888	0.07854	0.740568	0.422863	0.035312	1.93969	1.63899	0.039427	0.022678	1.77581	1.22528	0.587214
Ped04Cg06870	#N/A	#N/A	#N/A	#N/A	#N/A	#N/A	#N/A	#N/A	#N/A	#N/A	#N/A	#N/A	#N/A	#N/A	#N/A	#N/A	#N/A	#N/A	#N/A	#N/A	-	0	0	0	0	0	0	0	0	0	0	0	0
Ped01Cg28220	4537.OPUNC01G23620.1	0	930	COG2124@1|root,KOG0157@2759|Eukaryota,37IXF@33090|Viridiplantae,3G9DS@35493|Streptophyta,3M21F@4447|Liliopsida,3IDSX@38820|Poales	35493|Streptophyta	Q	Belongs to the cytochrome P450 family	-	-	-	ko:K10717,ko:K20660	ko00908,ko01100,ko01110,map00908,map01100,map01110	-	R08053,R08054,R08055	RC01137	ko00000,ko00001,ko00199	-	-	-	p450	sp|A0A517FNC4|72A61_PARPY	0	0	0	0.028196	0.076097	0	0.012621	0	0	0	0	0.057456
Ped05Cg13320	4537.OPUNC05G17170.4	0	1186	28IK4@1|root,2QR1T@2759|Eukaryota,37QR9@33090|Viridiplantae,3GBHM@35493|Streptophyta,3KVMX@4447|Liliopsida,3IG1N@38820|Poales	35493|Streptophyta	S	PWWP domain	-	-	-	-	-	-	-	-	-	-	-	-	PWWP	sp|Q9LYZ0|PDP5_ARATH	10.6121	12.198	10.9127	10.7759	8.4718	11.4687	11.568	10.5858	11.8107	10.3503	9.60269	9.89269
PedCtg00597g00150	4555.Si034491m	0	1090	KOG1901@1|root,KOG1901@2759|Eukaryota,37HJF@33090|Viridiplantae,3GAHU@35493|Streptophyta,3KWDJ@4447|Liliopsida,3I5Y4@38820|Poales	35493|Streptophyta	O	YT521-B-like domain	-	-	-	ko:K20102	-	-	-	-	ko00000,ko03019	-	-	-	YTH	sp|A0A1P8AS03|ECT4_ARATH	65.8894	82.2726	63.6081	57.8223	54.7264	70.7075	86.0944	82.8932	76.1184	109.968	68.4882	86.3466
PedCtg00740bg00040	4513.MLOC_17130.1	3.95e-196	556	28K72@1|root,2QQUR@2759|Eukaryota,37SIE@33090|Viridiplantae,3GCNY@35493|Streptophyta,3KTR7@4447|Liliopsida,3I3UR@38820|Poales	35493|Streptophyta	S	GDSL-like Lipase/Acylhydrolase	-	-	3.1.1.80	ko:K21026	ko00901,ko01110,map00901,map01110	-	R05880	RC00055,RC00523	ko00000,ko00001,ko01000	-	-	-	Lipase_GDSL	sp|P0DXJ5|AAE2_RAUSE	0	0	0	0	0	0.031939	0	0	0	0	0	0
Ped06Cg07260	#N/A	#N/A	#N/A	#N/A	#N/A	#N/A	#N/A	#N/A	#N/A	#N/A	#N/A	#N/A	#N/A	#N/A	#N/A	#N/A	#N/A	#N/A	#N/A	#N/A	-	0	0	0	0	0	0	0	0	0	0	0	0
Ped01Dg24490	40149.OMERI01G16880.1	5.94e-109	328	KOG4197@1|root,KOG4197@2759|Eukaryota,37S8T@33090|Viridiplantae,3GFRI@35493|Streptophyta,3KMAI@4447|Liliopsida,3IDUC@38820|Poales	35493|Streptophyta	S	PPR repeat	-	GO:0003674,GO:0003676,GO:0003723,GO:0003824,GO:0004518,GO:0004519,GO:0005488,GO:0005575,GO:0005622,GO:0005623,GO:0006139,GO:0006725,GO:0006807,GO:0008150,GO:0008152,GO:0009451,GO:0009987,GO:0016070,GO:0016787,GO:0016788,GO:0034641,GO:0043170,GO:0043226,GO:0043227,GO:0043229,GO:0043231,GO:0043412,GO:0044237,GO:0044238,GO:0044424,GO:0044464,GO:0046483,GO:0071704,GO:0090304,GO:0090305,GO:0097159,GO:…	-	-	-	-	-	-	-	-	-	-	PPR,PPR_1,PPR_2	sp|Q9SZL5|PP356_ARATH	9.83569	9.38014	9.39479	2.32456	2.62805	4.11545	3.82922	2.63127	3.32448	3.21648	2.15197	3.03235
Ped09CXg19860	15368.BRADI3G49380.1	3.36e-42	139	2D439@1|root,2STQ5@2759|Eukaryota,384JP@33090|Viridiplantae,3GSJF@35493|Streptophyta,3M0YP@4447|Liliopsida,3IJDC@38820|Poales	35493|Streptophyta	O	Belongs to the DEFL family	-	GO:0003674,GO:0005488,GO:0005575,GO:0005576,GO:0005615,GO:0008150,GO:0042592,GO:0043167,GO:0043169,GO:0044421,GO:0046870,GO:0046872,GO:0046914,GO:0048878,GO:0050801,GO:0055065,GO:0055073,GO:0055076,GO:0055080,GO:0065007,GO:0065008,GO:0072507,GO:0098771	-	-	-	-	-	-	-	-	-	-	Gamma-thionin	sp|Q6K209|CAL1_ORYSJ	1262.07	984.197	1211.91	123.03	387.107	406.835	284.13	210.365	459.198	6.03261	0	0.411614
PedCtg00323g00030	4555.Si007103m	9.04e-71	227	28JEF@1|root,2QVVV@2759|Eukaryota,37K0X@33090|Viridiplantae,3GE4D@35493|Streptophyta,3KQWE@4447|Liliopsida,3I2XJ@38820|Poales	35493|Streptophyta	S	Pollen allergen	EXPA11	GO:0005575,GO:0005618,GO:0005623,GO:0016020,GO:0030312,GO:0044464,GO:0071944	-	-	-	-	-	-	-	-	-	-	DPBB_1,Pollen_allerg_1	sp|Q4PR39|EXP29_ORYSJ	0	0	0	0	0	0	0	0	0	0	0	0
Ped01Cg26350	77586.LPERR01G21990.1	4.7e-73	226	KOG4293@1|root,KOG4293@2759|Eukaryota,37PIE@33090|Viridiplantae,3GAKM@35493|Streptophyta,3KMNQ@4447|Liliopsida,3I3B6@38820|Poales	35493|Streptophyta	T	domain-containing protein	-	-	-	ko:K03189	-	-	-	-	ko00000	-	-	-	Cytochrom_B561	-	0.563664	0.331505	0.271001	0.440209	0.252274	0.421613	0.518461	0.483392	0.343015	1.05984	0.632183	0.509233
Ped01Cg04450	#N/A	#N/A	#N/A	#N/A	#N/A	#N/A	#N/A	#N/A	#N/A	#N/A	#N/A	#N/A	#N/A	#N/A	#N/A	#N/A	#N/A	#N/A	#N/A	#N/A	-	0	0	0	0	0	0	0	0	0	0	0	0
Ped09DXg06460	77586.LPERR09G10280.1	0	1428	KOG4658@1|root,KOG4658@2759|Eukaryota,37YVH@33090|Viridiplantae,3GN42@35493|Streptophyta,3KU7Z@4447|Liliopsida,3I2UA@38820|Poales	35493|Streptophyta	T	disease resistance protein RPM1	-	-	-	ko:K13457	ko04626,map04626	-	-	-	ko00000,ko00001	-	-	-	NB-ARC	sp|Q39214|RPM1_ARATH	0.572811	1.09186	0.972404	0.671253	0.629363	0.68313	0.579604	0.520763	0.388707	0.85232	0.491027	0.603919
Ped12Dg07540	40149.OMERI12G10090.1	1.73e-136	389	KOG4134@1|root,KOG4134@2759|Eukaryota,37QRE@33090|Viridiplantae,3GCQ5@35493|Streptophyta,3KTNS@4447|Liliopsida,3IG3I@38820|Poales	35493|Streptophyta	S	DNA-directed RNA	-	GO:0000428,GO:0003674,GO:0003824,GO:0003899,GO:0005575,GO:0005622,GO:0005623,GO:0005634,GO:0005730,GO:0005736,GO:0006139,GO:0006351,GO:0006360,GO:0006725,GO:0006807,GO:0008150,GO:0008152,GO:0009058,GO:0009059,GO:0009987,GO:0010467,GO:0016070,GO:0016740,GO:0016772,GO:0016779,GO:0018130,GO:0019438,GO:0030880,GO:0031974,GO:0031981,GO:0032774,GO:0032991,GO:0034062,GO:0034641,GO:0034645,GO:0034654,GO:…	-	ko:K03004	ko00230,ko00240,ko01100,ko03020,map00230,map00240,map01100,map03020	M00182	R00435,R00441,R00442,R00443	RC02795	br01611,ko00000,ko00001,ko00002,ko03021	-	-	-	S1,SHS2_Rpb7-N	-	20.7143	18.0656	15.9993	7.26468	7.70942	10.4084	10.3164	7.21351	7.43264	12.1549	6.22483	8.07516
Ped05Cg05050	38727.Pavir.Ha00901.1.p	1.71e-142	422	2CQ71@1|root,2R415@2759|Eukaryota,384YZ@33090|Viridiplantae,3GSY7@35493|Streptophyta,3M3DF@4447|Liliopsida,3IMKS@38820|Poales	35493|Streptophyta	-	-	-	-	-	-	-	-	-	-	-	-	-	-	F-box	-	0	0	0	0	0	0	0	0	0	0	0	0
Ped04Cg01470	4555.Si021476m	0	1072	2CMQJ@1|root,2QRF6@2759|Eukaryota,37T5U@33090|Viridiplantae,3GAJ8@35493|Streptophyta,3KV5T@4447|Liliopsida,3I6QC@38820|Poales	35493|Streptophyta	G	Carbohydrate binding domain CBM49	-	-	3.2.1.4	ko:K01179	ko00500,ko01100,map00500,map01100	-	R06200,R11307,R11308	-	ko00000,ko00001,ko01000	-	GH5,GH9	-	CBM49,Glyco_hydro_9	sp|A2XYW8|GUN13_ORYSI	0	0	0	0	0	0	0	0	0	0	0	0
PedCtg00729g00050	4513.MLOC_68362.1	4.69e-246	691	COG2124@1|root,KOG0157@2759|Eukaryota,37JQ8@33090|Viridiplantae,3GGW5@35493|Streptophyta,3KTV6@4447|Liliopsida,3I8G7@38820|Poales	35493|Streptophyta	Q	Belongs to the cytochrome P450 family	-	GO:0000038,GO:0005575,GO:0005622,GO:0005623,GO:0005737,GO:0005783,GO:0006082,GO:0006629,GO:0006631,GO:0006633,GO:0006725,GO:0008150,GO:0008152,GO:0008610,GO:0009058,GO:0009698,GO:0009699,GO:0009987,GO:0010345,GO:0012505,GO:0016053,GO:0019438,GO:0019748,GO:0019752,GO:0032787,GO:0042761,GO:0043226,GO:0043227,GO:0043229,GO:0043231,GO:0043436,GO:0044237,GO:0044238,GO:0044249,GO:0044255,GO:0044281,GO:…	-	ko:K12195,ko:K15402	ko00073,ko04144,ko04217,map00073,map04144,map04217	M00412	R09454	RC00797	ko00000,ko00001,ko00002,ko00199,ko01000,ko04131,ko04147	-	-	-	p450	sp|Q9FMY1|C86B1_ARATH	0.060908	0	0.05999	0.024629	0.290316	0.108367	0.344868	0.067032	0.108111	0.195176	0.420762	0.257737
Ped03Dg32450	4533.OB03G11390.1	1.3e-224	622	COG0697@1|root,KOG1582@2759|Eukaryota,37KZ2@33090|Viridiplantae,3GDC8@35493|Streptophyta,3KQJ8@4447|Liliopsida,3I91X@38820|Poales	35493|Streptophyta	G	UAA transporter family	-	GO:0000139,GO:0000295,GO:0003674,GO:0005215,GO:0005346,GO:0005575,GO:0005622,GO:0005623,GO:0005737,GO:0005783,GO:0005789,GO:0005794,GO:0006810,GO:0006811,GO:0006820,GO:0006862,GO:0008150,GO:0008509,GO:0008514,GO:0012505,GO:0015075,GO:0015215,GO:0015216,GO:0015605,GO:0015711,GO:0015748,GO:0015865,GO:0015868,GO:0015931,GO:0015932,GO:0016020,GO:0016021,GO:0022857,GO:0030173,GO:0030176,GO:0031090,GO:…	-	ko:K15277	-	-	-	-	ko00000,ko02000	2.A.7.11.5	-	-	UAA	sp|Q9LDX3|UTR4_ARATH	0.170139	0.112039	0.2499	1.7507	0.36906	1.38621	1.78571	0.641955	0.898976	0.280091	0.976448	0.51278
Ped09Cg17710	38727.Pavir.Fa01872.1.p	2e-241	702	KOG4197@1|root,KOG4197@2759|Eukaryota,37KKR@33090|Viridiplantae,3GA41@35493|Streptophyta,3KV6X@4447|Liliopsida,3I4H1@38820|Poales	35493|Streptophyta	S	PPR repeat family	-	GO:0003674,GO:0003676,GO:0003723,GO:0003824,GO:0004518,GO:0004519,GO:0005488,GO:0005575,GO:0005622,GO:0005623,GO:0006139,GO:0006725,GO:0006807,GO:0008150,GO:0008152,GO:0009451,GO:0009987,GO:0010035,GO:0010038,GO:0016070,GO:0016787,GO:0016788,GO:0034641,GO:0042221,GO:0043170,GO:0043226,GO:0043227,GO:0043229,GO:0043231,GO:0043412,GO:0044237,GO:0044238,GO:0044424,GO:0044464,GO:0046483,GO:0046686,GO:…	-	-	-	-	-	-	-	-	-	-	PPR,PPR_2,PPR_3	sp|Q940Q2|PPR19_ARATH	0.861292	1.18266	0.961147	0.549831	0.570695	0.691542	0.527268	0.556507	0.45274	0.742634	0.680046	0.571878
Ped01Dg28790	4565.Traes_4BL_9CB771AD9.1	9.44e-44	148	COG0165@1|root,KOG1316@2759|Eukaryota,37J59@33090|Viridiplantae,3G9I5@35493|Streptophyta,3KTY8@4447|Liliopsida,3I9PA@38820|Poales	35493|Streptophyta	E	argininosuccinate lyase	-	-	4.3.2.1	ko:K01755	ko00220,ko00250,ko01100,ko01110,ko01130,ko01230,map00220,map00250,map01100,map01110,map01130,map01230	M00029,M00844,M00845	R01086	RC00445,RC00447	ko00000,ko00001,ko00002,ko01000,ko04147	-	-	-	ASL_C2,Lyase_1	sp|Q9LEU8|ARLY_ARATH	0.104164	0	0	0	0	0	0	0	0	0	0	0
Ped04Dg12940	15368.BRADI5G14950.1	6.08e-70	240	2CQDA@1|root,2R4GD@2759|Eukaryota,385D1@33090|Viridiplantae,3GZKZ@35493|Streptophyta,3M98C@4447|Liliopsida,3IRX9@38820|Poales	35493|Streptophyta	K	No apical meristem (NAM) protein	-	-	-	-	-	-	-	-	-	-	-	-	NAM	sp|Q9FLR3|NAC79_ARATH	0	0	0	0	0	0	0	0	0	0	0	0
Ped04Cg10910	4533.OB04G26350.1	0	939	COG0477@1|root,KOG1330@2759|Eukaryota,37M7R@33090|Viridiplantae,3GCYR@35493|Streptophyta,3KWKB@4447|Liliopsida,3I5XU@38820|Poales	35493|Streptophyta	G	Organic Anion Transporter Polypeptide (OATP) family	-	GO:0005575,GO:0005623,GO:0005886,GO:0016020,GO:0044464,GO:0071944	-	-	-	-	-	-	-	-	-	-	MFS_1,OATP	sp|Q9FLG8|SPNS2_ARATH	21.7677	24.2182	24.0469	31.8075	27.8793	37.3904	30.0041	25.123	23.8897	31.9313	30.4607	29.5483
Ped03Cg33960	4513.MLOC_7716.1	2.38e-23	93.2	2CZ01@1|root,2S7HM@2759|Eukaryota,37WYZ@33090|Viridiplantae,3GKUV@35493|Streptophyta,3M1H3@4447|Liliopsida,3IJ9G@38820|Poales	35493|Streptophyta	T	Belongs to the DEFL family	-	GO:0005575,GO:0005618,GO:0005623,GO:0005886,GO:0006950,GO:0006952,GO:0008150,GO:0009505,GO:0016020,GO:0030312,GO:0044464,GO:0050896,GO:0071944	-	-	-	-	-	-	-	-	-	-	Gamma-thionin	sp|P82659|DFSD2_HELAN	0	0	0	0	0	0	0	0	0	0	0	0
Ped05Cg09920	4555.Si021809m	0	897	COG5026@1|root,KOG1369@2759|Eukaryota,37HMH@33090|Viridiplantae,3GB88@35493|Streptophyta,3KSW1@4447|Liliopsida,3I9P2@38820|Poales	35493|Streptophyta	G	Belongs to the hexokinase family	-	GO:0001678,GO:0003674,GO:0003824,GO:0004340,GO:0004396,GO:0005575,GO:0005622,GO:0005623,GO:0005737,GO:0005739,GO:0005829,GO:0005975,GO:0006082,GO:0006090,GO:0006091,GO:0006096,GO:0006139,GO:0006163,GO:0006164,GO:0006165,GO:0006725,GO:0006732,GO:0006733,GO:0006753,GO:0006754,GO:0006757,GO:0006793,GO:0006796,GO:0006807,GO:0008150,GO:0008152,GO:0008865,GO:0009056,GO:0009058,GO:0009108,GO:0009117,GO:…	2.7.1.1	ko:K00844	ko00010,ko00051,ko00052,ko00500,ko00520,ko00521,ko00524,ko01100,ko01110,ko01120,ko01130,ko01200,ko04066,ko04910,ko04930,ko04973,ko05230,map00010,map00051,map00052,map00500,map00520,map00521,map00524,map01100,map01110,map01120,map01130,map01200,map04066,map04910,map04930,map04973,map05230	M00001,M00549	R00299,R00760,R00867,R01326,R01600,R01786,R01961,R03920	RC00002,RC00017	ko00000,ko00001,ko00002,ko01000,ko04131	-	-	-	Hexokinase_1,Hexokinase_2	sp|Q5W676|HXK5_ORYSJ	9.30526	10.467	9.75785	9.64035	13.3254	10.7051	11.0001	10.4921	13.5329	7.84217	7.09954	7.45528
Ped06Dg08160	77586.LPERR06G08100.1	1.84e-264	738	COG3104@1|root,KOG1237@2759|Eukaryota,37T0G@33090|Viridiplantae,3GDX0@35493|Streptophyta,3KPSC@4447|Liliopsida,3I9PF@38820|Poales	35493|Streptophyta	E	POT family	-	GO:0008150,GO:0009605,GO:0009607,GO:0009624,GO:0043207,GO:0050896,GO:0051704,GO:0051707	-	ko:K14638	-	-	-	-	ko00000,ko02000	2.A.17.3	-	-	PTR2	sp|Q9LFR1|PTR50_ARATH	0.225829	0.528409	0.292461	1.21577	0.550081	1.1715	0.877343	0.413413	0.520437	0.688707	0.843888	1.72937
Ped02Dg15020	4529.ORUFI02G14280.1	9.36e-23	97.1	KOG1072@1|root,KOG1072@2759|Eukaryota,37S2H@33090|Viridiplantae,3GA8W@35493|Streptophyta,3KX42@4447|Liliopsida,3IFES@38820|Poales	35493|Streptophyta	S	Kelch motif	-	GO:0000151,GO:0005575,GO:0005622,GO:0005623,GO:0031461,GO:0031463,GO:0032991,GO:0044424,GO:0044464,GO:1902494,GO:1990234	-	-	-	-	-	-	-	-	-	-	F-box,F-box-like,Kelch_1	-	0.024493	0.020611	0	0.095808	0.006708	0.036048	0.020523	0.251817	0.027805	0.07728	0.253703	0.079998
Ped01Dg35390	4536.ONIVA01G04950.1	2.23e-243	681	2CMC8@1|root,2QPYC@2759|Eukaryota,37K1G@33090|Viridiplantae,3G8JH@35493|Streptophyta,3KNYK@4447|Liliopsida,3I35U@38820|Poales	35493|Streptophyta	E	Allinase	-	GO:0000003,GO:0003006,GO:0003674,GO:0003824,GO:0005575,GO:0005622,GO:0005623,GO:0005737,GO:0005783,GO:0005789,GO:0006950,GO:0006952,GO:0007154,GO:0007275,GO:0008150,GO:0008483,GO:0009605,GO:0009606,GO:0009607,GO:0009617,GO:0009628,GO:0009629,GO:0009630,GO:0009653,GO:0009719,GO:0009723,GO:0009725,GO:0009791,GO:0009888,GO:0009908,GO:0009958,GO:0009987,GO:0009991,GO:0010015,GO:0010033,GO:0010073,GO:…	2.6.1.99	ko:K16903	ko00380,ko01100,map00380,map01100	-	R10180	RC00006,RC00008	ko00000,ko00001,ko01000	-	-	-	Alliinase_C	sp|Q5VQG8|TAR2_ORYSJ	0.250574	0.241941	0.265163	0.459982	0.192901	0.453391	0.195057	0.29234	0.387742	0	0.975337	0.305891
Ped06Cg02960	4533.OB06G22550.1	0	932	KOG4698@1|root,KOG4698@2759|Eukaryota,37PIG@33090|Viridiplantae,3GAQP@35493|Streptophyta,3KQ5B@4447|Liliopsida,3IBTC@38820|Poales	35493|Streptophyta	S	Protein of unknown function (DUF563)	-	-	-	-	-	-	-	-	-	-	-	-	DUF563	sp|Q6Z7I3|XAX1_ORYSJ	0.017689	0	0	0	0.037099	2.90368	0.64944	0	0	15.5871	3.14543	3.53138
Ped04Dg16250	4537.OPUNC04G18980.1	1.09e-284	783	KOG1192@1|root,KOG1192@2759|Eukaryota,37HSW@33090|Viridiplantae,3GF1G@35493|Streptophyta,3KQEX@4447|Liliopsida,3IF4V@38820|Poales	35493|Streptophyta	CG	Belongs to the UDP-glycosyltransferase family	-	GO:0000003,GO:0003006,GO:0003674,GO:0003824,GO:0006464,GO:0006486,GO:0006725,GO:0006807,GO:0007275,GO:0008150,GO:0008152,GO:0008194,GO:0009058,GO:0009059,GO:0009100,GO:0009101,GO:0009308,GO:0009653,GO:0009690,GO:0009791,GO:0009888,GO:0009889,GO:0009908,GO:0009965,GO:0009966,GO:0009987,GO:0010015,GO:0010016,GO:0010073,GO:0010075,GO:0010083,GO:0010154,GO:0010380,GO:0010646,GO:0010817,GO:0016740,GO:…	2.4.1.215	ko:K13495	ko00908,map00908	-	R07260	RC00005,RC00059	ko00000,ko00001,ko01000	-	GT1	-	UDPGT	sp|Q93XP7|CZOG1_MAIZE	0	0	0	0	0	0	0	0	0	0	0	0
Ped08Dg14060	38727.Pavir.J08318.1.p	9.61e-313	875	COG0515@1|root,2RMXX@2759|Eukaryota,389FT@33090|Viridiplantae,3GYJS@35493|Streptophyta,3M642@4447|Liliopsida,3IKN7@38820|Poales	35493|Streptophyta	T	pattern binding	-	-	-	-	-	-	-	-	-	-	-	-	GUB_WAK_bind,Pkinase,Pkinase_Tyr	sp|Q9LMP1|WAK2_ARATH	0	0	0	0	0	0	0	0	0	0	0	0
Ped03Cg07410	4513.MLOC_51967.2	2.21e-69	224	28NZ0@1|root,2QVJH@2759|Eukaryota,37RIQ@33090|Viridiplantae,3G9UE@35493|Streptophyta,3KY27@4447|Liliopsida,3IDVH@38820|Poales	35493|Streptophyta	S	Transferase family	-	-	-	-	-	-	-	-	-	-	-	-	Transferase	-	0.396579	0.46736	0.339446	0.090653	0	0.541012	0.707714	0.161596	0	0	0	0
Ped03Cg08470	#N/A	#N/A	#N/A	#N/A	#N/A	#N/A	#N/A	#N/A	#N/A	#N/A	#N/A	#N/A	#N/A	#N/A	#N/A	#N/A	#N/A	#N/A	#N/A	#N/A	-	0.062293	0.231751	0.08177	0.15937	0.119425	0	0.101562	0.363895	0.180887	0	0	0.139183
Ped02Dg31120	4530.OS03T0213400-01	1.54e-111	353	COG1204@1|root,KOG0952@2759|Eukaryota,37HZZ@33090|Viridiplantae,3GB1G@35493|Streptophyta,3KU5N@4447|Liliopsida,3IFTW@38820|Poales	35493|Streptophyta	A	Activating signal cointegrator 1 complex subunit	ASCC3	GO:0003674,GO:0003676,GO:0003723,GO:0003729,GO:0005488,GO:0097159,GO:1901363	3.6.4.12	ko:K18663	-	-	-	-	ko00000,ko01000,ko03400	-	-	-	DEAD,Helicase_C,Sec63	sp|Q9FNQ1|DEXHE_ARATH	0	0	0	0	0	0	0	0	0	0	0	0
[truncated: 57,921 more rows]

## Sheet: Table S3
Table S3 List of Differentially Expressed Genes (DEGs) between M1 and S1
ID	log2(FC)	-log10(pVal)
Ped04Dg00370	-1.18226	0.00891637
Ped04Dg00020	-1.55371	3.01277e-11
Ped04Dg00410	1.48725445648576	2.67246e-06
Ped04Dg00380	-1.49333	9.48785e-06
Ped04Dg00390	-4.84988	0.000139963
[truncated: 13,749 more rows]

## Sheet: Table S4
Table S4 List of Differentially Expressed Genes (DEGs) between M2 and S2
[truncated: 7,038 more rows]

[truncated: 1 more sheets: Table S5]
